# Supplementary material for: Genome and Transcriptome Analyses Facilitate Genetic Control of Wohlfahrtia magnifica, a Myiasis-Causing Flesh Fly
Source: Insects. 2023 Jul 10;14(7):620. doi: 10.3390/insects14070620 (PMC10380434; doi:10.3390/insects14070620)
Supplement: Supplementary file 1 [file insects-14-00620-s001.zip]

Archive with 9 entries (9 files):
- Figure_S1.tif
- File_S1.pdf
- File_S2.pdf
- File_S3.pdf
- Table_S1.xlsx
- Table_S2.xlsx
- Table_S3.xlsx
- Table_S4.xlsx
- Table_S5.xlsx
