# Supplementary material for: Genome and Transcriptome Analyses Facilitate Genetic Control of Wohlfahrtia magnifica, a Myiasis-Causing Flesh Fly
Source: Insects. 2023 Jul 10;14(7):620. doi: 10.3390/insects14070620 (PMC10380434; doi:10.3390/insects14070620)
Supplement: Supplementary file 1 [file insects-14-00620-s001.zip › Table_S1.xlsx]

## Sheet: Sheet1
Samples	Raw bases (G)	Q20 (%)	Q30 (%)	GC Content (%)	Clean bases (G)	Clean reads	Genome mapping rate (%)
Female_1	6.66	97.7	93.4	37.2	6.44	43325756	94.77
Female_2	6.39	97.7	93.4	39.5	6.17	41603624	95.73
Female_3	6	97.8	93.7	34.3	5.83	39186716	94.75
Male_1	7.28	97.6	93.1	35.4	6.98	47109424	93.05
Male_2	6.74	97.6	92.9	35.3	6.48	43736892	92.35
Male_3	7.02	97.3	92.5	36.4	6.76	45586092	94.06
