# Supplementary material for: Genome and Transcriptome Analyses Facilitate Genetic Control of Wohlfahrtia magnifica, a Myiasis-Causing Flesh Fly
Source: Insects. 2023 Jul 10;14(7):620. doi: 10.3390/insects14070620 (PMC10380434; doi:10.3390/insects14070620)
Supplement: Supplementary file 1 [file insects-14-00620-s001.zip › Table_S2.xlsx]

## Sheet: Upregulated DEGs
Gene_id	log2(Fold Change)	q-value	GO_terms
Woma_00008430	11.2501	1.63e-27
Woma_00000760	18.269	1.73e-20
Woma_00013199	17.6523	5.51e-20
Woma_00005202	6.4415	8.32e-20
Woma_00014793	10.7299	9.38e-20	GO:0003674;GO:0003824;GO:0004175;GO:0004252;GO:0005575;GO:0005576;GO:0005615;GO:0005622;GO:0005623;GO:0005737;GO:0006508;GO:0006807;GO:0008150;GO:0008152;GO:0008233;GO:0008236;GO:0016787;GO:0017171;GO:0019538;GO:0043170;GO:0044238;GO:0044421;GO:0044424;GO:0044464;GO:0070011;GO:0071704;GO:0140096;GO:1901564
Woma_00013189	16.5666	1.39e-17
Woma_00008085	9.3345	8.98e-16	GO:0003674;GO:0003824;GO:0004175;GO:0004252;GO:0005575;GO:0005576;GO:0005615;GO:0005622;GO:0005623;GO:0005737;GO:0006508;GO:0006807;GO:0007275;GO:0008150;GO:0008152;GO:0008219;GO:0008233;GO:0008236;GO:0008544;GO:0009888;GO:0009913;GO:0009987;GO:0012501;GO:0012505;GO:0016787;GO:0017171;GO:0019538;GO:0030141;GO:0030154;GO:0030216;GO:0030855;GO:0031410;GO:0031424;GO:0031982;GO:0032501;GO:0032502;GO:…
Woma_00003436	10.6157	1.57e-15	GO:0000003;GO:0000226;GO:0000578;GO:0003002;GO:0003006;GO:0003008;GO:0003674;GO:0003676;GO:0003723;GO:0003729;GO:0005488;GO:0005575;GO:0005622;GO:0005623;GO:0005737;GO:0005938;GO:0006403;GO:0006417;GO:0006996;GO:0007010;GO:0007017;GO:0007028;GO:0007163;GO:0007275;GO:0007276;GO:0007277;GO:0007279;GO:0007281;GO:0007292;GO:0007308;GO:0007309;GO:0007314;GO:0007315;GO:0007316;GO:0007318;GO:0007349;GO:…
Woma_00005575	9.2927	4.25e-15	GO:0003674;GO:0005488;GO:0008270;GO:0043167;GO:0043169;GO:0046872;GO:0046914
Woma_00004457	5.8386	7.57e-14
Woma_00005742	16.3451	2.63e-13
Woma_00005744	11.4081	5.37e-12
Woma_00011895	16.0145	6.88e-12	GO:0003674;GO:0003824;GO:0004175;GO:0004252;GO:0005575;GO:0005622;GO:0005623;GO:0005737;GO:0006508;GO:0006807;GO:0008150;GO:0008152;GO:0008233;GO:0008236;GO:0016787;GO:0017171;GO:0019538;GO:0043170;GO:0044238;GO:0044424;GO:0044464;GO:0070011;GO:0071704;GO:0140096;GO:1901564
Woma_00002564	10.8674	1.09e-11	GO:0000003;GO:0003006;GO:0003674;GO:0005575;GO:0005622;GO:0005623;GO:0005737;GO:0006810;GO:0006897;GO:0006898;GO:0007276;GO:0007281;GO:0007292;GO:0008150;GO:0008196;GO:0009987;GO:0016192;GO:0019953;GO:0022412;GO:0022414;GO:0030135;GO:0030154;GO:0031410;GO:0031982;GO:0032501;GO:0032502;GO:0032504;GO:0038024;GO:0043226;GO:0043227;GO:0043229;GO:0044424;GO:0044444;GO:0044464;GO:0044703;GO:0048468;GO:…
Woma_00011601	7.53	1.29e-11	GO:0000003;GO:0000226;GO:0000278;GO:0000280;GO:0003674;GO:0005198;GO:0005200;GO:0005575;GO:0005622;GO:0005623;GO:0005737;GO:0005856;GO:0005874;GO:0005881;GO:0005938;GO:0006403;GO:0006810;GO:0006996;GO:0006997;GO:0007010;GO:0007017;GO:0007049;GO:0007051;GO:0007052;GO:0007097;GO:0007275;GO:0007338;GO:0007399;GO:0007417;GO:0007422;GO:0008150;GO:0009566;GO:0009790;GO:0009792;GO:0009987;GO:0015630;GO:…
Woma_00014795	10.9887	5.2e-11	GO:0003674;GO:0003824;GO:0004175;GO:0004252;GO:0005575;GO:0005576;GO:0005615;GO:0005622;GO:0005623;GO:0005737;GO:0005829;GO:0006508;GO:0006807;GO:0008150;GO:0008152;GO:0008233;GO:0008236;GO:0016787;GO:0017171;GO:0019538;GO:0043170;GO:0044238;GO:0044421;GO:0044424;GO:0044444;GO:0044464;GO:0070011;GO:0071704;GO:0140096;GO:1901564
Woma_00003024	8.186	5.2e-11
Woma_00004771	6.4361	1.33e-10	GO:0001523;GO:0003008;GO:0003013;GO:0003018;GO:0003674;GO:0003824;GO:0004180;GO:0004185;GO:0005575;GO:0005622;GO:0005623;GO:0005737;GO:0005829;GO:0006082;GO:0006508;GO:0006629;GO:0006720;GO:0006721;GO:0006807;GO:0008015;GO:0008150;GO:0008152;GO:0008217;GO:0008233;GO:0008236;GO:0008238;GO:0009056;GO:0009057;GO:0009987;GO:0010817;GO:0016101;GO:0016787;GO:0017171;GO:0019538;GO:0019752;GO:0030163;GO:…
Woma_00006804	16.1342	1.35e-10	GO:0000228;GO:0000785;GO:0000786;GO:0000788;GO:0000790;GO:0002376;GO:0003674;GO:0003676;GO:0003677;GO:0005488;GO:0005575;GO:0005622;GO:0005623;GO:0005634;GO:0005694;GO:0006139;GO:0006259;GO:0006281;GO:0006325;GO:0006355;GO:0006725;GO:0006807;GO:0006950;GO:0006952;GO:0006955;GO:0006974;GO:0006996;GO:0008150;GO:0008152;GO:0009605;GO:0009607;GO:0009617;GO:0009889;GO:0009987;GO:0010468;GO:0010556;GO:…
Woma_00007739	3.8448	2.57e-10
Woma_00003234	9.0392	4.62e-10
Woma_00000466	8.8259	3.03e-09
Woma_00007535	7.5637	3.4e-09
Woma_00008636	6.8265	3.4e-09	GO:0000038;GO:0003674;GO:0003824;GO:0004312;GO:0005575;GO:0005622;GO:0005623;GO:0005737;GO:0005783;GO:0005789;GO:0006082;GO:0006629;GO:0006631;GO:0006633;GO:0006643;GO:0006665;GO:0006807;GO:0008150;GO:0008152;GO:0008610;GO:0009058;GO:0009922;GO:0009987;GO:0012505;GO:0016020;GO:0016021;GO:0016053;GO:0016740;GO:0016746;GO:0016747;GO:0019367;GO:0019368;GO:0019752;GO:0030148;GO:0030176;GO:0030497;GO:…
Woma_00002969	12.3425	5.02e-09
Woma_00002011	4.934	5.54e-09
Woma_00003642	4.779	7.76e-09	GO:0003674;GO:0005198;GO:0005214;GO:0005575;GO:0005576;GO:0007275;GO:0008010;GO:0008150;GO:0031012;GO:0032501;GO:0032502;GO:0040003;GO:0042302;GO:0042335;GO:0044421;GO:0048856
Woma_00007001	7.9976	8.1e-09	GO:0000737;GO:0006139;GO:0006259;GO:0006308;GO:0006309;GO:0006725;GO:0006807;GO:0006915;GO:0006921;GO:0008150;GO:0008152;GO:0008219;GO:0009056;GO:0009057;GO:0009987;GO:0012501;GO:0016043;GO:0019439;GO:0022411;GO:0030262;GO:0034641;GO:0034655;GO:0043170;GO:0044237;GO:0044238;GO:0044248;GO:0044260;GO:0044265;GO:0044270;GO:0046483;GO:0046700;GO:0071704;GO:0071840;GO:0090304;GO:0090305;GO:0097194;GO:…
Woma_00011455	13.9302	8.32e-09
Woma_00006558	10.1957	1.57e-08
Woma_00000365	6.3171	1.64e-08
Woma_00000742	6.1078	1.65e-08	GO:0001530;GO:0003674;GO:0003823;GO:0005488;GO:0005496;GO:0005539;GO:0005575;GO:0005576;GO:0005615;GO:0006810;GO:0006869;GO:0006950;GO:0006952;GO:0007154;GO:0007165;GO:0007166;GO:0008150;GO:0008289;GO:0009605;GO:0009607;GO:0009617;GO:0009987;GO:0010876;GO:0015850;GO:0015918;GO:0023052;GO:0030882;GO:0032934;GO:0033036;GO:0042742;GO:0042834;GO:0043207;GO:0044421;GO:0050789;GO:0050794;GO:0050896;GO:…
Woma_00003878	6.1903	3.29e-08	GO:0003674;GO:0003824;GO:0003987;GO:0005575;GO:0005622;GO:0005623;GO:0005737;GO:0005739;GO:0005759;GO:0006082;GO:0006091;GO:0006629;GO:0006631;GO:0006633;GO:0008150;GO:0008152;GO:0008610;GO:0009058;GO:0009987;GO:0015645;GO:0016053;GO:0016405;GO:0016874;GO:0016877;GO:0016878;GO:0017144;GO:0019752;GO:0031974;GO:0032787;GO:0043226;GO:0043227;GO:0043229;GO:0043231;GO:0043233;GO:0043436;GO:0044237;GO:…
Woma_00014794	9.0642	4e-08	GO:0003674;GO:0003824;GO:0004175;GO:0004252;GO:0005575;GO:0005576;GO:0005615;GO:0005622;GO:0005623;GO:0005737;GO:0006508;GO:0006807;GO:0008150;GO:0008152;GO:0008233;GO:0008236;GO:0016787;GO:0017171;GO:0019538;GO:0043170;GO:0044238;GO:0044421;GO:0044424;GO:0044464;GO:0070011;GO:0071704;GO:0140096;GO:1901564
Woma_00008482	8.618	4.39e-08
Woma_00000628	3.9919	4.39e-08	GO:0005575;GO:0016020;GO:0016021;GO:0031224;GO:0044425
Woma_00005030	14.0923	7.15e-08	GO:0000003;GO:0000070;GO:0000086;GO:0000166;GO:0000212;GO:0000226;GO:0000228;GO:0000242;GO:0000278;GO:0000280;GO:0000793;GO:0000794;GO:0000819;GO:0000922;GO:0000930;GO:0001882;GO:0001883;GO:0003002;GO:0003006;GO:0003674;GO:0005198;GO:0005200;GO:0005488;GO:0005515;GO:0005525;GO:0005575;GO:0005622;GO:0005623;GO:0005634;GO:0005694;GO:0005737;GO:0005768;GO:0005813;GO:0005814;GO:0005815;GO:0005819;GO:…
Woma_00008686	5.7734	7.18e-08
Woma_00000743	4.7059	1.83e-07	GO:0001530;GO:0003674;GO:0003823;GO:0005488;GO:0005496;GO:0005539;GO:0005575;GO:0005576;GO:0005615;GO:0006810;GO:0006869;GO:0006950;GO:0006952;GO:0007154;GO:0007165;GO:0007166;GO:0008150;GO:0008289;GO:0009605;GO:0009607;GO:0009617;GO:0009987;GO:0010876;GO:0015850;GO:0015918;GO:0023052;GO:0030882;GO:0032934;GO:0033036;GO:0042742;GO:0042834;GO:0043207;GO:0044421;GO:0050789;GO:0050794;GO:0050896;GO:…
Woma_00014421	13.4486	2.03e-07	GO:0003674;GO:0005215;GO:0005372;GO:0005575;GO:0005622;GO:0005623;GO:0005886;GO:0005887;GO:0005929;GO:0006810;GO:0006811;GO:0006820;GO:0006833;GO:0006869;GO:0008150;GO:0009719;GO:0009987;GO:0010033;GO:0010243;GO:0010876;GO:0014070;GO:0014074;GO:0015250;GO:0015267;GO:0015318;GO:0015711;GO:0015718;GO:0015721;GO:0015722;GO:0015849;GO:0015850;GO:0016020;GO:0016021;GO:0016324;GO:0022803;GO:0022838;GO:…
Woma_00005260	12.9658	2.03e-07
Woma_00001731	9.2159	2.21e-07	GO:0000003;GO:0000280;GO:0000578;GO:0000900;GO:0001101;GO:0001666;GO:0001709;GO:0002009;GO:0002064;GO:0002065;GO:0002066;GO:0002237;GO:0003002;GO:0003006;GO:0003674;GO:0003676;GO:0003723;GO:0003729;GO:0003730;GO:0005488;GO:0005515;GO:0005575;GO:0005622;GO:0005623;GO:0005634;GO:0005654;GO:0005737;GO:0005813;GO:0005815;GO:0005819;GO:0005829;GO:0005856;GO:0006139;GO:0006378;GO:0006396;GO:0006397;GO:…
Woma_00008254	14.4473	2.56e-07	GO:0000270;GO:0001775;GO:0001817;GO:0001818;GO:0001906;GO:0002218;GO:0002221;GO:0002252;GO:0002253;GO:0002263;GO:0002274;GO:0002275;GO:0002283;GO:0002366;GO:0002376;GO:0002443;GO:0002444;GO:0002446;GO:0002682;GO:0002683;GO:0002684;GO:0002694;GO:0002695;GO:0002697;GO:0002698;GO:0002757;GO:0002758;GO:0002764;GO:0003674;GO:0003824;GO:0005488;GO:0005539;GO:0005575;GO:0005576;GO:0005622;GO:0005623;GO:…
Woma_00000619	8.0642	3.25e-07
Woma_00011838	6.6188	3.7e-07	GO:0000003;GO:0000070;GO:0000075;GO:0000077;GO:0000079;GO:0000086;GO:0000226;GO:0000228;GO:0000278;GO:0000280;GO:0000281;GO:0000307;GO:0000775;GO:0000776;GO:0000777;GO:0000778;GO:0000779;GO:0000780;GO:0000793;GO:0000794;GO:0000819;GO:0000910;GO:0000920;GO:0000922;GO:0000940;GO:0000942;GO:0001101;GO:0001556;GO:0001666;GO:0001700;GO:0001701;GO:0001776;GO:0001837;GO:0001932;GO:0001933;GO:0001934;GO:…
Woma_00011916	13.5122	3.88e-07	GO:0000003;GO:0001775;GO:0003674;GO:0003824;GO:0004672;GO:0004674;GO:0005575;GO:0006464;GO:0006468;GO:0006793;GO:0006796;GO:0006807;GO:0007338;GO:0007343;GO:0007346;GO:0008150;GO:0008152;GO:0009566;GO:0009794;GO:0009987;GO:0016301;GO:0016310;GO:0016740;GO:0016772;GO:0016773;GO:0019538;GO:0019953;GO:0022414;GO:0032991;GO:0036211;GO:0040019;GO:0043170;GO:0043412;GO:0044237;GO:0044238;GO:0044260;GO:…
Woma_00004666	13.9979	4.67e-07	GO:0003674;GO:0003676;GO:0003677;GO:0003682;GO:0005488;GO:0005575;GO:0005622;GO:0005623;GO:0005634;GO:0005654;GO:0005677;GO:0005694;GO:0005700;GO:0005704;GO:0006325;GO:0006342;GO:0006355;GO:0006996;GO:0008150;GO:0009889;GO:0009890;GO:0009892;GO:0009987;GO:0010468;GO:0010556;GO:0010558;GO:0010605;GO:0010629;GO:0016043;GO:0016458;GO:0017053;GO:0019219;GO:0019222;GO:0031323;GO:0031324;GO:0031326;GO:…
Woma_00013849	13.832	4.67e-07
Woma_00000689	5.6139	4.67e-07
Woma_00014965	4.9026	4.67e-07
Woma_00002542	13.4089	4.98e-07	GO:0005575;GO:0005622;GO:0005623;GO:0005737;GO:0044424;GO:0044464
Woma_00000924	7.3292	5.02e-07
Woma_00013102	5.7312	6.17e-07	GO:0000003;GO:0000075;GO:0000077;GO:0000082;GO:0000086;GO:0000187;GO:0000226;GO:0000278;GO:0000280;GO:0000302;GO:0000307;GO:0000578;GO:0000724;GO:0000725;GO:0000741;GO:0001556;GO:0001932;GO:0001934;GO:0002064;GO:0002065;GO:0002066;GO:0002082;GO:0003002;GO:0003006;GO:0003674;GO:0003682;GO:0003824;GO:0004672;GO:0004674;GO:0004693;GO:0005488;GO:0005515;GO:0005575;GO:0005622;GO:0005623;GO:0005634;GO:…
Woma_00011146	8.4647	9.73e-07	GO:0000003;GO:0000578;GO:0002064;GO:0002065;GO:0002066;GO:0003002;GO:0003006;GO:0003674;GO:0005488;GO:0005539;GO:0005575;GO:0005576;GO:0005622;GO:0005623;GO:0005737;GO:0005886;GO:0007275;GO:0007276;GO:0007281;GO:0007292;GO:0007304;GO:0007305;GO:0007306;GO:0007350;GO:0007351;GO:0007354;GO:0007362;GO:0007389;GO:0008150;GO:0008201;GO:0008595;GO:0009653;GO:0009790;GO:0009798;GO:0009880;GO:0009888;GO:…
Woma_00006805	13.4985	1e-06	GO:0000228;GO:0000785;GO:0000786;GO:0000788;GO:0000790;GO:0003674;GO:0003676;GO:0003677;GO:0005488;GO:0005575;GO:0005622;GO:0005623;GO:0005634;GO:0005694;GO:0006323;GO:0006325;GO:0006333;GO:0006334;GO:0006996;GO:0008150;GO:0009987;GO:0016043;GO:0022607;GO:0031497;GO:0031974;GO:0031981;GO:0032991;GO:0032993;GO:0034622;GO:0034728;GO:0043226;GO:0043227;GO:0043228;GO:0043229;GO:0043231;GO:0043232;GO:…
Woma_00005371	8.9278	1.05e-06	GO:0000003;GO:0000578;GO:0000902;GO:0000904;GO:0001558;GO:0001667;GO:0001894;GO:0003002;GO:0003006;GO:0003674;GO:0005488;GO:0005515;GO:0005575;GO:0005622;GO:0005623;GO:0005737;GO:0006139;GO:0006355;GO:0006378;GO:0006396;GO:0006397;GO:0006417;GO:0006725;GO:0006807;GO:0006928;GO:0007275;GO:0007276;GO:0007280;GO:0007281;GO:0007283;GO:0007292;GO:0007308;GO:0007309;GO:0007314;GO:0007350;GO:0007351;GO:…
Woma_00003123	13.1223	1.23e-06
Woma_00010465	8.6382	1.23e-06
Woma_00003233	6.8712	1.29e-06	GO:0000062;GO:0000166;GO:0003674;GO:0005488;GO:0005575;GO:0005622;GO:0005623;GO:0005737;GO:0005777;GO:0006914;GO:0008150;GO:0008152;GO:0009056;GO:0009987;GO:0016020;GO:0016021;GO:0017076;GO:0030242;GO:0030554;GO:0031224;GO:0032553;GO:0032555;GO:0032559;GO:0033218;GO:0036094;GO:0042579;GO:0043167;GO:0043168;GO:0043226;GO:0043227;GO:0043229;GO:0043231;GO:0044237;GO:0044248;GO:0044424;GO:0044425;GO:…
Woma_00013814	13.1485	1.45e-06
Woma_00006576	12.7552	1.68e-06
Woma_00011695	6.5271	1.68e-06	GO:0000003;GO:0000182;GO:0000228;GO:0000278;GO:0000723;GO:0000775;GO:0000779;GO:0000780;GO:0000781;GO:0000785;GO:0000790;GO:0000791;GO:0000792;GO:0000793;GO:0000794;GO:0001672;GO:0002119;GO:0002164;GO:0003006;GO:0003008;GO:0003674;GO:0003676;GO:0003677;GO:0003682;GO:0003690;GO:0003696;GO:0003723;GO:0003729;GO:0005488;GO:0005515;GO:0005575;GO:0005622;GO:0005623;GO:0005634;GO:0005694;GO:0005700;GO:…
Woma_00006953	12.9736	1.76e-06
Woma_00010816	6.9701	1.78e-06	GO:0000003;GO:0000278;GO:0000741;GO:0003674;GO:0005488;GO:0005515;GO:0005575;GO:0005622;GO:0005623;GO:0005634;GO:0005635;GO:0005652;GO:0005737;GO:0006139;GO:0006259;GO:0006260;GO:0006323;GO:0006325;GO:0006333;GO:0006725;GO:0006807;GO:0006996;GO:0006997;GO:0007049;GO:0007338;GO:0007344;GO:0008150;GO:0008152;GO:0009058;GO:0009059;GO:0009566;GO:0009987;GO:0012505;GO:0016043;GO:0019953;GO:0022414;GO:…
Woma_00002009	4.6969	1.91e-06	GO:0001558;GO:0003674;GO:0003824;GO:0005575;GO:0005622;GO:0005623;GO:0005737;GO:0005777;GO:0006139;GO:0006163;GO:0006637;GO:0006725;GO:0006732;GO:0006753;GO:0006790;GO:0006793;GO:0006796;GO:0006807;GO:0008150;GO:0008152;GO:0009058;GO:0009117;GO:0009150;GO:0009259;GO:0009987;GO:0010025;GO:0010166;GO:0010883;GO:0010884;GO:0016491;GO:0016620;GO:0016903;GO:0019637;GO:0019693;GO:0030308;GO:0032879;GO:…
Woma_00003153	4.3948	1.95e-06
Woma_00000469	8.3827	1.97e-06
Woma_00006955	13.1882	2.32e-06
Woma_00003070	4.206	2.94e-06	GO:0003674;GO:0003824;GO:0004180;GO:0004181;GO:0005575;GO:0005576;GO:0005615;GO:0006508;GO:0006807;GO:0007586;GO:0008150;GO:0008152;GO:0008233;GO:0008235;GO:0008237;GO:0008238;GO:0016787;GO:0019538;GO:0032501;GO:0043170;GO:0044238;GO:0044421;GO:0070011;GO:0071704;GO:0140096;GO:1901564
Woma_00000642	3.9835	2.94e-06	GO:0003674;GO:0003824;GO:0004364;GO:0005575;GO:0005576;GO:0005622;GO:0005623;GO:0005737;GO:0006518;GO:0006575;GO:0006749;GO:0006790;GO:0006807;GO:0008150;GO:0008152;GO:0009987;GO:0016740;GO:0016765;GO:0016829;GO:0016848;GO:0018833;GO:0034641;GO:0043603;GO:0044237;GO:0044424;GO:0044464;GO:0051186;GO:0071704;GO:1901564
Woma_00003841	6.2797	3.16e-06
Woma_00006573	13.3894	3.34e-06
Woma_00014967	6.8756	3.96e-06	GO:0000270;GO:0002376;GO:0002682;GO:0002683;GO:0003674;GO:0003824;GO:0005488;GO:0005539;GO:0005575;GO:0005576;GO:0006022;GO:0006026;GO:0006027;GO:0006807;GO:0006950;GO:0006952;GO:0006955;GO:0008150;GO:0008152;GO:0008745;GO:0009056;GO:0009057;GO:0009253;GO:0016787;GO:0016810;GO:0016811;GO:0030203;GO:0031347;GO:0031348;GO:0042834;GO:0043170;GO:0045087;GO:0045088;GO:0045824;GO:0048519;GO:0048583;GO:…
Woma_00006041	6.364	4.3e-06	GO:0000003;GO:0000038;GO:0000212;GO:0000226;GO:0000280;GO:0000910;GO:0000912;GO:0000915;GO:0003674;GO:0003824;GO:0004312;GO:0005575;GO:0005622;GO:0005623;GO:0005737;GO:0005783;GO:0005789;GO:0006082;GO:0006629;GO:0006631;GO:0006633;GO:0006643;GO:0006665;GO:0006807;GO:0006996;GO:0007010;GO:0007017;GO:0007049;GO:0007051;GO:0007110;GO:0007111;GO:0007112;GO:0007140;GO:0007276;GO:0008150;GO:0008152;GO:…
Woma_00006806	12.7214	4.52e-06	GO:0000228;GO:0000785;GO:0000786;GO:0000788;GO:0000790;GO:0002164;GO:0003674;GO:0003676;GO:0003677;GO:0005488;GO:0005575;GO:0005622;GO:0005623;GO:0005634;GO:0005694;GO:0005700;GO:0005704;GO:0006325;GO:0006996;GO:0007275;GO:0007525;GO:0007526;GO:0008150;GO:0009791;GO:0009987;GO:0016043;GO:0031974;GO:0031981;GO:0032501;GO:0032502;GO:0032991;GO:0032993;GO:0043226;GO:0043227;GO:0043228;GO:0043229;GO:…
Woma_00004176	6.2769	5.02e-06	GO:0003008;GO:0007600;GO:0008150;GO:0019233;GO:0032501;GO:0050877
Woma_00000650	6.2621	6.23e-06	GO:0003674;GO:0003824;GO:0005575;GO:0005622;GO:0005623;GO:0005737;GO:0005777;GO:0006139;GO:0006163;GO:0006637;GO:0006725;GO:0006732;GO:0006753;GO:0006790;GO:0006793;GO:0006796;GO:0006807;GO:0008150;GO:0008152;GO:0009058;GO:0009117;GO:0009150;GO:0009259;GO:0009987;GO:0010025;GO:0010166;GO:0016491;GO:0016620;GO:0016903;GO:0019637;GO:0019693;GO:0033865;GO:0033875;GO:0034032;GO:0034641;GO:0035336;GO:…
Woma_00010357	7.8833	6.27e-06	GO:0003674;GO:0003824;GO:0006629;GO:0008150;GO:0008152;GO:0009056;GO:0016042;GO:0016298;GO:0016787;GO:0016788;GO:0044238;GO:0071704;GO:1901575
Woma_00014414	3.9683	6.7e-06
Woma_00007444	4.5614	7.52e-06
Woma_00000620	8.6096	7.58e-06
Woma_00005404	12.4014	1.02e-05	GO:0000003;GO:0001775;GO:0005575;GO:0006275;GO:0007338;GO:0007343;GO:0007346;GO:0008150;GO:0008156;GO:0009566;GO:0009889;GO:0009890;GO:0009892;GO:0009987;GO:0010556;GO:0010558;GO:0010605;GO:0019219;GO:0019222;GO:0019953;GO:0022414;GO:0031323;GO:0031324;GO:0031326;GO:0031327;GO:0032991;GO:0044703;GO:0045934;GO:0048519;GO:0048523;GO:0050789;GO:0050794;GO:0051052;GO:0051053;GO:0051171;GO:0051172;GO:…
Woma_00003928	6.4838	1.13e-05	GO:0000278;GO:0001932;GO:0001933;GO:0003674;GO:0003824;GO:0004672;GO:0004674;GO:0005575;GO:0005622;GO:0005623;GO:0005634;GO:0006464;GO:0006468;GO:0006793;GO:0006796;GO:0006807;GO:0007049;GO:0008150;GO:0008152;GO:0009314;GO:0009411;GO:0009416;GO:0009628;GO:0009892;GO:0009894;GO:0009895;GO:0009966;GO:0009968;GO:0009987;GO:0010563;GO:0010605;GO:0010646;GO:0010648;GO:0016301;GO:0016310;GO:0016740;GO:…
Woma_00012877	5.6554	1.19e-05	GO:0000070;GO:0000075;GO:0000278;GO:0000280;GO:0000775;GO:0000776;GO:0000777;GO:0000779;GO:0000793;GO:0000819;GO:0000922;GO:0000940;GO:0003674;GO:0005488;GO:0005515;GO:0005575;GO:0005622;GO:0005623;GO:0005634;GO:0005694;GO:0005737;GO:0005794;GO:0005795;GO:0005819;GO:0005828;GO:0005829;GO:0005856;GO:0005874;GO:0005876;GO:0005886;GO:0006996;GO:0007030;GO:0007049;GO:0007059;GO:0007088;GO:0007093;GO:…
Woma_00006889	3.0127	1.21e-05	GO:0003008;GO:0003674;GO:0003824;GO:0003992;GO:0004587;GO:0005488;GO:0005515;GO:0005575;GO:0005622;GO:0005623;GO:0005634;GO:0005654;GO:0005737;GO:0005739;GO:0005759;GO:0006082;GO:0006520;GO:0006591;GO:0006807;GO:0007600;GO:0007601;GO:0008144;GO:0008150;GO:0008152;GO:0008483;GO:0008652;GO:0009058;GO:0009987;GO:0016043;GO:0016053;GO:0016740;GO:0016769;GO:0019752;GO:0019842;GO:0022607;GO:0030170;GO:…
Woma_00006954	7.4143	1.39e-05
Woma_00012500	3.5127	1.43e-05	GO:0000003;GO:0000022;GO:0000070;GO:0000226;GO:0000278;GO:0000280;GO:0000281;GO:0000819;GO:0000902;GO:0000904;GO:0000910;GO:0000912;GO:0000915;GO:0001654;GO:0001709;GO:0001745;GO:0002376;GO:0002478;GO:0002495;GO:0002504;GO:0003674;GO:0005096;GO:0005488;GO:0005515;GO:0005543;GO:0005547;GO:0005575;GO:0005622;GO:0005623;GO:0005634;GO:0005654;GO:0005737;GO:0005819;GO:0005829;GO:0005856;GO:0005886;GO:…
Woma_00008483	7.701	1.47e-05
Woma_00010233	5.7618	1.47e-05	GO:0003674;GO:0003824;GO:0004180;GO:0004181;GO:0005575;GO:0005576;GO:0005615;GO:0006508;GO:0006807;GO:0008150;GO:0008152;GO:0008233;GO:0008235;GO:0008237;GO:0008238;GO:0016787;GO:0019538;GO:0043170;GO:0044238;GO:0044421;GO:0070011;GO:0071704;GO:0140096;GO:1901564
Woma_00013334	4.3428	1.53e-05	GO:0000003;GO:0000165;GO:0000226;GO:0000302;GO:0000502;GO:0001101;GO:0001540;GO:0001558;GO:0001654;GO:0001666;GO:0001817;GO:0001819;GO:0001932;GO:0001933;GO:0002088;GO:0002931;GO:0003008;GO:0003012;GO:0003674;GO:0004857;GO:0004860;GO:0005080;GO:0005198;GO:0005212;GO:0005488;GO:0005515;GO:0005575;GO:0005622;GO:0005623;GO:0005634;GO:0005654;GO:0005737;GO:0005739;GO:0005794;GO:0005829;GO:0005856;GO:…
Woma_00013233	5.3681	1.65e-05	GO:0002376;GO:0003674;GO:0005488;GO:0005515;GO:0005575;GO:0005576;GO:0006950;GO:0006952;GO:0006955;GO:0006959;GO:0007599;GO:0008150;GO:0009611;GO:0032501;GO:0042060;GO:0042381;GO:0042802;GO:0042803;GO:0045087;GO:0046983;GO:0050817;GO:0050878;GO:0050896;GO:0065007;GO:0065008
Woma_00001517	3.7845	1.77e-05
Woma_00001772	3.5163	1.92e-05	GO:0000003;GO:0000082;GO:0000278;GO:0000280;GO:0000712;GO:0000785;GO:0005575;GO:0005622;GO:0005623;GO:0005634;GO:0005654;GO:0005694;GO:0006139;GO:0006259;GO:0006260;GO:0006261;GO:0006268;GO:0006275;GO:0006310;GO:0006323;GO:0006725;GO:0006807;GO:0006996;GO:0007049;GO:0007059;GO:0007127;GO:0007131;GO:0008150;GO:0008152;GO:0009058;GO:0009059;GO:0009889;GO:0009987;GO:0010556;GO:0016043;GO:0019219;GO:…
Woma_00001011	5.668	1.94e-05	GO:0000003;GO:0000228;GO:0000785;GO:0000790;GO:0003006;GO:0005575;GO:0005622;GO:0005623;GO:0005634;GO:0005694;GO:0007275;GO:0007530;GO:0007548;GO:0008150;GO:0022414;GO:0030237;GO:0031974;GO:0031981;GO:0032501;GO:0032502;GO:0043226;GO:0043227;GO:0043228;GO:0043229;GO:0043231;GO:0043232;GO:0043233;GO:0044422;GO:0044424;GO:0044427;GO:0044428;GO:0044446;GO:0044454;GO:0044464;GO:0046660;GO:0048856;GO:…
Woma_00001706	3.7021	2.63e-05
Woma_00008479	6.1807	2.87e-05
Woma_00011168	3.2923	2.92e-05	GO:0000323;GO:0001775;GO:0002252;GO:0002263;GO:0002274;GO:0002275;GO:0002283;GO:0002366;GO:0002376;GO:0002443;GO:0002444;GO:0002446;GO:0002526;GO:0002544;GO:0002682;GO:0002684;GO:0002694;GO:0002696;GO:0003674;GO:0003824;GO:0005488;GO:0005543;GO:0005575;GO:0005576;GO:0005615;GO:0005622;GO:0005623;GO:0005634;GO:0005730;GO:0005737;GO:0005739;GO:0005759;GO:0005764;GO:0005765;GO:0005766;GO:0005773;GO:…
Woma_00010321	6.1783	2.96e-05	GO:0000003;GO:0000578;GO:0003002;GO:0003006;GO:0003674;GO:0003676;GO:0003723;GO:0003729;GO:0005488;GO:0005575;GO:0005622;GO:0005623;GO:0005634;GO:0006403;GO:0006996;GO:0007010;GO:0007015;GO:0007028;GO:0007275;GO:0007276;GO:0007281;GO:0007292;GO:0007308;GO:0007309;GO:0007314;GO:0007315;GO:0007316;GO:0007317;GO:0007350;GO:0007351;GO:0007389;GO:0008150;GO:0008298;GO:0008358;GO:0008595;GO:0009790;GO:…
Woma_00003152	4.6622	3.2e-05
Woma_00004441	4.4172	3.2e-05
Woma_00006377	5.2602	3.78e-05	GO:0008150;GO:0030431;GO:0032501
Woma_00001737	3.8239	3.8e-05	GO:0000003;GO:0000022;GO:0000070;GO:0000166;GO:0000212;GO:0000226;GO:0000278;GO:0000280;GO:0000819;GO:0000922;GO:0001578;GO:0003674;GO:0003774;GO:0003777;GO:0003824;GO:0005488;GO:0005515;GO:0005524;GO:0005575;GO:0005622;GO:0005623;GO:0005634;GO:0005737;GO:0005813;GO:0005815;GO:0005819;GO:0005856;GO:0005871;GO:0005874;GO:0005875;GO:0005876;GO:0006403;GO:0006810;GO:0006928;GO:0006996;GO:0007010;GO:…
Woma_00003227	5.97	3.84e-05
Woma_00002278	4.5543	3.84e-05
Woma_00011462	2.5043	4.32e-05	GO:0003674;GO:0003824;GO:0004856;GO:0005575;GO:0005576;GO:0005615;GO:0005622;GO:0005623;GO:0005737;GO:0005829;GO:0005975;GO:0005996;GO:0005997;GO:0005998;GO:0006063;GO:0006064;GO:0006082;GO:0006091;GO:0006793;GO:0006796;GO:0008150;GO:0008152;GO:0009056;GO:0009058;GO:0009987;GO:0016052;GO:0016054;GO:0016301;GO:0016310;GO:0016740;GO:0016772;GO:0016773;GO:0019200;GO:0019321;GO:0019323;GO:0019585;GO:…
Woma_00003581	5.611	4.44e-05
Woma_00002746	8.2773	5.73e-05	GO:0000003;GO:0001516;GO:0002064;GO:0002065;GO:0002066;GO:0003006;GO:0003674;GO:0003824;GO:0004601;GO:0004666;GO:0005575;GO:0005576;GO:0005615;GO:0006082;GO:0006629;GO:0006631;GO:0006633;GO:0006636;GO:0006690;GO:0006692;GO:0006693;GO:0007276;GO:0007281;GO:0007292;GO:0007304;GO:0007306;GO:0008150;GO:0008152;GO:0008610;GO:0009058;GO:0009636;GO:0009653;GO:0009888;GO:0009987;GO:0010927;GO:0016043;GO:…
Woma_00004442	8.6215	5.98e-05
Woma_00012464	5.6488	5.99e-05	GO:0000226;GO:0000278;GO:0000280;GO:0006996;GO:0007010;GO:0007017;GO:0007049;GO:0007051;GO:0007052;GO:0008150;GO:0009987;GO:0016043;GO:0022402;GO:0022607;GO:0044085;GO:0048285;GO:0051225;GO:0070925;GO:0071840;GO:0090307;GO:0140014;GO:1902850;GO:1903047
Woma_00000933	5.9981	6.07e-05	GO:0002376;GO:0005575;GO:0005576;GO:0005615;GO:0006950;GO:0006952;GO:0006955;GO:0006959;GO:0008150;GO:0009605;GO:0009607;GO:0009617;GO:0019730;GO:0019731;GO:0042742;GO:0043207;GO:0044421;GO:0045087;GO:0050829;GO:0050830;GO:0050896;GO:0051704;GO:0051707;GO:0098542
Woma_00012657	5.5412	6.27e-05
Woma_00001106	6.3961	6.42e-05
Woma_00002001	4.2684	6.48e-05	GO:0000003;GO:0000022;GO:0000070;GO:0000226;GO:0000228;GO:0000278;GO:0000280;GO:0000281;GO:0000793;GO:0000794;GO:0000819;GO:0000910;GO:0002376;GO:0002478;GO:0002495;GO:0002504;GO:0003674;GO:0003774;GO:0003777;GO:0003824;GO:0005488;GO:0005515;GO:0005575;GO:0005576;GO:0005622;GO:0005623;GO:0005634;GO:0005654;GO:0005694;GO:0005737;GO:0005818;GO:0005819;GO:0005829;GO:0005856;GO:0005871;GO:0005874;GO:…
Woma_00008481	7.5009	6.68e-05
Woma_00014413	5.145	6.68e-05
Woma_00001681	4.5113	6.85e-05	GO:0003674;GO:0005198;GO:0005214;GO:0005575;GO:0005576;GO:0007275;GO:0008010;GO:0008150;GO:0031012;GO:0032501;GO:0032502;GO:0040003;GO:0042302;GO:0042335;GO:0044421;GO:0048856
Woma_00012708	5.0103	7.32e-05
Woma_00014459	7.9944	8.03e-05	GO:0000070;GO:0000278;GO:0000280;GO:0000775;GO:0000776;GO:0000819;GO:0005575;GO:0005622;GO:0005623;GO:0005694;GO:0006996;GO:0007049;GO:0007059;GO:0007080;GO:0008150;GO:0009987;GO:0016043;GO:0022402;GO:0031262;GO:0031617;GO:0032991;GO:0043226;GO:0043228;GO:0043229;GO:0043232;GO:0044422;GO:0044424;GO:0044427;GO:0044446;GO:0044464;GO:0048285;GO:0050000;GO:0051179;GO:0051234;GO:0051276;GO:0051303;GO:…
Woma_00001355	6.9563	8.2e-05
Woma_00008664	4.4099	8.28e-05
Woma_00001634	5.1813	9.25e-05	GO:0002376;GO:0005575;GO:0005576;GO:0005615;GO:0006950;GO:0006952;GO:0006955;GO:0006959;GO:0008150;GO:0009605;GO:0009607;GO:0009617;GO:0042742;GO:0043207;GO:0044421;GO:0050830;GO:0050896;GO:0051704;GO:0051707;GO:0098542
Woma_00006655	3.3834	9.35e-05	GO:0000023;GO:0003333;GO:0003674;GO:0003824;GO:0004553;GO:0005575;GO:0005623;GO:0005886;GO:0005975;GO:0005984;GO:0006810;GO:0006811;GO:0006820;GO:0006865;GO:0008150;GO:0008152;GO:0009311;GO:0009987;GO:0015711;GO:0015849;GO:0015926;GO:0016020;GO:0016787;GO:0016798;GO:0032450;GO:0032991;GO:0034220;GO:0044237;GO:0044238;GO:0044262;GO:0044425;GO:0044459;GO:0044464;GO:0046942;GO:0051179;GO:0051234;GO:…
Woma_00013536	2.9944	0.000101677	GO:0000122;GO:0000785;GO:0001501;GO:0001525;GO:0001568;GO:0001666;GO:0001667;GO:0001837;GO:0001935;GO:0001944;GO:0001968;GO:0002040;GO:0002682;GO:0002683;GO:0002694;GO:0002695;GO:0002697;GO:0002698;GO:0002819;GO:0002820;GO:0002822;GO:0002823;GO:0003674;GO:0003824;GO:0004720;GO:0005488;GO:0005507;GO:0005509;GO:0005515;GO:0005575;GO:0005576;GO:0005604;GO:0005615;GO:0005622;GO:0005623;GO:0005634;GO:…
Woma_00010742	6.8502	0.00010588	GO:0003674;GO:0003824;GO:0004180;GO:0004181;GO:0005575;GO:0005576;GO:0005615;GO:0006508;GO:0006807;GO:0008150;GO:0008152;GO:0008233;GO:0008235;GO:0008237;GO:0008238;GO:0016787;GO:0019538;GO:0043170;GO:0044238;GO:0044421;GO:0070011;GO:0071704;GO:0140096;GO:1901564
Woma_00004829	4.0402	0.000108904	GO:0000003;GO:0000280;GO:0003006;GO:0003674;GO:0003724;GO:0003824;GO:0004004;GO:0004386;GO:0005488;GO:0005515;GO:0005575;GO:0005622;GO:0005623;GO:0005634;GO:0005730;GO:0005737;GO:0005829;GO:0006139;GO:0006259;GO:0006304;GO:0006305;GO:0006306;GO:0006725;GO:0006807;GO:0006928;GO:0006996;GO:0007049;GO:0007127;GO:0007140;GO:0007141;GO:0007275;GO:0007276;GO:0007281;GO:0007283;GO:0008026;GO:0008150;GO:…
Woma_00013598	12.3471	0.000111152
Woma_00003228	6.3563	0.000113161
Woma_00004690	6.3356	0.000113268	GO:0000003;GO:0000578;GO:0002064;GO:0002065;GO:0002066;GO:0003002;GO:0003006;GO:0005575;GO:0005576;GO:0005623;GO:0005886;GO:0007275;GO:0007276;GO:0007281;GO:0007292;GO:0007304;GO:0007305;GO:0007350;GO:0007351;GO:0007354;GO:0007362;GO:0007389;GO:0008150;GO:0008595;GO:0009653;GO:0009790;GO:0009798;GO:0009880;GO:0009888;GO:0009897;GO:0009948;GO:0009952;GO:0009986;GO:0009987;GO:0010927;GO:0016020;GO:…
Woma_00003154	3.9496	0.000115277
Woma_00004295	11.7909	0.000118553
Woma_00003764	3.5266	0.00013654
Woma_00001350	3.4893	0.000157211
Woma_00007006	3.482	0.000161528	GO:0000003;GO:0000070;GO:0000075;GO:0000077;GO:0000079;GO:0000086;GO:0000122;GO:0000166;GO:0000212;GO:0000226;GO:0000228;GO:0000278;GO:0000280;GO:0000281;GO:0000287;GO:0000741;GO:0000775;GO:0000776;GO:0000777;GO:0000778;GO:0000779;GO:0000780;GO:0000785;GO:0000793;GO:0000794;GO:0000795;GO:0000819;GO:0000910;GO:0000912;GO:0000915;GO:0000922;GO:0000940;GO:0000942;GO:0001578;GO:0001932;GO:0001933;GO:…
Woma_00011891	8.3862	0.000171823	GO:0003674;GO:0003824;GO:0008150;GO:0008152;GO:0016491;GO:0055114
Woma_00014896	4.2305	0.000171823	GO:0000166;GO:0000287;GO:0001889;GO:0003674;GO:0003824;GO:0004170;GO:0005102;GO:0005488;GO:0005515;GO:0005575;GO:0005622;GO:0005623;GO:0005634;GO:0005654;GO:0005737;GO:0005739;GO:0005829;GO:0006139;GO:0006220;GO:0006221;GO:0006226;GO:0006244;GO:0006259;GO:0006260;GO:0006725;GO:0006753;GO:0006793;GO:0006796;GO:0006807;GO:0007275;GO:0008150;GO:0008152;GO:0009056;GO:0009058;GO:0009059;GO:0009117;GO:…
Woma_00014712	2.9251	0.000179822	GO:0003674;GO:0003824;GO:0004766;GO:0005488;GO:0005515;GO:0005575;GO:0005622;GO:0005623;GO:0005737;GO:0005829;GO:0006576;GO:0006595;GO:0006596;GO:0006807;GO:0008150;GO:0008152;GO:0008216;GO:0008295;GO:0009058;GO:0009308;GO:0009309;GO:0009987;GO:0010033;GO:0016740;GO:0016765;GO:0034097;GO:0034641;GO:0042221;GO:0042401;GO:0042802;GO:0042803;GO:0044106;GO:0044237;GO:0044249;GO:0044271;GO:0044424;GO:…
Woma_00000270	6.2376	0.000185006
Woma_00002692	4.2882	0.000190777
Woma_00005523	2.9824	0.000191655	GO:0001101;GO:0001505;GO:0003674;GO:0003824;GO:0004375;GO:0005488;GO:0005515;GO:0005575;GO:0005622;GO:0005623;GO:0005634;GO:0005737;GO:0005739;GO:0005759;GO:0005886;GO:0005960;GO:0006082;GO:0006091;GO:0006520;GO:0006544;GO:0006546;GO:0006807;GO:0008144;GO:0008150;GO:0008152;GO:0009055;GO:0009056;GO:0009063;GO:0009069;GO:0009071;GO:0009987;GO:0010033;GO:0010243;GO:0014070;GO:0014075;GO:0016020;GO:…
Woma_00015575	6.7094	0.000196343
Woma_00010597	3.783	0.000213334	GO:0000003;GO:0000070;GO:0000151;GO:0000152;GO:0000226;GO:0000278;GO:0000280;GO:0000775;GO:0000776;GO:0000793;GO:0000819;GO:0000910;GO:0003002;GO:0003674;GO:0003824;GO:0004842;GO:0005488;GO:0005515;GO:0005575;GO:0005622;GO:0005623;GO:0005634;GO:0005654;GO:0005680;GO:0005694;GO:0005737;GO:0005813;GO:0005815;GO:0005819;GO:0005829;GO:0005856;GO:0006464;GO:0006508;GO:0006511;GO:0006807;GO:0006996;GO:…
Woma_00000688	6.2665	0.00021514
Woma_00002429	2.8565	0.00021514
Woma_00003925	3.6213	0.000223527	GO:0000270;GO:0002376;GO:0002831;GO:0002832;GO:0003674;GO:0003824;GO:0004040;GO:0005488;GO:0005515;GO:0005539;GO:0005575;GO:0005576;GO:0006022;GO:0006026;GO:0006027;GO:0006807;GO:0006950;GO:0006952;GO:0006955;GO:0008150;GO:0008152;GO:0008745;GO:0009056;GO:0009057;GO:0009253;GO:0009605;GO:0009607;GO:0009617;GO:0009966;GO:0009968;GO:0010646;GO:0010648;GO:0016787;GO:0016810;GO:0016811;GO:0023051;GO:…
Woma_00013263	3.0773	0.000229444
Woma_00005560	4.7241	0.000232326	GO:0001525;GO:0001568;GO:0001655;GO:0001822;GO:0001944;GO:0001990;GO:0001991;GO:0002002;GO:0002003;GO:0003008;GO:0003013;GO:0003044;GO:0003073;GO:0003081;GO:0003674;GO:0003824;GO:0004177;GO:0005488;GO:0005575;GO:0005622;GO:0005623;GO:0005737;GO:0005886;GO:0005887;GO:0005903;GO:0006403;GO:0006508;GO:0006518;GO:0006725;GO:0006807;GO:0006810;GO:0006928;GO:0007154;GO:0007267;GO:0007275;GO:0008015;GO:…
Woma_00013296	4.2797	0.000234877	GO:0000096;GO:0000166;GO:0001505;GO:0003674;GO:0003824;GO:0005488;GO:0005542;GO:0005575;GO:0005622;GO:0005623;GO:0005737;GO:0005739;GO:0005759;GO:0006082;GO:0006139;GO:0006520;GO:0006534;GO:0006544;GO:0006545;GO:0006555;GO:0006575;GO:0006576;GO:0006725;GO:0006730;GO:0006732;GO:0006760;GO:0006790;GO:0006807;GO:0008144;GO:0008150;GO:0008152;GO:0008480;GO:0008652;GO:0009056;GO:0009058;GO:0009063;GO:…
Woma_00014541	4.6148	0.000242889
Woma_00007143	2.5004	0.000248602	GO:0000103;GO:0001501;GO:0003674;GO:0003824;GO:0004020;GO:0004779;GO:0004781;GO:0005488;GO:0005515;GO:0005575;GO:0005622;GO:0005623;GO:0005634;GO:0005737;GO:0005829;GO:0006082;GO:0006139;GO:0006163;GO:0006164;GO:0006725;GO:0006753;GO:0006790;GO:0006793;GO:0006796;GO:0006807;GO:0006950;GO:0007275;GO:0007596;GO:0007599;GO:0008150;GO:0008152;GO:0009058;GO:0009117;GO:0009150;GO:0009152;GO:0009165;GO:…
Woma_00014080	2.8305	0.000250356
Woma_00015315	4.4236	0.000322772
Woma_00004177	5.8267	0.000375616	GO:0003008;GO:0007600;GO:0008150;GO:0019233;GO:0032501;GO:0050877
Woma_00014081	3.12	0.000376915
Woma_00000468	7.145	0.000386073
Woma_00013205	4.3334	0.00039118	GO:0000151;GO:0000375;GO:0000377;GO:0000387;GO:0000398;GO:0003674;GO:0005488;GO:0005515;GO:0005575;GO:0005622;GO:0005623;GO:0005634;GO:0005681;GO:0005737;GO:0006139;GO:0006396;GO:0006397;GO:0006508;GO:0006511;GO:0006725;GO:0006807;GO:0008150;GO:0008152;GO:0008380;GO:0009056;GO:0009057;GO:0009987;GO:0010467;GO:0010498;GO:0016043;GO:0016070;GO:0016071;GO:0019005;GO:0019222;GO:0019538;GO:0019899;GO:…
Woma_00014963	5.1018	0.000398081
Woma_00006191	3.3512	0.000410802	GO:0000070;GO:0000278;GO:0000280;GO:0000281;GO:0000775;GO:0000776;GO:0000785;GO:0000819;GO:0000910;GO:0003674;GO:0003676;GO:0003677;GO:0005488;GO:0005515;GO:0005575;GO:0005622;GO:0005623;GO:0005694;GO:0005737;GO:0005819;GO:0005856;GO:0005875;GO:0005938;GO:0006325;GO:0006464;GO:0006468;GO:0006793;GO:0006796;GO:0006807;GO:0006996;GO:0007049;GO:0007059;GO:0007275;GO:0008104;GO:0008150;GO:0008152;GO:…
Woma_00013427	2.8928	0.000450978	GO:0003674;GO:0005215;GO:0005216;GO:0005253;GO:0005254;GO:0005310;GO:0005342;GO:0005575;GO:0005623;GO:0005886;GO:0005887;GO:0006810;GO:0006811;GO:0006820;GO:0006821;GO:0006835;GO:0006873;GO:0006885;GO:0008150;GO:0008272;GO:0008509;GO:0008514;GO:0009987;GO:0015075;GO:0015103;GO:0015106;GO:0015108;GO:0015116;GO:0015267;GO:0015291;GO:0015297;GO:0015301;GO:0015318;GO:0015698;GO:0015701;GO:0015711;GO:…
Woma_00003931	4.7528	0.000458556	GO:0000003;GO:0000022;GO:0000070;GO:0000075;GO:0000077;GO:0000086;GO:0000122;GO:0000212;GO:0000226;GO:0000228;GO:0000278;GO:0000280;GO:0000281;GO:0000775;GO:0000776;GO:0000779;GO:0000780;GO:0000785;GO:0000793;GO:0000794;GO:0000819;GO:0000902;GO:0000910;GO:0000922;GO:0001674;GO:0001709;GO:0001889;GO:0002902;GO:0002903;GO:0003002;GO:0003006;GO:0003674;GO:0003824;GO:0004672;GO:0004674;GO:0004712;GO:…
Woma_00000570	4.0053	0.000505273	GO:0000003;GO:0000022;GO:0000070;GO:0000166;GO:0000226;GO:0000278;GO:0000280;GO:0000281;GO:0000819;GO:0000910;GO:0000912;GO:0000915;GO:0000916;GO:0001578;GO:0001709;GO:0002376;GO:0002478;GO:0002495;GO:0002504;GO:0003674;GO:0003774;GO:0003777;GO:0003824;GO:0005488;GO:0005515;GO:0005524;GO:0005575;GO:0005576;GO:0005622;GO:0005623;GO:0005634;GO:0005654;GO:0005737;GO:0005813;GO:0005815;GO:0005819;GO:…
Woma_00014825	2.6448	0.000510538	GO:0000166;GO:0001101;GO:0001889;GO:0002237;GO:0003674;GO:0003824;GO:0004029;GO:0004030;GO:0005488;GO:0005515;GO:0005575;GO:0005622;GO:0005623;GO:0005634;GO:0005654;GO:0005737;GO:0005739;GO:0005759;GO:0005975;GO:0006066;GO:0006067;GO:0006069;GO:0006081;GO:0006082;GO:0006090;GO:0006091;GO:0006117;GO:0006950;GO:0007275;GO:0008150;GO:0008152;GO:0008774;GO:0009055;GO:0009605;GO:0009607;GO:0009617;GO:…
Woma_00009377	2.6439	0.000535363	GO:0000003;GO:0000082;GO:0000226;GO:0000278;GO:0000785;GO:0003006;GO:0003674;GO:0003676;GO:0003677;GO:0003697;GO:0005488;GO:0005575;GO:0005622;GO:0005623;GO:0005634;GO:0005654;GO:0005694;GO:0006139;GO:0006259;GO:0006260;GO:0006261;GO:0006268;GO:0006275;GO:0006725;GO:0006807;GO:0006996;GO:0007010;GO:0007017;GO:0007049;GO:0007051;GO:0007052;GO:0007275;GO:0007399;GO:0007548;GO:0008150;GO:0008152;GO:…
Woma_00004219	3.8489	0.000582972
Woma_00008933	4.1253	0.00060703
Woma_00014776	4.8414	0.000637181
Woma_00002522	4.5319	0.000640155	GO:0000003;GO:0007610;GO:0007617;GO:0007618;GO:0007621;GO:0008150;GO:0019098;GO:0019953;GO:0022414;GO:0032501;GO:0032504;GO:0044703;GO:0045434;GO:0045924;GO:0046008;GO:0048609;GO:0051704;GO:0060180;GO:0065007;GO:0065008
Woma_00000241	3.5786	0.000699832
Woma_00005204	11.9801	0.000709839
Woma_00014962	4.6236	0.000712704
Woma_00006293	7.253	0.000757206
Woma_00014211	6.7961	0.000773496	GO:0000003;GO:0000122;GO:0000228;GO:0000578;GO:0000785;GO:0000790;GO:0000976;GO:0000977;GO:0000978;GO:0000980;GO:0000981;GO:0000987;GO:0000988;GO:0000989;GO:0001012;GO:0001067;GO:0001076;GO:0001085;GO:0001102;GO:0001158;GO:0001191;GO:0001501;GO:0001568;GO:0001570;GO:0001655;GO:0001667;GO:0001702;GO:0001704;GO:0001707;GO:0001709;GO:0001756;GO:0001822;GO:0001838;GO:0001839;GO:0001840;GO:0001841;GO:…
Woma_00010615	4.3239	0.000791978	GO:0000003;GO:0000070;GO:0000226;GO:0000228;GO:0000278;GO:0000280;GO:0000281;GO:0000775;GO:0000776;GO:0000779;GO:0000780;GO:0000793;GO:0000794;GO:0000819;GO:0000910;GO:0000920;GO:0000922;GO:0003006;GO:0003674;GO:0003824;GO:0004672;GO:0004674;GO:0004712;GO:0005575;GO:0005622;GO:0005623;GO:0005634;GO:0005694;GO:0005813;GO:0005815;GO:0005819;GO:0005856;GO:0005874;GO:0005875;GO:0005876;GO:0006323;GO:…
Woma_00007513	6.8624	0.000792788	GO:0000151;GO:0000165;GO:0003674;GO:0003824;GO:0004842;GO:0005048;GO:0005488;GO:0005515;GO:0005575;GO:0005622;GO:0005623;GO:0005634;GO:0005635;GO:0005737;GO:0005829;GO:0006464;GO:0006468;GO:0006793;GO:0006796;GO:0006807;GO:0007154;GO:0007165;GO:0007264;GO:0007265;GO:0008139;GO:0008150;GO:0008152;GO:0009966;GO:0009968;GO:0009987;GO:0010646;GO:0010648;GO:0012505;GO:0016020;GO:0016310;GO:0016567;GO:…
Woma_00008737	4.6143	0.000792788	GO:0000064;GO:0001505;GO:0001775;GO:0002274;GO:0002376;GO:0002532;GO:0002537;GO:0002682;GO:0002694;GO:0003333;GO:0003674;GO:0005215;GO:0005287;GO:0005289;GO:0005292;GO:0005342;GO:0005575;GO:0005622;GO:0005623;GO:0005737;GO:0005794;GO:0005886;GO:0005887;GO:0006082;GO:0006520;GO:0006807;GO:0006809;GO:0006810;GO:0006811;GO:0006812;GO:0006820;GO:0006855;GO:0006865;GO:0006950;GO:0006952;GO:0006954;GO:…
Woma_00002452	4.582	0.00080042	GO:0003674;GO:0003824;GO:0006723;GO:0007275;GO:0008150;GO:0008152;GO:0009058;GO:0016829;GO:0016830;GO:0032501;GO:0032502;GO:0042335;GO:0048856;GO:0071771
Woma_00009955	3.7248	0.00080042	GO:0000270;GO:0002376;GO:0003674;GO:0003824;GO:0005488;GO:0005539;GO:0005575;GO:0005576;GO:0006022;GO:0006026;GO:0006027;GO:0006807;GO:0006950;GO:0006952;GO:0006955;GO:0008150;GO:0008152;GO:0008745;GO:0009056;GO:0009057;GO:0009253;GO:0016787;GO:0016810;GO:0016811;GO:0030203;GO:0042834;GO:0043170;GO:0045087;GO:0050896;GO:0061783;GO:0071704;GO:0097367;GO:1901135;GO:1901136;GO:1901564;GO:1901565;GO:…
Woma_00013428	4.5063	0.000813454
Woma_00012658	4.3489	0.000820282	GO:0003674;GO:0005198;GO:0005214;GO:0005575;GO:0005576;GO:0007275;GO:0008010;GO:0008150;GO:0031012;GO:0032501;GO:0032502;GO:0040003;GO:0042302;GO:0042335;GO:0044421;GO:0048856
Woma_00007483	2.5605	0.000823355	GO:0003674;GO:0003824;GO:0004175;GO:0004252;GO:0006508;GO:0006807;GO:0008150;GO:0008152;GO:0008233;GO:0008236;GO:0016787;GO:0017171;GO:0019538;GO:0043170;GO:0044238;GO:0070011;GO:0071704;GO:0140096;GO:1901564
Woma_00013157	2.1873	0.000823355	GO:0000166;GO:0003674;GO:0003824;GO:0004616;GO:0005488;GO:0005575;GO:0005622;GO:0005623;GO:0005737;GO:0005829;GO:0005975;GO:0005996;GO:0006081;GO:0006082;GO:0006098;GO:0006139;GO:0006725;GO:0006732;GO:0006733;GO:0006739;GO:0006753;GO:0006793;GO:0006796;GO:0006807;GO:0006950;GO:0006952;GO:0008150;GO:0008152;GO:0009051;GO:0009058;GO:0009117;GO:0009605;GO:0009607;GO:0009617;GO:0009892;GO:0009987;GO:…
Woma_00013591	3.0935	0.000829147	GO:0001505;GO:0003008;GO:0003674;GO:0003824;GO:0004029;GO:0004043;GO:0005575;GO:0005622;GO:0005623;GO:0005737;GO:0005739;GO:0005759;GO:0005829;GO:0006081;GO:0006082;GO:0006520;GO:0006553;GO:0006554;GO:0006576;GO:0006807;GO:0007600;GO:0007605;GO:0008150;GO:0008152;GO:0008802;GO:0009056;GO:0009063;GO:0009066;GO:0009068;GO:0009308;GO:0009310;GO:0009987;GO:0016054;GO:0016491;GO:0016620;GO:0016903;GO:…
Woma_00004520	3.3088	0.000850478
Woma_00009289	3.1766	0.000850478
Woma_00014827	4.1363	0.000854636
Woma_00012865	3.1511	0.000948193	GO:0001775;GO:0002252;GO:0002263;GO:0002274;GO:0002275;GO:0002283;GO:0002366;GO:0002376;GO:0002443;GO:0002444;GO:0002446;GO:0003674;GO:0003824;GO:0005575;GO:0005576;GO:0005622;GO:0005623;GO:0005737;GO:0005813;GO:0005815;GO:0005829;GO:0005856;GO:0006082;GO:0006107;GO:0006520;GO:0006528;GO:0006541;GO:0006807;GO:0006810;GO:0006887;GO:0006955;GO:0008150;GO:0008152;GO:0009064;GO:0009066;GO:0009987;GO:…
Woma_00012579	2.9294	0.000958245	GO:0000302;GO:0001306;GO:0001315;GO:0003674;GO:0003824;GO:0004751;GO:0005488;GO:0005515;GO:0005575;GO:0005622;GO:0005623;GO:0005737;GO:0005829;GO:0005975;GO:0005996;GO:0006014;GO:0006081;GO:0006098;GO:0006139;GO:0006725;GO:0006732;GO:0006733;GO:0006739;GO:0006753;GO:0006793;GO:0006796;GO:0006807;GO:0006950;GO:0006979;GO:0007568;GO:0007571;GO:0008150;GO:0008152;GO:0009052;GO:0009117;GO:0009987;GO:…
Woma_00008462	2.4403	0.000958245	GO:0005575;GO:0005576;GO:0006950;GO:0006952;GO:0008150;GO:0009605;GO:0009607;GO:0009617;GO:0042742;GO:0043207;GO:0050896;GO:0051704;GO:0051707;GO:0098542
Woma_00001972	3.8133	0.00102684	GO:0003674;GO:0003824;GO:0004175;GO:0004252;GO:0005575;GO:0005576;GO:0005615;GO:0005622;GO:0005623;GO:0005737;GO:0006508;GO:0006807;GO:0007275;GO:0008150;GO:0008152;GO:0008219;GO:0008233;GO:0008236;GO:0008544;GO:0009888;GO:0009913;GO:0009987;GO:0012501;GO:0012505;GO:0016787;GO:0017171;GO:0019538;GO:0030141;GO:0030154;GO:0030216;GO:0030855;GO:0031410;GO:0031424;GO:0031982;GO:0032501;GO:0032502;GO:…
Woma_00011457	2.5998	0.00105109	GO:0003674;GO:0003824;GO:0004018;GO:0005575;GO:0005622;GO:0005623;GO:0005737;GO:0005829;GO:0006091;GO:0006139;GO:0006163;GO:0006164;GO:0006167;GO:0006188;GO:0006189;GO:0006725;GO:0006753;GO:0006793;GO:0006796;GO:0006807;GO:0007584;GO:0008150;GO:0008152;GO:0009058;GO:0009060;GO:0009117;GO:0009123;GO:0009124;GO:0009126;GO:0009127;GO:0009150;GO:0009152;GO:0009156;GO:0009161;GO:0009165;GO:0009167;GO:…
Woma_00009623	3.0723	0.00108284	GO:0003674;GO:0003676;GO:0003677;GO:0003680;GO:0003690;GO:0005488;GO:0005575;GO:0005622;GO:0005623;GO:0005634;GO:0006325;GO:0006996;GO:0008150;GO:0008301;GO:0009987;GO:0016043;GO:0043226;GO:0043227;GO:0043229;GO:0043231;GO:0043565;GO:0044424;GO:0044464;GO:0051276;GO:0071840;GO:0097159;GO:1901363;GO:1990837
Woma_00004175	3.586	0.00109706	GO:0003674;GO:0003824;GO:0004175;GO:0004222;GO:0005575;GO:0005576;GO:0005615;GO:0006508;GO:0006807;GO:0006928;GO:0008150;GO:0008152;GO:0008233;GO:0008237;GO:0009987;GO:0010467;GO:0016477;GO:0016485;GO:0016787;GO:0019538;GO:0040011;GO:0043170;GO:0044238;GO:0044421;GO:0048870;GO:0051179;GO:0051604;GO:0051674;GO:0070011;GO:0071704;GO:0140096;GO:1901564
Woma_00006111	2.7795	0.00113038	GO:0002682;GO:0002684;GO:0002761;GO:0002763;GO:0002791;GO:0003008;GO:0003014;GO:0003096;GO:0003674;GO:0005215;GO:0005451;GO:0005488;GO:0005515;GO:0005575;GO:0005622;GO:0005623;GO:0005737;GO:0005739;GO:0005740;GO:0005743;GO:0005768;GO:0005886;GO:0005903;GO:0005929;GO:0006810;GO:0006811;GO:0006812;GO:0006814;GO:0006820;GO:0006821;GO:0006873;GO:0006885;GO:0006897;GO:0006898;GO:0006928;GO:0008021;GO:…
Woma_00013159	5.6903	0.00116023
Woma_00011761	5.0142	0.00116468
Woma_00007971	4.9664	0.00121097
Woma_00012460	2.3512	0.00121097	GO:0001101;GO:0001889;GO:0003674;GO:0003824;GO:0003985;GO:0003988;GO:0005575;GO:0005622;GO:0005623;GO:0005634;GO:0005730;GO:0005737;GO:0005739;GO:0005777;GO:0005829;GO:0006066;GO:0006082;GO:0006091;GO:0006629;GO:0006631;GO:0006635;GO:0006694;GO:0006695;GO:0006720;GO:0007154;GO:0007275;GO:0007399;GO:0007417;GO:0007420;GO:0007584;GO:0008150;GO:0008152;GO:0008202;GO:0008203;GO:0008299;GO:0008610;GO:…
Woma_00014964	5.2249	0.0012599
Woma_00005325	3.4825	0.0012599	GO:0000003;GO:0000018;GO:0000150;GO:0000166;GO:0000217;GO:0000228;GO:0000280;GO:0000400;GO:0000722;GO:0000723;GO:0000724;GO:0000725;GO:0000730;GO:0000781;GO:0000784;GO:0000785;GO:0000790;GO:0000793;GO:0000794;GO:0000795;GO:0000800;GO:0001709;GO:0001932;GO:0003002;GO:0003006;GO:0003674;GO:0003676;GO:0003677;GO:0003682;GO:0003690;GO:0003697;GO:0003824;GO:0005488;GO:0005515;GO:0005524;GO:0005575;GO:…
Woma_00008624	4.9887	0.00126466	GO:0000003;GO:0003674;GO:0004857;GO:0004866;GO:0004867;GO:0005575;GO:0005576;GO:0005615;GO:0008150;GO:0009892;GO:0010466;GO:0010605;GO:0010951;GO:0019222;GO:0030162;GO:0030234;GO:0030414;GO:0031323;GO:0031324;GO:0032268;GO:0032269;GO:0032501;GO:0032504;GO:0043086;GO:0044092;GO:0044421;GO:0045861;GO:0048519;GO:0048523;GO:0050789;GO:0050790;GO:0050794;GO:0051171;GO:0051172;GO:0051246;GO:0051248;GO:…
Woma_00006157	3.3313	0.00128538
Woma_00001941	2.8885	0.00128647
Woma_00004345	4.0423	0.00133932	GO:0008150;GO:0009636;GO:0017085;GO:0042221;GO:0050896
Woma_00014798	10.9801	0.00135532	GO:0003674;GO:0003824;GO:0004175;GO:0004252;GO:0005575;GO:0005576;GO:0005615;GO:0005622;GO:0005623;GO:0005737;GO:0005829;GO:0006508;GO:0006807;GO:0008150;GO:0008152;GO:0008233;GO:0008236;GO:0016787;GO:0017171;GO:0019538;GO:0043170;GO:0044238;GO:0044421;GO:0044424;GO:0044444;GO:0044464;GO:0070011;GO:0071704;GO:0140096;GO:1901564
Woma_00011358	3.375	0.00135532	GO:0001889;GO:0003674;GO:0003824;GO:0004301;GO:0005488;GO:0005515;GO:0005575;GO:0005622;GO:0005623;GO:0005737;GO:0005783;GO:0005789;GO:0005886;GO:0006066;GO:0006725;GO:0006805;GO:0007275;GO:0008150;GO:0008152;GO:0009058;GO:0009410;GO:0009719;GO:0009725;GO:0009987;GO:0010033;GO:0012505;GO:0014070;GO:0016020;GO:0016787;GO:0016801;GO:0016803;GO:0018904;GO:0019751;GO:0019899;GO:0031960;GO:0031984;GO:…
Woma_00003230	4.9464	0.00142623
Woma_00015745	5.1283	0.00144389	GO:0003674;GO:0005215;GO:0005342;GO:0005343;GO:0005402;GO:0005575;GO:0005622;GO:0005623;GO:0005737;GO:0005886;GO:0005887;GO:0005903;GO:0005975;GO:0005996;GO:0006082;GO:0006139;GO:0006725;GO:0006732;GO:0006766;GO:0006767;GO:0006807;GO:0006810;GO:0006811;GO:0006812;GO:0006814;GO:0006820;GO:0006950;GO:0006979;GO:0007275;GO:0007399;GO:0007417;GO:0007420;GO:0008150;GO:0008152;GO:0008324;GO:0008509;GO:…
Woma_00001974	3.0449	0.00144389
Woma_00002326	3.9709	0.00147119
Woma_00010258	6.5912	0.00147995	GO:0000003;GO:0003006;GO:0003008;GO:0003674;GO:0005215;GO:0005243;GO:0005575;GO:0005623;GO:0005886;GO:0005911;GO:0005921;GO:0006810;GO:0007276;GO:0007281;GO:0007283;GO:0007610;GO:0007611;GO:0007613;GO:0008150;GO:0009987;GO:0010496;GO:0015267;GO:0016020;GO:0016021;GO:0019827;GO:0019953;GO:0022412;GO:0022414;GO:0022803;GO:0022829;GO:0022857;GO:0030054;GO:0030154;GO:0030718;GO:0031224;GO:0032501;GO:…
Woma_00003121	4.823	0.00152407
Woma_00009023	4.7154	0.00152407
Woma_00005005	6.347	0.00154691	GO:0003674;GO:0003824;GO:0004175;GO:0004252;GO:0006508;GO:0006807;GO:0008150;GO:0008152;GO:0008233;GO:0008236;GO:0016787;GO:0017171;GO:0019538;GO:0043170;GO:0044238;GO:0070011;GO:0071704;GO:0140096;GO:1901564
Woma_00012519	6.974	0.00155648
Woma_00004388	5.4022	0.00160455
Woma_00013854	2.8321	0.0016305	GO:0002252;GO:0002376;GO:0003674;GO:0005488;GO:0005515;GO:0005575;GO:0005623;GO:0005886;GO:0005887;GO:0006582;GO:0006725;GO:0006810;GO:0006897;GO:0006909;GO:0006950;GO:0006952;GO:0006955;GO:0007155;GO:0007157;GO:0007160;GO:0008150;GO:0008152;GO:0008305;GO:0008582;GO:0009987;GO:0016020;GO:0016021;GO:0016192;GO:0018958;GO:0019725;GO:0019748;GO:0022610;GO:0031224;GO:0031226;GO:0031589;GO:0032991;GO:…
Woma_00005745	5.931	0.00168857
Woma_00010005	3.3441	0.00171386
Woma_00013940	2.6853	0.00171386	GO:0003674;GO:0005215;GO:0005575;GO:0005623;GO:0005886;GO:0005887;GO:0006810;GO:0006811;GO:0006820;GO:0008150;GO:0008509;GO:0008514;GO:0015075;GO:0015711;GO:0016020;GO:0016021;GO:0022857;GO:0031224;GO:0031226;GO:0034220;GO:0044425;GO:0044459;GO:0044464;GO:0051179;GO:0051234;GO:0055085;GO:0071702;GO:0071944;GO:0098656
Woma_00002801	6.0718	0.00174098
Woma_00009519	3.5437	0.00183872
Woma_00015115	5.3421	0.00184055
Woma_00006156	2.393	0.00184373
Woma_00008707	5.7439	0.00193984
Woma_00007330	4.7089	0.00197356	GO:0000041;GO:0003674;GO:0005215;GO:0005375;GO:0006810;GO:0006811;GO:0006812;GO:0006825;GO:0006873;GO:0006875;GO:0006878;GO:0008150;GO:0008324;GO:0009987;GO:0010035;GO:0010038;GO:0015075;GO:0015318;GO:0019725;GO:0022857;GO:0022890;GO:0030001;GO:0030003;GO:0034220;GO:0035434;GO:0042221;GO:0042592;GO:0046873;GO:0046915;GO:0046916;GO:0048878;GO:0050801;GO:0050896;GO:0051179;GO:0051234;GO:0055065;GO:…
Woma_00011889	4.0483	0.00197403	GO:0003674;GO:0003824;GO:0008150;GO:0008152;GO:0016491;GO:0055114
Woma_00004651	5.238	0.00199134	GO:0003674;GO:0003824;GO:0004180;GO:0004181;GO:0005575;GO:0005576;GO:0005615;GO:0006508;GO:0006807;GO:0008150;GO:0008152;GO:0008233;GO:0008235;GO:0008237;GO:0008238;GO:0016787;GO:0019538;GO:0043170;GO:0044238;GO:0044421;GO:0070011;GO:0071704;GO:0140096;GO:1901564
Woma_00006572	10.9366	0.00200403
Woma_00005643	5.7252	0.00201423	GO:0002225;GO:0002682;GO:0002684;GO:0002697;GO:0002699;GO:0002700;GO:0002702;GO:0002759;GO:0002760;GO:0002784;GO:0002786;GO:0002803;GO:0002831;GO:0002833;GO:0002920;GO:0002922;GO:0003674;GO:0003824;GO:0004175;GO:0004222;GO:0004252;GO:0005575;GO:0005576;GO:0005615;GO:0005622;GO:0005623;GO:0005737;GO:0006508;GO:0006807;GO:0008150;GO:0008152;GO:0008233;GO:0008236;GO:0008237;GO:0008544;GO:0009888;GO:…
Woma_00009290	5.3538	0.00203268
Woma_00000277	4.4591	0.00212797	GO:0001664;GO:0003674;GO:0005102;GO:0005488;GO:0005515;GO:0005575;GO:0007154;GO:0007165;GO:0007186;GO:0008061;GO:0008144;GO:0008150;GO:0009987;GO:0016020;GO:0023052;GO:0050789;GO:0050794;GO:0050896;GO:0051716;GO:0065007;GO:0097367
Woma_00007718	5.0939	0.00219461	GO:0000003;GO:0000212;GO:0000226;GO:0000278;GO:0000280;GO:0000922;GO:0003674;GO:0003774;GO:0003777;GO:0003824;GO:0005575;GO:0005622;GO:0005623;GO:0005819;GO:0005856;GO:0005871;GO:0005874;GO:0005875;GO:0005876;GO:0006928;GO:0006996;GO:0007010;GO:0007017;GO:0007018;GO:0007049;GO:0007051;GO:0007052;GO:0007059;GO:0007088;GO:0007091;GO:0007140;GO:0007143;GO:0007275;GO:0007276;GO:0007292;GO:0007346;GO:…
Woma_00003591	4.082	0.00220873
Woma_00012796	2.7454	0.00220873
Woma_00009745	4.6245	0.00231089
Woma_00013043	3.5347	0.00239183	GO:0005575;GO:0005623;GO:0005886;GO:0005887;GO:0007154;GO:0007165;GO:0007166;GO:0008150;GO:0009987;GO:0016020;GO:0016021;GO:0023052;GO:0031224;GO:0031226;GO:0044425;GO:0044459;GO:0044464;GO:0050789;GO:0050794;GO:0050896;GO:0051716;GO:0065007;GO:0071944
Woma_00007207	7.0661	0.0025461	GO:0000003;GO:0000018;GO:0000060;GO:0000122;GO:0000578;GO:0000902;GO:0000904;GO:0000976;GO:0000977;GO:0000981;GO:0001012;GO:0001067;GO:0001161;GO:0001227;GO:0001558;GO:0001654;GO:0001655;GO:0001709;GO:0001775;GO:0001817;GO:0001818;GO:0001952;GO:0001953;GO:0002009;GO:0002250;GO:0002262;GO:0002376;GO:0002460;GO:0002467;GO:0002520;GO:0002521;GO:0002634;GO:0002637;GO:0002638;GO:0002682;GO:0002683;GO:…
Woma_00009735	3.2966	0.0025461	GO:0003674;GO:0003824;GO:0004046;GO:0005488;GO:0005515;GO:0005575;GO:0005576;GO:0005615;GO:0005622;GO:0005623;GO:0005737;GO:0005829;GO:0006805;GO:0006807;GO:0008150;GO:0008152;GO:0009056;GO:0009057;GO:0009410;GO:0009987;GO:0016787;GO:0016810;GO:0016811;GO:0019538;GO:0030163;GO:0031982;GO:0042221;GO:0042802;GO:0043170;GO:0043226;GO:0043227;GO:0043230;GO:0044237;GO:0044238;GO:0044421;GO:0044424;GO:…
Woma_00003011	3.5606	0.00268701	GO:0001505;GO:0003674;GO:0003824;GO:0004637;GO:0004641;GO:0004644;GO:0005575;GO:0005622;GO:0005623;GO:0005737;GO:0005829;GO:0006082;GO:0006139;GO:0006144;GO:0006163;GO:0006164;GO:0006188;GO:0006189;GO:0006520;GO:0006544;GO:0006575;GO:0006725;GO:0006732;GO:0006753;GO:0006760;GO:0006793;GO:0006796;GO:0006807;GO:0008150;GO:0008152;GO:0009058;GO:0009069;GO:0009108;GO:0009112;GO:0009113;GO:0009117;GO:…
Woma_00004689	6.3487	0.00282404	GO:0000255;GO:0003674;GO:0003824;GO:0004846;GO:0005575;GO:0005622;GO:0005623;GO:0005737;GO:0005777;GO:0005782;GO:0005829;GO:0006082;GO:0006139;GO:0006144;GO:0006145;GO:0006725;GO:0006807;GO:0008150;GO:0008152;GO:0009056;GO:0009058;GO:0009112;GO:0009636;GO:0009987;GO:0010033;GO:0016043;GO:0016491;GO:0016661;GO:0016663;GO:0017144;GO:0018130;GO:0019428;GO:0019439;GO:0019628;GO:0022607;GO:0031907;GO:…
Woma_00014802	6.8775	0.00301552	GO:0003674;GO:0003824;GO:0004175;GO:0004252;GO:0005575;GO:0005576;GO:0005615;GO:0005622;GO:0005623;GO:0005737;GO:0005829;GO:0006508;GO:0006807;GO:0008150;GO:0008152;GO:0008233;GO:0008236;GO:0016787;GO:0017171;GO:0019538;GO:0043170;GO:0044238;GO:0044421;GO:0044424;GO:0044444;GO:0044464;GO:0070011;GO:0071704;GO:0140096;GO:1901564
Woma_00006071	4.5663	0.00302274	GO:0005575;GO:0005576;GO:0005615;GO:0005616;GO:0032991;GO:0044421
Woma_00003908	5.4158	0.00306685	GO:0000902;GO:0000904;GO:0001700;GO:0002009;GO:0002165;GO:0003674;GO:0003824;GO:0004497;GO:0005575;GO:0005622;GO:0005623;GO:0005737;GO:0005739;GO:0006066;GO:0006629;GO:0006694;GO:0006697;GO:0006928;GO:0006935;GO:0007275;GO:0007391;GO:0007399;GO:0007409;GO:0007411;GO:0007417;GO:0007494;GO:0008045;GO:0008150;GO:0008152;GO:0008202;GO:0008205;GO:0008258;GO:0008395;GO:0008610;GO:0009058;GO:0009605;GO:…
Woma_00001566	3.1471	0.00326524	GO:0003674;GO:0003824;GO:0004364;GO:0005575;GO:0005622;GO:0005623;GO:0005737;GO:0006518;GO:0006575;GO:0006749;GO:0006790;GO:0006807;GO:0008150;GO:0008152;GO:0009987;GO:0016740;GO:0016765;GO:0034641;GO:0043603;GO:0044237;GO:0044424;GO:0044464;GO:0051186;GO:0071704;GO:1901564
Woma_00011909	6.4463	0.00328261
Woma_00007217	4.7492	0.00328261	GO:0000003;GO:0000022;GO:0000070;GO:0000075;GO:0000086;GO:0000226;GO:0000228;GO:0000278;GO:0000280;GO:0000281;GO:0000775;GO:0000776;GO:0000777;GO:0000779;GO:0000793;GO:0000819;GO:0000910;GO:0000912;GO:0000915;GO:0001944;GO:0002791;GO:0003008;GO:0003674;GO:0003824;GO:0004842;GO:0004857;GO:0004866;GO:0004869;GO:0005102;GO:0005488;GO:0005515;GO:0005575;GO:0005622;GO:0005623;GO:0005634;GO:0005654;GO:…
Woma_00001836	3.675	0.00328261	GO:0000018;GO:0000019;GO:0000738;GO:0003674;GO:0003824;GO:0004518;GO:0004527;GO:0004529;GO:0004536;GO:0005575;GO:0005622;GO:0005623;GO:0005634;GO:0006139;GO:0006259;GO:0006260;GO:0006261;GO:0006275;GO:0006308;GO:0006725;GO:0006807;GO:0008150;GO:0008152;GO:0008156;GO:0008296;GO:0008297;GO:0008309;GO:0008310;GO:0008311;GO:0008408;GO:0009056;GO:0009057;GO:0009058;GO:0009059;GO:0009889;GO:0009890;GO:…
Woma_00009461	3.595	0.00328261	GO:0003674;GO:0004888;GO:0004930;GO:0005575;GO:0005623;GO:0005886;GO:0005887;GO:0007154;GO:0007165;GO:0007186;GO:0008150;GO:0009987;GO:0016020;GO:0016021;GO:0023052;GO:0031224;GO:0031226;GO:0038023;GO:0044425;GO:0044459;GO:0044464;GO:0050789;GO:0050794;GO:0050896;GO:0051716;GO:0060089;GO:0065007;GO:0071944
Woma_00005456	3.852	0.00334547	GO:0003333;GO:0003674;GO:0005215;GO:0005326;GO:0005342;GO:0005416;GO:0005575;GO:0005623;GO:0005886;GO:0005887;GO:0006810;GO:0006811;GO:0006812;GO:0006820;GO:0006836;GO:0006865;GO:0007610;GO:0007632;GO:0008150;GO:0008324;GO:0008509;GO:0008514;GO:0009314;GO:0009416;GO:0009628;GO:0015075;GO:0015171;GO:0015291;GO:0015293;GO:0015294;GO:0015318;GO:0015711;GO:0015849;GO:0016020;GO:0016021;GO:0022804;GO:…
Woma_00008672	4.1031	0.00335455	GO:0003674;GO:0003824;GO:0004035;GO:0005575;GO:0005623;GO:0006793;GO:0006796;GO:0008150;GO:0008152;GO:0009986;GO:0009987;GO:0016311;GO:0016787;GO:0016788;GO:0016791;GO:0042578;GO:0044237;GO:0044464
Woma_00001616	3.0825	0.00335455	GO:0000003;GO:0000323;GO:0001775;GO:0002237;GO:0002252;GO:0002263;GO:0002274;GO:0002275;GO:0002283;GO:0002366;GO:0002376;GO:0002443;GO:0002444;GO:0002446;GO:0003006;GO:0003674;GO:0003824;GO:0004364;GO:0004601;GO:0004602;GO:0005488;GO:0005515;GO:0005575;GO:0005622;GO:0005623;GO:0005634;GO:0005737;GO:0005739;GO:0005740;GO:0005741;GO:0005764;GO:0005765;GO:0005766;GO:0005773;GO:0005774;GO:0005777;GO:…
Woma_00003045	2.955	0.003358	GO:0000003;GO:0000082;GO:0000166;GO:0000278;GO:0000785;GO:0002064;GO:0002065;GO:0002066;GO:0003006;GO:0003674;GO:0003676;GO:0003677;GO:0003697;GO:0005488;GO:0005515;GO:0005524;GO:0005575;GO:0005622;GO:0005623;GO:0005634;GO:0005654;GO:0005694;GO:0006139;GO:0006259;GO:0006260;GO:0006261;GO:0006268;GO:0006275;GO:0006277;GO:0006725;GO:0006807;GO:0006996;GO:0007049;GO:0007276;GO:0007281;GO:0007292;GO:…
Woma_00002777	3.324	0.00340067	GO:0000166;GO:0001501;GO:0001838;GO:0001841;GO:0001843;GO:0002009;GO:0003674;GO:0003824;GO:0004329;GO:0004477;GO:0004488;GO:0005488;GO:0005515;GO:0005524;GO:0005575;GO:0005622;GO:0005623;GO:0005737;GO:0005739;GO:0005759;GO:0006082;GO:0006139;GO:0006144;GO:0006520;GO:0006575;GO:0006725;GO:0006732;GO:0006760;GO:0006766;GO:0006767;GO:0006807;GO:0007275;GO:0007399;GO:0008144;GO:0008150;GO:0008152;GO:…
Woma_00012758	3.5433	0.00342688	GO:0001885;GO:0002064;GO:0002065;GO:0002066;GO:0003158;GO:0003674;GO:0005488;GO:0005515;GO:0005575;GO:0005623;GO:0005886;GO:0005887;GO:0005911;GO:0005918;GO:0005920;GO:0007043;GO:0007275;GO:0007494;GO:0007496;GO:0008150;GO:0009888;GO:0009987;GO:0016020;GO:0016021;GO:0016043;GO:0016327;GO:0019991;GO:0022607;GO:0030054;GO:0030154;GO:0030855;GO:0031224;GO:0031226;GO:0032501;GO:0032502;GO:0034329;GO:…
Woma_00006844	2.2468	0.00342688
Woma_00012169	3.5754	0.00347981
Woma_00002633	2.2057	0.00363694	GO:0003674;GO:0003824;GO:0004747;GO:0005575;GO:0005622;GO:0005623;GO:0005634;GO:0005737;GO:0005975;GO:0005996;GO:0006014;GO:0006793;GO:0006796;GO:0008150;GO:0008152;GO:0009987;GO:0016301;GO:0016310;GO:0016740;GO:0016772;GO:0016773;GO:0019200;GO:0019321;GO:0043226;GO:0043227;GO:0043229;GO:0043231;GO:0044237;GO:0044238;GO:0044262;GO:0044281;GO:0044424;GO:0044464;GO:0046835;GO:0071704
Woma_00004304	6.4044	0.00367922	GO:0000228;GO:0000785;GO:0000790;GO:0003674;GO:0003676;GO:0003677;GO:0003824;GO:0003887;GO:0005488;GO:0005515;GO:0005575;GO:0005622;GO:0005623;GO:0005634;GO:0005694;GO:0006139;GO:0006259;GO:0006325;GO:0006338;GO:0006725;GO:0006807;GO:0006996;GO:0008150;GO:0008152;GO:0008622;GO:0008623;GO:0009058;GO:0009059;GO:0009987;GO:0016043;GO:0016740;GO:0016772;GO:0016779;GO:0018130;GO:0019438;GO:0031010;GO:…
Woma_00000934	4.7231	0.0036918	GO:0002376;GO:0005575;GO:0005576;GO:0005615;GO:0006950;GO:0006952;GO:0006955;GO:0006959;GO:0008150;GO:0009605;GO:0009607;GO:0009617;GO:0019730;GO:0019731;GO:0042742;GO:0043207;GO:0044421;GO:0045087;GO:0050829;GO:0050830;GO:0050896;GO:0051704;GO:0051707;GO:0098542
Woma_00012661	5.4125	0.00369393	GO:0003674;GO:0005198;GO:0005214;GO:0005575;GO:0005576;GO:0007275;GO:0008010;GO:0008150;GO:0031012;GO:0032501;GO:0032502;GO:0040003;GO:0042302;GO:0042335;GO:0044421;GO:0048856
Woma_00006588	4.6834	0.00370152	GO:0000070;GO:0000226;GO:0000228;GO:0000278;GO:0000280;GO:0000775;GO:0000776;GO:0000777;GO:0000778;GO:0000779;GO:0000780;GO:0000785;GO:0000786;GO:0000788;GO:0000790;GO:0000793;GO:0000794;GO:0000819;GO:0000939;GO:0000941;GO:0003674;GO:0003676;GO:0003677;GO:0003682;GO:0003690;GO:0003774;GO:0003777;GO:0003824;GO:0005488;GO:0005515;GO:0005575;GO:0005622;GO:0005623;GO:0005634;GO:0005694;GO:0006323;GO:…
Woma_00005605	4.841	0.00379924
Woma_00014622	2.929	0.00379924	GO:0003674;GO:0005215;GO:0005351;GO:0005355;GO:0005402;GO:0006810;GO:0006811;GO:0006812;GO:0008150;GO:0008324;GO:0008643;GO:0008645;GO:0015075;GO:0015077;GO:0015078;GO:0015144;GO:0015145;GO:0015149;GO:0015291;GO:0015293;GO:0015294;GO:0015295;GO:0015318;GO:0015672;GO:0015749;GO:0022804;GO:0022857;GO:0022890;GO:0034219;GO:0034220;GO:0046323;GO:0051119;GO:0051179;GO:0051234;GO:0055085;GO:0071702;GO:…
Woma_00006553	5.6992	0.00387713	GO:0003674;GO:0003824;GO:0004175;GO:0004252;GO:0005575;GO:0005576;GO:0005615;GO:0005622;GO:0005623;GO:0005737;GO:0006508;GO:0006807;GO:0008150;GO:0008152;GO:0008233;GO:0008236;GO:0016787;GO:0017171;GO:0019538;GO:0043170;GO:0044238;GO:0044421;GO:0044424;GO:0044464;GO:0070011;GO:0071704;GO:0140096;GO:1901564
Woma_00000643	3.6632	0.00387713	GO:0003674;GO:0003824;GO:0004364;GO:0005575;GO:0005576;GO:0005622;GO:0005623;GO:0005737;GO:0006518;GO:0006575;GO:0006749;GO:0006790;GO:0006807;GO:0008150;GO:0008152;GO:0009987;GO:0016740;GO:0016765;GO:0034641;GO:0043603;GO:0044237;GO:0044424;GO:0044464;GO:0051186;GO:0071704;GO:1901564
Woma_00008505	10.6588	0.00392522
Woma_00003200	2.818	0.00392522
Woma_00008765	6.9344	0.00399399	GO:0000003;GO:0000768;GO:0000976;GO:0000977;GO:0000978;GO:0000981;GO:0000982;GO:0000987;GO:0001012;GO:0001067;GO:0001077;GO:0001228;GO:0001501;GO:0001654;GO:0001655;GO:0001656;GO:0001822;GO:0002088;GO:0002376;GO:0002520;GO:0003006;GO:0003674;GO:0003676;GO:0003677;GO:0003690;GO:0003700;GO:0005488;GO:0005575;GO:0005622;GO:0005623;GO:0005634;GO:0005737;GO:0006139;GO:0006351;GO:0006355;GO:0006357;GO:…
Woma_00014805	5.3339	0.00408827	GO:0003674;GO:0003824;GO:0004175;GO:0004252;GO:0005575;GO:0005576;GO:0005615;GO:0005622;GO:0005623;GO:0005737;GO:0005829;GO:0006508;GO:0006807;GO:0008150;GO:0008152;GO:0008233;GO:0008236;GO:0016787;GO:0017171;GO:0019538;GO:0043170;GO:0044238;GO:0044421;GO:0044424;GO:0044444;GO:0044464;GO:0070011;GO:0071704;GO:0140096;GO:1901564
Woma_00011451	2.7139	0.00427353	GO:0000082;GO:0000228;GO:0000278;GO:0000428;GO:0000793;GO:0003674;GO:0003676;GO:0003677;GO:0003682;GO:0005488;GO:0005575;GO:0005622;GO:0005623;GO:0005634;GO:0005654;GO:0005657;GO:0005658;GO:0005694;GO:0005737;GO:0005813;GO:0005815;GO:0005856;GO:0006139;GO:0006259;GO:0006260;GO:0006261;GO:0006270;GO:0006725;GO:0006807;GO:0007049;GO:0007275;GO:0007399;GO:0007405;GO:0007417;GO:0007420;GO:0008150;GO:…
Woma_00003495	2.6404	0.00436523	GO:0000287;GO:0003674;GO:0003824;GO:0004477;GO:0004487;GO:0004488;GO:0005488;GO:0005575;GO:0005622;GO:0005623;GO:0005737;GO:0005739;GO:0005975;GO:0006082;GO:0006575;GO:0006725;GO:0006730;GO:0006732;GO:0006760;GO:0006807;GO:0008150;GO:0008152;GO:0009256;GO:0009987;GO:0016491;GO:0016645;GO:0016646;GO:0016787;GO:0016810;GO:0016814;GO:0019238;GO:0019752;GO:0034641;GO:0042301;GO:0042558;GO:0043167;GO:…
Woma_00002337	5.6369	0.00436622
Woma_00008163	4.5002	0.00438526	GO:0003674;GO:0003824;GO:0005575;GO:0005622;GO:0005623;GO:0005737;GO:0005777;GO:0006139;GO:0006163;GO:0006637;GO:0006725;GO:0006732;GO:0006753;GO:0006790;GO:0006793;GO:0006796;GO:0006807;GO:0008150;GO:0008152;GO:0009058;GO:0009117;GO:0009150;GO:0009259;GO:0009987;GO:0010025;GO:0010166;GO:0016491;GO:0016620;GO:0016903;GO:0019637;GO:0019693;GO:0033865;GO:0033875;GO:0034032;GO:0034641;GO:0035336;GO:…
Woma_00006313	3.2702	0.00438526
Woma_00010559	6.5036	0.00443482
Woma_00001821	4.3504	0.00454606
Woma_00011211	10.8816	0.0045572	GO:0000003;GO:0000578;GO:0000981;GO:0003002;GO:0003006;GO:0003674;GO:0003676;GO:0003700;GO:0003705;GO:0003723;GO:0003729;GO:0003730;GO:0005102;GO:0005488;GO:0005515;GO:0005575;GO:0005622;GO:0005623;GO:0005634;GO:0006355;GO:0006357;GO:0006417;GO:0007275;GO:0007276;GO:0007281;GO:0007292;GO:0007350;GO:0007351;GO:0007354;GO:0007355;GO:0007365;GO:0007367;GO:0007389;GO:0008150;GO:0008358;GO:0008595;GO:…
Woma_00011046	3.7171	0.00456198	GO:0000003;GO:0003006;GO:0005575;GO:0005622;GO:0005623;GO:0005634;GO:0005737;GO:0005783;GO:0005811;GO:0005829;GO:0006915;GO:0006996;GO:0007276;GO:0007281;GO:0007292;GO:0008150;GO:0008219;GO:0009987;GO:0010623;GO:0010941;GO:0012501;GO:0012505;GO:0016043;GO:0019953;GO:0022412;GO:0022414;GO:0030154;GO:0032501;GO:0032502;GO:0032504;GO:0034389;GO:0042981;GO:0043066;GO:0043067;GO:0043069;GO:0043226;GO:…
Woma_00012319	4.1792	0.00469347
Woma_00007521	4.3879	0.00471097
Woma_00007992	5.3544	0.00476751
Woma_00013374	4.9316	0.00486581
Woma_00012833	10.9069	0.00489201
Woma_00001802	2.8842	0.00492448	GO:0000003;GO:0000070;GO:0000075;GO:0000077;GO:0000122;GO:0000228;GO:0000278;GO:0000280;GO:0000785;GO:0000790;GO:0000819;GO:0001655;GO:0001657;GO:0001658;GO:0001763;GO:0001822;GO:0001823;GO:0002009;GO:0003674;GO:0005488;GO:0005515;GO:0005575;GO:0005622;GO:0005623;GO:0005634;GO:0005654;GO:0005694;GO:0006282;GO:0006355;GO:0006357;GO:0006950;GO:0006974;GO:0006996;GO:0007049;GO:0007059;GO:0007062;GO:…
Woma_00001956	2.3681	0.00502488
Woma_00009281	2.8736	0.00504933
Woma_00008082	4.7514	0.00513924	GO:0002376;GO:0005575;GO:0005576;GO:0006950;GO:0006952;GO:0006955;GO:0008150;GO:0008592;GO:0009605;GO:0009607;GO:0009617;GO:0009620;GO:0009966;GO:0009967;GO:0010646;GO:0010647;GO:0023051;GO:0023056;GO:0042742;GO:0043207;GO:0045087;GO:0045752;GO:0048518;GO:0048522;GO:0048583;GO:0048584;GO:0050789;GO:0050794;GO:0050830;GO:0050832;GO:0050896;GO:0051704;GO:0051707;GO:0065007;GO:0098542
Woma_00005025	2.2641	0.00513942	GO:0000050;GO:0000053;GO:0001655;GO:0001666;GO:0001822;GO:0001889;GO:0002237;GO:0002376;GO:0003674;GO:0003824;GO:0004056;GO:0005198;GO:0005212;GO:0005488;GO:0005515;GO:0005575;GO:0005622;GO:0005623;GO:0005634;GO:0005737;GO:0005739;GO:0005740;GO:0005741;GO:0005783;GO:0005829;GO:0006082;GO:0006520;GO:0006525;GO:0006526;GO:0006536;GO:0006541;GO:0006575;GO:0006591;GO:0006807;GO:0006950;GO:0006952;GO:…
Woma_00011600	2.0054	0.00513942	GO:0000166;GO:0000287;GO:0001882;GO:0001883;GO:0002189;GO:0003674;GO:0003824;GO:0004749;GO:0005488;GO:0005515;GO:0005524;GO:0005575;GO:0005622;GO:0005623;GO:0005737;GO:0005829;GO:0006015;GO:0006082;GO:0006139;GO:0006144;GO:0006163;GO:0006164;GO:0006167;GO:0006220;GO:0006221;GO:0006725;GO:0006753;GO:0006793;GO:0006796;GO:0006807;GO:0007275;GO:0007399;GO:0008144;GO:0008150;GO:0008152;GO:0009058;GO:…
Woma_00008083	3.5237	0.00517281	GO:0002376;GO:0005575;GO:0005576;GO:0006950;GO:0006952;GO:0006955;GO:0008150;GO:0008592;GO:0009605;GO:0009607;GO:0009617;GO:0009620;GO:0009966;GO:0009967;GO:0010646;GO:0010647;GO:0023051;GO:0023056;GO:0042742;GO:0043207;GO:0045087;GO:0045752;GO:0048518;GO:0048522;GO:0048583;GO:0048584;GO:0050789;GO:0050794;GO:0050830;GO:0050832;GO:0050896;GO:0051704;GO:0051707;GO:0065007;GO:0098542
Woma_00002294	3.0152	0.00519462	GO:0000082;GO:0000278;GO:0003674;GO:0003824;GO:0004638;GO:0004639;GO:0005488;GO:0005515;GO:0005575;GO:0005622;GO:0005623;GO:0005737;GO:0005829;GO:0006139;GO:0006144;GO:0006163;GO:0006164;GO:0006188;GO:0006189;GO:0006725;GO:0006753;GO:0006793;GO:0006796;GO:0006807;GO:0007049;GO:0008150;GO:0008152;GO:0009058;GO:0009112;GO:0009113;GO:0009117;GO:0009123;GO:0009124;GO:0009126;GO:0009127;GO:0009150;GO:…
Woma_00010756	3.4936	0.00520958	GO:0001505;GO:0001655;GO:0001822;GO:0003674;GO:0003824;GO:0004518;GO:0004519;GO:0004521;GO:0004540;GO:0005488;GO:0005504;GO:0005515;GO:0005575;GO:0005622;GO:0005623;GO:0005634;GO:0005737;GO:0005739;GO:0005759;GO:0005777;GO:0005829;GO:0006082;GO:0006139;GO:0006417;GO:0006457;GO:0006520;GO:0006544;GO:0006566;GO:0006567;GO:0006725;GO:0006807;GO:0007049;GO:0007275;GO:0007399;GO:0007417;GO:0007420;GO:…
Woma_00007375	3.8766	0.00541534	GO:0000096;GO:0001505;GO:0003674;GO:0003824;GO:0005488;GO:0005515;GO:0005542;GO:0005575;GO:0005622;GO:0005623;GO:0005634;GO:0005737;GO:0005829;GO:0005975;GO:0005976;GO:0005977;GO:0006073;GO:0006082;GO:0006091;GO:0006109;GO:0006111;GO:0006112;GO:0006139;GO:0006464;GO:0006520;GO:0006534;GO:0006544;GO:0006555;GO:0006575;GO:0006725;GO:0006730;GO:0006732;GO:0006760;GO:0006766;GO:0006767;GO:0006790;GO:…
Woma_00011436	2.7941	0.00551252	GO:0001505;GO:0003674;GO:0003824;GO:0004047;GO:0005488;GO:0005515;GO:0005575;GO:0005622;GO:0005623;GO:0005737;GO:0005739;GO:0005759;GO:0005960;GO:0006082;GO:0006464;GO:0006520;GO:0006544;GO:0006546;GO:0006807;GO:0008150;GO:0008152;GO:0008168;GO:0009056;GO:0009063;GO:0009069;GO:0009071;GO:0009249;GO:0009987;GO:0010467;GO:0016054;GO:0016740;GO:0016741;GO:0017144;GO:0018065;GO:0018193;GO:0018205;GO:…
Woma_00011079	2.7339	0.00551252	GO:0003008;GO:0007610;GO:0007611;GO:0008150;GO:0032501;GO:0050877;GO:0050890
Woma_00011342	3.4697	0.0055359	GO:0000003;GO:0000212;GO:0000226;GO:0000278;GO:0000280;GO:0000281;GO:0000775;GO:0000776;GO:0000819;GO:0000910;GO:0003674;GO:0005488;GO:0005515;GO:0005575;GO:0005622;GO:0005623;GO:0005694;GO:0005819;GO:0005856;GO:0005875;GO:0006323;GO:0006325;GO:0006464;GO:0006468;GO:0006793;GO:0006796;GO:0006807;GO:0006996;GO:0007010;GO:0007017;GO:0007049;GO:0007051;GO:0007056;GO:0007059;GO:0007062;GO:0007065;GO:…
Woma_00004069	2.898	0.00567598
Woma_00002271	2.8279	0.00569945	GO:0000003;GO:0000075;GO:0000212;GO:0000226;GO:0000228;GO:0000278;GO:0000280;GO:0000775;GO:0000776;GO:0000777;GO:0000778;GO:0000779;GO:0000780;GO:0000793;GO:0000794;GO:0000819;GO:0000940;GO:0000942;GO:0003006;GO:0003674;GO:0003824;GO:0004672;GO:0005488;GO:0005515;GO:0005575;GO:0005622;GO:0005623;GO:0005634;GO:0005654;GO:0005694;GO:0005737;GO:0005829;GO:0006355;GO:0006464;GO:0006468;GO:0006793;GO:…
Woma_00006658	4.5436	0.00571978	GO:0000023;GO:0003333;GO:0003674;GO:0003824;GO:0004553;GO:0005575;GO:0005623;GO:0005886;GO:0005975;GO:0005984;GO:0006810;GO:0006811;GO:0006820;GO:0006865;GO:0008150;GO:0008152;GO:0009311;GO:0009987;GO:0015711;GO:0015849;GO:0015926;GO:0016020;GO:0016787;GO:0016798;GO:0032450;GO:0032991;GO:0034220;GO:0044237;GO:0044238;GO:0044262;GO:0044425;GO:0044459;GO:0044464;GO:0046942;GO:0051179;GO:0051234;GO:…
Woma_00009893	3.7229	0.00571978
Woma_00000253	2.8015	0.0057247	GO:0001588;GO:0003674;GO:0004888;GO:0004930;GO:0004952;GO:0005575;GO:0005623;GO:0005886;GO:0005887;GO:0007154;GO:0007165;GO:0007186;GO:0007212;GO:0007213;GO:0008150;GO:0008227;GO:0009719;GO:0009725;GO:0009987;GO:0010033;GO:0015464;GO:0016020;GO:0016021;GO:0016907;GO:0023052;GO:0030594;GO:0031224;GO:0031226;GO:0032870;GO:0035690;GO:0038023;GO:0042221;GO:0042493;GO:0044425;GO:0044459;GO:0044464;GO:…
Woma_00005175	3.9047	0.00574626
Woma_00015346	2.2007	0.00575905	GO:0000785;GO:0000792;GO:0000976;GO:0000977;GO:0000978;GO:0000987;GO:0001012;GO:0001067;GO:0003674;GO:0003676;GO:0003677;GO:0003690;GO:0005488;GO:0005515;GO:0005527;GO:0005528;GO:0005575;GO:0005622;GO:0005623;GO:0005694;GO:0007154;GO:0007165;GO:0008144;GO:0008150;GO:0009719;GO:0009725;GO:0009755;GO:0009892;GO:0009894;GO:0009895;GO:0009987;GO:0010033;GO:0010506;GO:0010507;GO:0016241;GO:0016242;GO:…
Woma_00010541	2.6298	0.00577567
Woma_00003719	2.0976	0.00578915	GO:0003674;GO:0003824;GO:0003995;GO:0005575;GO:0005622;GO:0005623;GO:0005737;GO:0005739;GO:0005759;GO:0006082;GO:0006520;GO:0006551;GO:0006552;GO:0006807;GO:0008150;GO:0008152;GO:0008470;GO:0009056;GO:0009063;GO:0009081;GO:0009083;GO:0009987;GO:0016054;GO:0016491;GO:0016627;GO:0019752;GO:0031974;GO:0043226;GO:0043227;GO:0043229;GO:0043231;GO:0043233;GO:0043436;GO:0044237;GO:0044238;GO:0044248;GO:…
Woma_00008356	3.4053	0.00582678	GO:0003674;GO:0005488;GO:0005515;GO:0005575;GO:0005622;GO:0005623;GO:0005737;GO:0044424;GO:0044464
Woma_00002968	7.1799	0.00583808
Woma_00008902	2.2558	0.00584355
Woma_00012590	2.2589	0.00601005	GO:0003674;GO:0005044;GO:0006726;GO:0006807;GO:0006810;GO:0006869;GO:0006897;GO:0006898;GO:0007154;GO:0007165;GO:0007602;GO:0007603;GO:0007604;GO:0008150;GO:0008152;GO:0009058;GO:0009059;GO:0009314;GO:0009411;GO:0009416;GO:0009581;GO:0009582;GO:0009583;GO:0009584;GO:0009589;GO:0009605;GO:0009628;GO:0009987;GO:0010876;GO:0016063;GO:0016192;GO:0019538;GO:0023052;GO:0033036;GO:0034644;GO:0038024;GO:…
Woma_00001265	2.9557	0.00610711	GO:0003674;GO:0003824;GO:0004364;GO:0005575;GO:0005622;GO:0005623;GO:0005737;GO:0006518;GO:0006575;GO:0006749;GO:0006790;GO:0006807;GO:0008150;GO:0008152;GO:0009987;GO:0016740;GO:0016765;GO:0034641;GO:0043603;GO:0044237;GO:0044424;GO:0044464;GO:0051186;GO:0071704;GO:1901564
Woma_00013347	2.7332	0.00610711	GO:0000003;GO:0000165;GO:0000226;GO:0000302;GO:0000502;GO:0001101;GO:0001540;GO:0001558;GO:0001654;GO:0001666;GO:0001817;GO:0001819;GO:0001932;GO:0001933;GO:0002088;GO:0002931;GO:0003008;GO:0003012;GO:0003674;GO:0004857;GO:0004860;GO:0005080;GO:0005198;GO:0005212;GO:0005488;GO:0005515;GO:0005575;GO:0005622;GO:0005623;GO:0005634;GO:0005654;GO:0005737;GO:0005739;GO:0005794;GO:0005829;GO:0005856;GO:…
Woma_00002042	5.3094	0.00625884	GO:0003674;GO:0003824;GO:0004577;GO:0004843;GO:0005575;GO:0005622;GO:0005623;GO:0005737;GO:0005783;GO:0005789;GO:0006464;GO:0006486;GO:0006487;GO:0006488;GO:0006490;GO:0006508;GO:0006629;GO:0006807;GO:0008150;GO:0008152;GO:0008194;GO:0008233;GO:0008234;GO:0008375;GO:0009058;GO:0009059;GO:0009100;GO:0009101;GO:0009987;GO:0012505;GO:0016020;GO:0016579;GO:0016740;GO:0016757;GO:0016758;GO:0016787;GO:…
Woma_00000741	4.9363	0.00627358	GO:0001530;GO:0003674;GO:0003823;GO:0005488;GO:0005496;GO:0005539;GO:0005575;GO:0005576;GO:0005615;GO:0006810;GO:0006869;GO:0006950;GO:0006952;GO:0007154;GO:0007165;GO:0007166;GO:0008150;GO:0008289;GO:0009605;GO:0009607;GO:0009617;GO:0009987;GO:0010876;GO:0015850;GO:0015918;GO:0023052;GO:0030882;GO:0032934;GO:0033036;GO:0042742;GO:0042834;GO:0043207;GO:0044421;GO:0050789;GO:0050794;GO:0050896;GO:…
Woma_00003147	3.1783	0.00640291
Woma_00003127	2.5805	0.00640465
Woma_00002010	3.6085	0.00641332
Woma_00014618	3.1217	0.00647268
Woma_00008800	2.7974	0.00647268	GO:0000062;GO:0000166;GO:0003674;GO:0003824;GO:0004491;GO:0005488;GO:0005575;GO:0005622;GO:0005623;GO:0005737;GO:0005739;GO:0006082;GO:0006139;GO:0006206;GO:0006520;GO:0006573;GO:0006725;GO:0006807;GO:0008150;GO:0008152;GO:0009081;GO:0009112;GO:0009987;GO:0016491;GO:0016620;GO:0016903;GO:0017076;GO:0018478;GO:0019752;GO:0019859;GO:0030554;GO:0032553;GO:0032555;GO:0032559;GO:0033218;GO:0034641;GO:…
Woma_00012795	3.3556	0.00651662
Woma_00004039	3.1	0.00657015	GO:0000003;GO:0000280;GO:0005575;GO:0005622;GO:0005623;GO:0005634;GO:0005654;GO:0005694;GO:0005737;GO:0005829;GO:0006139;GO:0006259;GO:0006275;GO:0006310;GO:0006725;GO:0006807;GO:0006996;GO:0007049;GO:0007127;GO:0007131;GO:0007140;GO:0007276;GO:0007283;GO:0008150;GO:0008152;GO:0008283;GO:0009889;GO:0009891;GO:0009893;GO:0009987;GO:0010556;GO:0010557;GO:0010604;GO:0016043;GO:0019219;GO:0019222;GO:…
Woma_00014855	2.4761	0.00657015	GO:0000003;GO:0000966;GO:0003006;GO:0003674;GO:0003676;GO:0003723;GO:0003729;GO:0003824;GO:0004518;GO:0004519;GO:0004521;GO:0004540;GO:0005488;GO:0005575;GO:0005622;GO:0005623;GO:0005634;GO:0005694;GO:0005737;GO:0005739;GO:0005829;GO:0006139;GO:0006259;GO:0006304;GO:0006305;GO:0006306;GO:0006396;GO:0006417;GO:0006725;GO:0006807;GO:0007049;GO:0007276;GO:0007281;GO:0007283;GO:0007292;GO:0008150;GO:…
Woma_00009224	5.1838	0.00667924
Woma_00007596	2.8349	0.00667924
Woma_00013848	3.1138	0.00668904
Woma_00006644	3.7942	0.00678056	GO:0003674;GO:0003824;GO:0005575;GO:0005622;GO:0005623;GO:0005737;GO:0005783;GO:0005789;GO:0006091;GO:0008150;GO:0008152;GO:0009055;GO:0009987;GO:0012505;GO:0016020;GO:0016491;GO:0022900;GO:0031090;GO:0031984;GO:0042175;GO:0043226;GO:0043227;GO:0043229;GO:0043231;GO:0044237;GO:0044422;GO:0044424;GO:0044425;GO:0044432;GO:0044444;GO:0044446;GO:0044464;GO:0055114;GO:0098827
Woma_00007440	3.3052	0.00682036	GO:0000096;GO:0000097;GO:0003674;GO:0003824;GO:0005575;GO:0005622;GO:0005623;GO:0005737;GO:0005829;GO:0006082;GO:0006520;GO:0006555;GO:0006790;GO:0006793;GO:0006796;GO:0006807;GO:0008150;GO:0008152;GO:0008652;GO:0009058;GO:0009066;GO:0009067;GO:0009086;GO:0009987;GO:0016053;GO:0016311;GO:0016787;GO:0016788;GO:0016791;GO:0017144;GO:0019509;GO:0019752;GO:0042578;GO:0043094;GO:0043102;GO:0043436;GO:…
Woma_00001387	2.4074	0.00683291	GO:0003674;GO:0003824;GO:0005488;GO:0005575;GO:0005622;GO:0005623;GO:0005634;GO:0005654;GO:0008270;GO:0016604;GO:0016787;GO:0016788;GO:0031974;GO:0031981;GO:0043167;GO:0043169;GO:0043226;GO:0043227;GO:0043229;GO:0043231;GO:0043233;GO:0044422;GO:0044424;GO:0044428;GO:0044446;GO:0044451;GO:0044464;GO:0046872;GO:0046914;GO:0070013
Woma_00008449	3.3236	0.00685635	GO:0003674;GO:0005488;GO:0005515;GO:0005520;GO:0005575;GO:0005576;GO:0005615;GO:0005622;GO:0005623;GO:0005634;GO:0005654;GO:0006807;GO:0007154;GO:0007165;GO:0007568;GO:0008150;GO:0008152;GO:0009410;GO:0009605;GO:0009719;GO:0009725;GO:0009987;GO:0009991;GO:0010033;GO:0010243;GO:0014070;GO:0016942;GO:0019538;GO:0019838;GO:0023052;GO:0031667;GO:0031960;GO:0031974;GO:0031981;GO:0032502;GO:0032870;GO:…
Woma_00014361	2.9882	0.00700729	GO:0003008;GO:0003674;GO:0005488;GO:0005549;GO:0005575;GO:0005576;GO:0005615;GO:0007600;GO:0007606;GO:0007608;GO:0008150;GO:0032501;GO:0044421;GO:0050877
Woma_00008376	2.3809	0.00705458	GO:0003674;GO:0003824;GO:0004489;GO:0005575;GO:0005622;GO:0005623;GO:0005737;GO:0005829;GO:0006730;GO:0008150;GO:0008152;GO:0009987;GO:0016491;GO:0016645;GO:0016646;GO:0044237;GO:0044281;GO:0044424;GO:0044444;GO:0044464;GO:0055114
Woma_00014971	3.7846	0.00713784
Woma_00001891	2.3448	0.00716045	GO:0000003;GO:0003006;GO:0003674;GO:0003824;GO:0004842;GO:0005488;GO:0005515;GO:0005575;GO:0005622;GO:0005623;GO:0005634;GO:0005737;GO:0006464;GO:0006807;GO:0007276;GO:0007281;GO:0007283;GO:0007286;GO:0008150;GO:0008152;GO:0008270;GO:0009892;GO:0009987;GO:0010468;GO:0010605;GO:0010608;GO:0010629;GO:0016441;GO:0016458;GO:0016567;GO:0016740;GO:0019222;GO:0019538;GO:0019787;GO:0019953;GO:0022412;GO:…
Woma_00001975	4.2505	0.00730733
Woma_00012770	10.4751	0.00736987
Woma_00000222	4.4919	0.0074363	GO:0000003;GO:0001703;GO:0003002;GO:0003006;GO:0003674;GO:0003824;GO:0004175;GO:0004252;GO:0005575;GO:0005576;GO:0006508;GO:0006807;GO:0007154;GO:0007165;GO:0007166;GO:0007275;GO:0007276;GO:0007281;GO:0007292;GO:0007308;GO:0007309;GO:0007310;GO:0007311;GO:0007369;GO:0007370;GO:0007389;GO:0008063;GO:0008150;GO:0008152;GO:0008233;GO:0008236;GO:0009653;GO:0009790;GO:0009798;GO:0009950;GO:0009953;GO:…
Woma_00011884	3.7761	0.00748084
Woma_00006235	2.3763	0.00750169	GO:0003674;GO:0003824;GO:0004497;GO:0005575;GO:0005622;GO:0005623;GO:0005737;GO:0005739;GO:0005829;GO:0008150;GO:0008152;GO:0016491;GO:0043226;GO:0043227;GO:0043229;GO:0043231;GO:0044424;GO:0044444;GO:0044464;GO:0055114
Woma_00008126	3.0233	0.00755224	GO:0003674;GO:0003824;GO:0004175;GO:0004252;GO:0006508;GO:0006807;GO:0008150;GO:0008152;GO:0008233;GO:0008236;GO:0016787;GO:0017171;GO:0019538;GO:0043170;GO:0044238;GO:0070011;GO:0071704;GO:0140096;GO:1901564
Woma_00004375	3.4063	0.00778449
Woma_00003018	3.3225	0.00779948	GO:0000003;GO:0000018;GO:0000278;GO:0002376;GO:0002520;GO:0003006;GO:0003674;GO:0005048;GO:0005215;GO:0005488;GO:0005515;GO:0005575;GO:0005622;GO:0005623;GO:0005634;GO:0005635;GO:0005643;GO:0005654;GO:0005737;GO:0005829;GO:0006139;GO:0006259;GO:0006606;GO:0006607;GO:0006725;GO:0006807;GO:0006810;GO:0006886;GO:0006913;GO:0006996;GO:0006997;GO:0006998;GO:0007049;GO:0007084;GO:0007275;GO:0007276;GO:…
Woma_00005561	4.0047	0.0079745	GO:0001525;GO:0001568;GO:0001655;GO:0001822;GO:0001944;GO:0001990;GO:0001991;GO:0002002;GO:0002003;GO:0003008;GO:0003013;GO:0003044;GO:0003073;GO:0003081;GO:0003674;GO:0003824;GO:0004177;GO:0005488;GO:0005575;GO:0005622;GO:0005623;GO:0005737;GO:0005886;GO:0005887;GO:0005903;GO:0006403;GO:0006508;GO:0006518;GO:0006725;GO:0006807;GO:0006810;GO:0006928;GO:0007154;GO:0007267;GO:0007275;GO:0008015;GO:…
Woma_00015354	5.6464	0.00812648	GO:0000902;GO:0000904;GO:0001932;GO:0001933;GO:0003008;GO:0003674;GO:0003676;GO:0003723;GO:0003725;GO:0003726;GO:0003727;GO:0003729;GO:0003824;GO:0004000;GO:0005488;GO:0005515;GO:0005575;GO:0005622;GO:0005623;GO:0005634;GO:0005654;GO:0005730;GO:0005737;GO:0005829;GO:0005840;GO:0006139;GO:0006382;GO:0006396;GO:0006469;GO:0006725;GO:0006807;GO:0006915;GO:0007154;GO:0007267;GO:0007268;GO:0007274;GO:…
Woma_00011762	4.3015	0.00812648
Woma_00002399	4.6686	0.00823314
Woma_00005513	3.4211	0.00823314	GO:0000003;GO:0000165;GO:0000166;GO:0001505;GO:0001932;GO:0001933;GO:0002026;GO:0002682;GO:0002759;GO:0002831;GO:0002920;GO:0003006;GO:0003674;GO:0005102;GO:0005488;GO:0005515;GO:0005524;GO:0005543;GO:0005575;GO:0005576;GO:0005615;GO:0005622;GO:0005623;GO:0005737;GO:0005739;GO:0005740;GO:0005741;GO:0005783;GO:0005791;GO:0005794;GO:0005829;GO:0006464;GO:0006468;GO:0006793;GO:0006796;GO:0006807;GO:…
Woma_00014193	3.0312	0.00823314	GO:0000075;GO:0000077;GO:0000278;GO:0003674;GO:0005488;GO:0005515;GO:0005575;GO:0005622;GO:0005623;GO:0005634;GO:0005654;GO:0005737;GO:0005829;GO:0006139;GO:0006259;GO:0006281;GO:0006725;GO:0006807;GO:0006950;GO:0006974;GO:0007049;GO:0007093;GO:0007095;GO:0007346;GO:0008150;GO:0008152;GO:0009893;GO:0009987;GO:0010389;GO:0010564;GO:0010604;GO:0010948;GO:0010972;GO:0019222;GO:0019899;GO:0022402;GO:…
Woma_00004571	3.2247	0.00824066	GO:0003008;GO:0003674;GO:0005215;GO:0005575;GO:0005623;GO:0005886;GO:0005887;GO:0006810;GO:0006811;GO:0006820;GO:0007588;GO:0008150;GO:0008509;GO:0008514;GO:0015075;GO:0015291;GO:0015347;GO:0015711;GO:0016020;GO:0016021;GO:0016323;GO:0022804;GO:0022857;GO:0031224;GO:0031226;GO:0032501;GO:0034220;GO:0043252;GO:0044425;GO:0044459;GO:0044464;GO:0051179;GO:0051234;GO:0055085;GO:0071702;GO:0071944;GO:…
Woma_00014806	5.399	0.00833477	GO:0003674;GO:0003824;GO:0004175;GO:0004252;GO:0005575;GO:0005576;GO:0005615;GO:0005622;GO:0005623;GO:0005737;GO:0005829;GO:0006508;GO:0006807;GO:0008150;GO:0008152;GO:0008233;GO:0008236;GO:0016787;GO:0017171;GO:0019538;GO:0043170;GO:0044238;GO:0044421;GO:0044424;GO:0044444;GO:0044464;GO:0070011;GO:0071704;GO:0140096;GO:1901564
Woma_00007525	6.0444	0.00837951
Woma_00000613	4.1775	0.00840682
Woma_00009382	2.9654	0.0084665	GO:0000082;GO:0000083;GO:0000228;GO:0000278;GO:0000808;GO:0003674;GO:0003676;GO:0003677;GO:0003682;GO:0005488;GO:0005575;GO:0005622;GO:0005623;GO:0005634;GO:0005654;GO:0005664;GO:0005694;GO:0005730;GO:0005737;GO:0005829;GO:0005886;GO:0006139;GO:0006259;GO:0006260;GO:0006261;GO:0006270;GO:0006277;GO:0006355;GO:0006725;GO:0006807;GO:0007049;GO:0008150;GO:0008152;GO:0008283;GO:0008284;GO:0009058;GO:…
Woma_00009280	2.5782	0.0084665
Woma_00005176	4.9321	0.00851743
Woma_00013846	3.2378	0.00851743
Woma_00014830	4.2414	0.0087769
Woma_00005547	2.2196	0.00879512	GO:0003674;GO:0003824;GO:0004648;GO:0005575;GO:0005622;GO:0005623;GO:0005737;GO:0006082;GO:0006520;GO:0006563;GO:0006564;GO:0006807;GO:0008150;GO:0008152;GO:0008483;GO:0008652;GO:0009058;GO:0009069;GO:0009070;GO:0009987;GO:0016053;GO:0016740;GO:0016769;GO:0019752;GO:0043436;GO:0044237;GO:0044238;GO:0044249;GO:0044281;GO:0044283;GO:0044424;GO:0044464;GO:0046394;GO:0071704;GO:1901564;GO:1901566;GO:…
Woma_00008338	4.2389	0.0088898	GO:0000003;GO:0003006;GO:0005575;GO:0005576;GO:0007548;GO:0008150;GO:0022414;GO:0032502
Woma_00013301	4.5008	0.00909456	GO:0001664;GO:0003008;GO:0003674;GO:0005102;GO:0005488;GO:0005515;GO:0005575;GO:0005622;GO:0005623;GO:0005737;GO:0005783;GO:0005789;GO:0005856;GO:0005874;GO:0005881;GO:0005886;GO:0005887;GO:0006810;GO:0006886;GO:0006996;GO:0007029;GO:0007600;GO:0007606;GO:0008104;GO:0008150;GO:0009987;GO:0010256;GO:0012505;GO:0015031;GO:0015630;GO:0015833;GO:0016020;GO:0016021;GO:0016043;GO:0031224;GO:0031226;GO:…
Woma_00003579	2.2811	0.00917548
Woma_00001286	3.6499	0.00920565
Woma_00001308	3.6147	0.00920565
Woma_00011415	2.0005	0.00920565	GO:0000062;GO:0000166;GO:0003674;GO:0003824;GO:0003995;GO:0004361;GO:0005488;GO:0005575;GO:0005622;GO:0005623;GO:0005737;GO:0005739;GO:0005759;GO:0006082;GO:0006139;GO:0006163;GO:0006164;GO:0006520;GO:0006553;GO:0006554;GO:0006568;GO:0006575;GO:0006576;GO:0006586;GO:0006629;GO:0006631;GO:0006635;GO:0006637;GO:0006725;GO:0006732;GO:0006753;GO:0006790;GO:0006793;GO:0006796;GO:0006807;GO:0008150;GO:…
Woma_00011837	3.5144	0.00928529	GO:0000003;GO:0000070;GO:0000075;GO:0000077;GO:0000079;GO:0000086;GO:0000226;GO:0000228;GO:0000278;GO:0000280;GO:0000281;GO:0000307;GO:0000775;GO:0000776;GO:0000777;GO:0000778;GO:0000779;GO:0000780;GO:0000793;GO:0000794;GO:0000819;GO:0000910;GO:0000920;GO:0000922;GO:0000940;GO:0000942;GO:0001101;GO:0001556;GO:0001666;GO:0001700;GO:0001701;GO:0001776;GO:0001837;GO:0001932;GO:0001933;GO:0001934;GO:…
Woma_00006898	4.4206	0.00928821	GO:0006582;GO:0006725;GO:0007275;GO:0008150;GO:0008152;GO:0009058;GO:0009987;GO:0018958;GO:0019438;GO:0019748;GO:0032501;GO:0032502;GO:0042335;GO:0042438;GO:0042440;GO:0043473;GO:0044237;GO:0044249;GO:0044550;GO:0046148;GO:0046189;GO:0048066;GO:0048067;GO:0048856;GO:0071704;GO:1901360;GO:1901362;GO:1901576;GO:1901615;GO:1901617
Woma_00009118	3.3021	0.00930561	GO:0003674;GO:0005198;GO:0005214;GO:0005575;GO:0005576;GO:0007275;GO:0008010;GO:0008150;GO:0031012;GO:0032501;GO:0032502;GO:0040003;GO:0042302;GO:0042335;GO:0044421;GO:0048856
Woma_00010560	5.8074	0.00934324
Woma_00003226	4.9702	0.00934324
Woma_00012700	3.1633	0.00939374	GO:0000253;GO:0003674;GO:0003824;GO:0004303;GO:0006629;GO:0006694;GO:0008150;GO:0008152;GO:0008202;GO:0008610;GO:0009058;GO:0016229;GO:0016491;GO:0016614;GO:0016616;GO:0033764;GO:0044238;GO:0055114;GO:0071704;GO:0072555;GO:0072582;GO:1901360;GO:1901362;GO:1901576
Woma_00004969	2.4493	0.00953283	GO:0001676;GO:0002933;GO:0003674;GO:0003824;GO:0004497;GO:0005488;GO:0005496;GO:0005506;GO:0005515;GO:0005575;GO:0005622;GO:0005623;GO:0005737;GO:0005783;GO:0005789;GO:0006066;GO:0006082;GO:0006629;GO:0006631;GO:0006633;GO:0006694;GO:0006706;GO:0006720;GO:0006721;GO:0006766;GO:0006775;GO:0006805;GO:0006807;GO:0008144;GO:0008150;GO:0008152;GO:0008202;GO:0008209;GO:0008289;GO:0008395;GO:0008610;GO:…
Woma_00002342	5.6955	0.00980875
Woma_00001176	2.5897	0.00989855
Woma_00005455	2.2074	0.00998487	GO:0003674;GO:0005215;GO:0005575;GO:0005622;GO:0005623;GO:0005737;GO:0006810;GO:0008150;GO:0008515;GO:0008643;GO:0015144;GO:0015154;GO:0015157;GO:0015766;GO:0015770;GO:0015772;GO:0022857;GO:0031410;GO:0031982;GO:0034219;GO:0043226;GO:0043227;GO:0043229;GO:0044424;GO:0044444;GO:0044464;GO:0045177;GO:0051179;GO:0051234;GO:0055085;GO:0071702;GO:0097708
Woma_00004186	3.368	0.0101081
Woma_00003122	4.9582	0.0102557
Woma_00006660	2.8775	0.0102557	GO:0000023;GO:0003333;GO:0003674;GO:0003824;GO:0004553;GO:0005575;GO:0005623;GO:0005886;GO:0005975;GO:0005984;GO:0006810;GO:0006811;GO:0006820;GO:0006865;GO:0008150;GO:0008152;GO:0009311;GO:0009987;GO:0015711;GO:0015849;GO:0015926;GO:0016020;GO:0016787;GO:0016798;GO:0032450;GO:0032991;GO:0034220;GO:0044237;GO:0044238;GO:0044262;GO:0044425;GO:0044459;GO:0044464;GO:0046942;GO:0051179;GO:0051234;GO:…
Woma_00011186	3.4578	0.0102926	GO:0005575;GO:0005622;GO:0005623;GO:0005737;GO:0005938;GO:0007275;GO:0007399;GO:0007405;GO:0007507;GO:0008150;GO:0008283;GO:0008356;GO:0009790;GO:0009888;GO:0009987;GO:0017145;GO:0022008;GO:0030154;GO:0032501;GO:0032502;GO:0035050;GO:0035295;GO:0036445;GO:0044424;GO:0044444;GO:0044448;GO:0044464;GO:0045165;GO:0045178;GO:0045180;GO:0048103;GO:0048513;GO:0048568;GO:0048699;GO:0048731;GO:0048856;GO:…
Woma_00002715	2.7408	0.0103977	Name=GOX2015_1
Woma_00012800	2.9942	0.0104096
Woma_00006555	4.0565	0.0104946
Woma_00002400	2.8913	0.0104946
Woma_00013044	3.224	0.0107727	GO:0005575;GO:0005623;GO:0005886;GO:0005887;GO:0007154;GO:0007165;GO:0007166;GO:0008150;GO:0009987;GO:0016020;GO:0016021;GO:0023052;GO:0031224;GO:0031226;GO:0044425;GO:0044459;GO:0044464;GO:0050789;GO:0050794;GO:0050896;GO:0051716;GO:0065007;GO:0071944
Woma_00012065	3.01	0.0107801	GO:0003674;GO:0003824;GO:0004750;GO:0005488;GO:0005515;GO:0005575;GO:0005622;GO:0005623;GO:0005737;GO:0005829;GO:0005975;GO:0005996;GO:0006081;GO:0006098;GO:0006139;GO:0006725;GO:0006732;GO:0006733;GO:0006739;GO:0006753;GO:0006793;GO:0006796;GO:0006807;GO:0008150;GO:0008152;GO:0009052;GO:0009056;GO:0009117;GO:0009987;GO:0016052;GO:0016853;GO:0016854;GO:0016857;GO:0019321;GO:0019323;GO:0019362;GO:…
Woma_00010230	4.8866	0.0111515	GO:0003674;GO:0003824;GO:0004180;GO:0004181;GO:0005575;GO:0005576;GO:0005615;GO:0006508;GO:0006807;GO:0008150;GO:0008152;GO:0008233;GO:0008235;GO:0008237;GO:0008238;GO:0016787;GO:0019538;GO:0043170;GO:0044238;GO:0044421;GO:0070011;GO:0071704;GO:0140096;GO:1901564
Woma_00010871	3.4046	0.0113297
Woma_00011562	3.3765	0.0113645	GO:0000075;GO:0000278;GO:0000775;GO:0000776;GO:0003674;GO:0005488;GO:0005515;GO:0005575;GO:0005622;GO:0005623;GO:0005694;GO:0005737;GO:0005819;GO:0005828;GO:0005856;GO:0005874;GO:0005876;GO:0007049;GO:0007088;GO:0007093;GO:0007094;GO:0007346;GO:0008150;GO:0009987;GO:0010564;GO:0010639;GO:0010948;GO:0010965;GO:0015630;GO:0022402;GO:0030071;GO:0031577;GO:0032991;GO:0033043;GO:0033044;GO:0033045;GO:…
Woma_00004476	1.8948	0.0116922	GO:0003674;GO:0003824;GO:0005575;GO:0005622;GO:0005623;GO:0005737;GO:0005739;GO:0005759;GO:0006082;GO:0006520;GO:0006573;GO:0006574;GO:0006807;GO:0008150;GO:0008152;GO:0008442;GO:0009056;GO:0009063;GO:0009081;GO:0009083;GO:0009987;GO:0016054;GO:0016491;GO:0016614;GO:0016616;GO:0019752;GO:0031974;GO:0043226;GO:0043227;GO:0043229;GO:0043231;GO:0043233;GO:0043436;GO:0044237;GO:0044238;GO:0044248;GO:…
Woma_00000194	4.0229	0.011785
Woma_00010358	10.6499	0.0120904	GO:0003674;GO:0003824;GO:0006629;GO:0008150;GO:0008152;GO:0009056;GO:0016042;GO:0016298;GO:0016787;GO:0016788;GO:0044238;GO:0071704;GO:1901575
Woma_00006280	3.407	0.0122029
Woma_00006755	3.7463	0.012226
Woma_00011086	1.7801	0.0122441	GO:0003674;GO:0003824;GO:0005975;GO:0005996;GO:0006793;GO:0006796;GO:0006950;GO:0008150;GO:0008152;GO:0009987;GO:0016301;GO:0016310;GO:0016740;GO:0016772;GO:0016773;GO:0019150;GO:0019200;GO:0019321;GO:0019725;GO:0033554;GO:0034976;GO:0042592;GO:0044237;GO:0044238;GO:0044262;GO:0044281;GO:0046835;GO:0050896;GO:0051716;GO:0060249;GO:0065007;GO:0065008;GO:0070050;GO:0071704
Woma_00012797	3.2666	0.0124097
Woma_00008663	2.1395	0.0124395
Woma_00006556	4.5434	0.0124801	GO:0005575;GO:0005622;GO:0005623;GO:0005737;GO:0044424;GO:0044464
Woma_00014824	4.0364	0.0125494
Woma_00001684	4.3515	0.0125808	GO:0000003;GO:0000132;GO:0000212;GO:0000226;GO:0000278;GO:0000280;GO:0000922;GO:0001764;GO:0002052;GO:0003006;GO:0003674;GO:0005488;GO:0005515;GO:0005516;GO:0005575;GO:0005622;GO:0005623;GO:0005634;GO:0005737;GO:0005813;GO:0005815;GO:0005819;GO:0005856;GO:0005874;GO:0005875;GO:0005886;GO:0006810;GO:0006928;GO:0006996;GO:0007010;GO:0007015;GO:0007017;GO:0007020;GO:0007049;GO:0007051;GO:0007052;GO:…
Woma_00001182	2.8352	0.0125808
Woma_00005009	4.9779	0.0126117
Woma_00001067	3.2608	0.0126117	GO:0008150;GO:0030431;GO:0032501
Woma_00006820	2.1328	0.0126117	GO:0001664;GO:0001932;GO:0001934;GO:0003674;GO:0005102;GO:0005488;GO:0005515;GO:0005575;GO:0005576;GO:0005615;GO:0007154;GO:0007165;GO:0007166;GO:0007167;GO:0007169;GO:0007171;GO:0007186;GO:0008047;GO:0008061;GO:0008144;GO:0008150;GO:0009893;GO:0009966;GO:0009967;GO:0009987;GO:0010469;GO:0010562;GO:0010604;GO:0010646;GO:0010647;GO:0010941;GO:0016020;GO:0016043;GO:0019207;GO:0019209;GO:0019220;GO:…
Woma_00012790	6.6202	0.0126748
Woma_00008285	3.2659	0.0128183
Woma_00001971	3.6321	0.0128294
Woma_00002082	4.8967	0.012921	GO:0000323;GO:0001700;GO:0002009;GO:0002119;GO:0002164;GO:0003008;GO:0003674;GO:0004888;GO:0005215;GO:0005319;GO:0005488;GO:0005496;GO:0005575;GO:0005576;GO:0005622;GO:0005623;GO:0005634;GO:0005635;GO:0005737;GO:0005764;GO:0005765;GO:0005768;GO:0005770;GO:0005773;GO:0005774;GO:0005783;GO:0005794;GO:0005886;GO:0005887;GO:0006082;GO:0006464;GO:0006486;GO:0006629;GO:0006807;GO:0006810;GO:0006869;GO:…
Woma_00013354	2.4437	0.012921	GO:0000166;GO:0000287;GO:0001775;GO:0002252;GO:0002263;GO:0002274;GO:0002275;GO:0002283;GO:0002366;GO:0002376;GO:0002443;GO:0002444;GO:0002446;GO:0003674;GO:0003824;GO:0005488;GO:0005515;GO:0005524;GO:0005575;GO:0005576;GO:0005622;GO:0005623;GO:0005634;GO:0005654;GO:0005737;GO:0005829;GO:0006081;GO:0006725;GO:0006732;GO:0006766;GO:0006767;GO:0006793;GO:0006796;GO:0006807;GO:0006810;GO:0006887;GO:…
Woma_00001518	3.7114	0.0129662
Woma_00003220	2.383	0.0129672	GO:0000082;GO:0000278;GO:0000785;GO:0003674;GO:0003676;GO:0003677;GO:0003678;GO:0003697;GO:0003824;GO:0004386;GO:0005488;GO:0005575;GO:0005622;GO:0005623;GO:0005634;GO:0005654;GO:0005694;GO:0005737;GO:0005829;GO:0006139;GO:0006259;GO:0006260;GO:0006261;GO:0006268;GO:0006725;GO:0006807;GO:0006950;GO:0006974;GO:0006996;GO:0007049;GO:0008150;GO:0008152;GO:0008283;GO:0009058;GO:0009059;GO:0009410;GO:…
Woma_00002972	5.965	0.0130074
Woma_00007519	3.4791	0.0130093	GO:0003008;GO:0003014;GO:0003674;GO:0005215;GO:0005372;GO:0005575;GO:0005623;GO:0005886;GO:0005887;GO:0006810;GO:0006811;GO:0006833;GO:0008150;GO:0015250;GO:0015267;GO:0015318;GO:0016020;GO:0016021;GO:0022803;GO:0022838;GO:0022857;GO:0031224;GO:0031226;GO:0032501;GO:0034220;GO:0042044;GO:0044425;GO:0044459;GO:0044464;GO:0051179;GO:0051234;GO:0055085;GO:0071944
Woma_00012849	2.7148	0.0130093	GO:0003674;GO:0003824;GO:0004175;GO:0004252;GO:0006508;GO:0006807;GO:0008150;GO:0008152;GO:0008233;GO:0008236;GO:0016787;GO:0017171;GO:0019538;GO:0043170;GO:0044238;GO:0070011;GO:0071704;GO:0140096;GO:1901564
Woma_00009223	6.6658	0.0131639	GO:0000003;GO:0000122;GO:0000785;GO:0000981;GO:0001228;GO:0001654;GO:0001667;GO:0001708;GO:0001816;GO:0002064;GO:0002065;GO:0002066;GO:0002088;GO:0003006;GO:0003674;GO:0003676;GO:0003677;GO:0003690;GO:0003700;GO:0005488;GO:0005515;GO:0005575;GO:0005622;GO:0005623;GO:0005634;GO:0005654;GO:0005694;GO:0005737;GO:0006139;GO:0006351;GO:0006355;GO:0006357;GO:0006366;GO:0006725;GO:0006807;GO:0006928;GO:…
Woma_00009582	3.0655	0.0132128
Woma_00009887	2.023	0.0132409	GO:0002252;GO:0002376;GO:0005575;GO:0005576;GO:0005615;GO:0006950;GO:0006952;GO:0008150;GO:0009605;GO:0009607;GO:0009615;GO:0043207;GO:0044421;GO:0050896;GO:0051607;GO:0051704;GO:0051707;GO:0098542
Woma_00003556	2.9766	0.0132739	GO:0000003;GO:0000280;GO:0000793;GO:0005575;GO:0005622;GO:0005623;GO:0005634;GO:0005694;GO:0006139;GO:0006259;GO:0006304;GO:0006725;GO:0006807;GO:0006996;GO:0007049;GO:0007059;GO:0008150;GO:0008152;GO:0009987;GO:0016043;GO:0022402;GO:0022414;GO:0034641;GO:0035510;GO:0043170;GO:0043226;GO:0043227;GO:0043228;GO:0043229;GO:0043231;GO:0043232;GO:0043412;GO:0044237;GO:0044238;GO:0044260;GO:0044424;GO:…
Woma_00007031	3.0613	0.0134776	GO:0003674;GO:0003824;GO:0004035;GO:0005575;GO:0005623;GO:0006793;GO:0006796;GO:0008150;GO:0008152;GO:0009986;GO:0009987;GO:0016311;GO:0016787;GO:0016788;GO:0016791;GO:0042578;GO:0044237;GO:0044464
Woma_00013335	2.8005	0.0134776	GO:0000003;GO:0000165;GO:0000226;GO:0000302;GO:0000502;GO:0001101;GO:0001540;GO:0001558;GO:0001654;GO:0001666;GO:0001817;GO:0001819;GO:0001932;GO:0001933;GO:0002088;GO:0002931;GO:0003008;GO:0003012;GO:0003674;GO:0004857;GO:0004860;GO:0005080;GO:0005198;GO:0005212;GO:0005488;GO:0005515;GO:0005575;GO:0005622;GO:0005623;GO:0005634;GO:0005654;GO:0005737;GO:0005739;GO:0005794;GO:0005829;GO:0005856;GO:…
Woma_00009279	2.6248	0.0134776
Woma_00001088	5.2134	0.0135841
Woma_00002965	4.3209	0.0135876
Woma_00010718	3.3932	0.0135876
Woma_00014948	3.7275	0.0136285	GO:0000003;GO:0003674;GO:0005488;GO:0005515;GO:0007049;GO:0008150;GO:0009987;GO:0022414;GO:0051321
Woma_00015691	2.8136	0.0137272
Woma_00003143	3.6128	0.0138197
Woma_00006075	3.9604	0.0140943	GO:0005575;GO:0005576;GO:0005615;GO:0005616;GO:0032991;GO:0044421
Woma_00000175	3.0683	0.0141759
Woma_00011459	3.0398	0.0141759	GO:0000278;GO:0000280;GO:0001726;GO:0002009;GO:0002119;GO:0002164;GO:0002376;GO:0003008;GO:0003674;GO:0003779;GO:0005070;GO:0005488;GO:0005515;GO:0005575;GO:0005622;GO:0005623;GO:0005737;GO:0005829;GO:0005886;GO:0005887;GO:0005903;GO:0005938;GO:0006928;GO:0006996;GO:0007010;GO:0007015;GO:0007049;GO:0007154;GO:0007165;GO:0007166;GO:0007167;GO:0007169;GO:0007173;GO:0007264;GO:0007265;GO:0007266;GO:…
Woma_00010587	3.2008	0.0142849	GO:0000228;GO:0000785;GO:0000790;GO:0000819;GO:0000922;GO:0001650;GO:0003674;GO:0003676;GO:0003677;GO:0003678;GO:0003682;GO:0003688;GO:0003690;GO:0003697;GO:0003723;GO:0003727;GO:0003824;GO:0004003;GO:0004386;GO:0005488;GO:0005575;GO:0005576;GO:0005615;GO:0005622;GO:0005623;GO:0005634;GO:0005654;GO:0005694;GO:0005730;GO:0005813;GO:0005815;GO:0005819;GO:0005856;GO:0006139;GO:0006259;GO:0006260;GO:…
Woma_00006645	2.7496	0.0142849	GO:0003674;GO:0003824;GO:0005575;GO:0005622;GO:0005623;GO:0005737;GO:0005783;GO:0005789;GO:0006091;GO:0008150;GO:0008152;GO:0009055;GO:0009987;GO:0012505;GO:0016020;GO:0016491;GO:0022900;GO:0031090;GO:0031984;GO:0042175;GO:0043226;GO:0043227;GO:0043229;GO:0043231;GO:0044237;GO:0044422;GO:0044424;GO:0044425;GO:0044432;GO:0044444;GO:0044446;GO:0044464;GO:0055114;GO:0098827
Woma_00011169	3.6883	0.0142915	GO:0000323;GO:0001775;GO:0002252;GO:0002263;GO:0002274;GO:0002275;GO:0002283;GO:0002366;GO:0002376;GO:0002443;GO:0002444;GO:0002446;GO:0002526;GO:0002544;GO:0002682;GO:0002684;GO:0002694;GO:0002696;GO:0003674;GO:0003824;GO:0005488;GO:0005543;GO:0005575;GO:0005576;GO:0005615;GO:0005622;GO:0005623;GO:0005634;GO:0005730;GO:0005737;GO:0005739;GO:0005759;GO:0005764;GO:0005765;GO:0005766;GO:0005773;GO:…
Woma_00001251	3.4524	0.0142915
Woma_00006829	2.9019	0.0142915	GO:0003674;GO:0005488;GO:0005575;GO:0005576;GO:0005615;GO:0008061;GO:0008144;GO:0044421;GO:0097367
Woma_00008335	4.0745	0.014294	GO:0000003;GO:0003006;GO:0005575;GO:0005576;GO:0007548;GO:0008150;GO:0022414;GO:0032502
Woma_00011170	4.953	0.0143384	GO:0000323;GO:0001775;GO:0002252;GO:0002263;GO:0002274;GO:0002275;GO:0002283;GO:0002366;GO:0002376;GO:0002443;GO:0002444;GO:0002446;GO:0002526;GO:0002544;GO:0002682;GO:0002684;GO:0002694;GO:0002696;GO:0003674;GO:0003824;GO:0005488;GO:0005543;GO:0005575;GO:0005576;GO:0005615;GO:0005622;GO:0005623;GO:0005634;GO:0005730;GO:0005737;GO:0005739;GO:0005759;GO:0005764;GO:0005765;GO:0005766;GO:0005773;GO:…
Woma_00012791	2.255	0.0144137	GO:0002165;GO:0007275;GO:0007431;GO:0007435;GO:0007552;GO:0008150;GO:0008219;GO:0009653;GO:0009791;GO:0009886;GO:0009887;GO:0009987;GO:0010623;GO:0012501;GO:0022612;GO:0030154;GO:0032501;GO:0032502;GO:0035070;GO:0035071;GO:0035272;GO:0048102;GO:0048468;GO:0048513;GO:0048707;GO:0048731;GO:0048732;GO:0048856;GO:0048869;GO:0060033
Woma_00009442	3.5413	0.0145354
Woma_00011882	2.7445	0.0147165	GO:0000003;GO:0000075;GO:0000076;GO:0000077;GO:0000228;GO:0000278;GO:0000280;GO:0000706;GO:0000723;GO:0000724;GO:0000725;GO:0000726;GO:0000729;GO:0000793;GO:0000794;GO:0000803;GO:0001700;GO:0001709;GO:0001741;GO:0003674;GO:0003824;GO:0004672;GO:0004674;GO:0005488;GO:0005575;GO:0005622;GO:0005623;GO:0005634;GO:0005654;GO:0005694;GO:0005737;GO:0005794;GO:0006139;GO:0006259;GO:0006260;GO:0006275;GO:…
Woma_00000724	4.0999	0.0148139	GO:0000003;GO:0003002;GO:0003006;GO:0003674;GO:0003824;GO:0004175;GO:0004252;GO:0006508;GO:0006807;GO:0007154;GO:0007165;GO:0007166;GO:0007275;GO:0007276;GO:0007281;GO:0007292;GO:0007308;GO:0007309;GO:0007310;GO:0007311;GO:0007389;GO:0008063;GO:0008150;GO:0008152;GO:0008233;GO:0008236;GO:0009798;GO:0009950;GO:0009953;GO:0009987;GO:0009994;GO:0010467;GO:0016485;GO:0016787;GO:0017171;GO:0019538;GO:…
Woma_00006867	2.3838	0.0149887	GO:0000166;GO:0003674;GO:0003824;GO:0004033;GO:0005488;GO:0005506;GO:0005575;GO:0005622;GO:0005623;GO:0005737;GO:0005829;GO:0005975;GO:0006020;GO:0006066;GO:0006793;GO:0006796;GO:0006884;GO:0007154;GO:0007165;GO:0008150;GO:0008152;GO:0008199;GO:0008361;GO:0009056;GO:0009987;GO:0009992;GO:0016043;GO:0016052;GO:0016234;GO:0016491;GO:0016614;GO:0016616;GO:0016651;GO:0016701;GO:0019310;GO:0019637;GO:…
Woma_00003522	10.2839	0.0152645	GO:0000003;GO:0000228;GO:0000280;GO:0000793;GO:0000794;GO:0000795;GO:0000801;GO:0005575;GO:0005622;GO:0005623;GO:0005634;GO:0005694;GO:0005713;GO:0006996;GO:0007049;GO:0007143;GO:0007276;GO:0007292;GO:0008150;GO:0009893;GO:0009987;GO:0010564;GO:0010604;GO:0016043;GO:0019219;GO:0019222;GO:0019953;GO:0022402;GO:0022412;GO:0022414;GO:0031323;GO:0031325;GO:0031974;GO:0031981;GO:0032501;GO:0032504;GO:…
Woma_00013964	2.8177	0.0152931	GO:0003674;GO:0005215;GO:0005216;GO:0005253;GO:0005254;GO:0005575;GO:0005623;GO:0005886;GO:0006810;GO:0006811;GO:0006820;GO:0006821;GO:0008150;GO:0008509;GO:0015075;GO:0015103;GO:0015108;GO:0015267;GO:0015318;GO:0015698;GO:0016020;GO:0016021;GO:0016324;GO:0022803;GO:0022836;GO:0022838;GO:0022839;GO:0022857;GO:0031224;GO:0032879;GO:0032991;GO:0034220;GO:0044057;GO:0044425;GO:0044459;GO:0044464;GO:…
Woma_00006704	3.9905	0.0154212	GO:0000022;GO:0000070;GO:0000226;GO:0000278;GO:0000280;GO:0000281;GO:0000819;GO:0000910;GO:0000916;GO:0001578;GO:0003674;GO:0005488;GO:0005515;GO:0005575;GO:0005622;GO:0005623;GO:0005634;GO:0005737;GO:0005819;GO:0005829;GO:0005856;GO:0005874;GO:0005876;GO:0006996;GO:0007010;GO:0007017;GO:0007049;GO:0007051;GO:0007052;GO:0007059;GO:0008092;GO:0008150;GO:0008284;GO:0009987;GO:0010564;GO:0015630;GO:…
Woma_00010817	2.7728	0.0156997	GO:0000075;GO:0000076;GO:0000077;GO:0000166;GO:0000723;GO:0000724;GO:0000725;GO:0000731;GO:0000819;GO:0003674;GO:0003676;GO:0003677;GO:0005488;GO:0005515;GO:0005524;GO:0005575;GO:0005622;GO:0005623;GO:0005634;GO:0005654;GO:0005657;GO:0005663;GO:0005694;GO:0006139;GO:0006259;GO:0006260;GO:0006261;GO:0006271;GO:0006272;GO:0006275;GO:0006281;GO:0006283;GO:0006289;GO:0006296;GO:0006297;GO:0006301;GO:…
Woma_00014834	4.0916	0.0160945	GO:0003674;GO:0003796;GO:0003824;GO:0004553;GO:0004568;GO:0005575;GO:0005576;GO:0005615;GO:0006950;GO:0006952;GO:0008150;GO:0008152;GO:0009056;GO:0009605;GO:0009607;GO:0009617;GO:0009987;GO:0016787;GO:0016798;GO:0016998;GO:0042742;GO:0043170;GO:0043207;GO:0044036;GO:0044237;GO:0044248;GO:0044260;GO:0044421;GO:0050829;GO:0050830;GO:0050896;GO:0051704;GO:0051707;GO:0061783;GO:0071554;GO:0071704;GO:…
Woma_00005911	2.2984	0.0160945	GO:0000723;GO:0000731;GO:0003674;GO:0005488;GO:0005515;GO:0005575;GO:0005622;GO:0005623;GO:0005634;GO:0005654;GO:0005657;GO:0005663;GO:0005694;GO:0006139;GO:0006259;GO:0006260;GO:0006261;GO:0006271;GO:0006275;GO:0006281;GO:0006283;GO:0006289;GO:0006296;GO:0006297;GO:0006301;GO:0006725;GO:0006807;GO:0006950;GO:0006974;GO:0006996;GO:0007049;GO:0008150;GO:0008152;GO:0009058;GO:0009059;GO:0009889;GO:…
Woma_00007742	2.3213	0.0161229	GO:0000166;GO:0003674;GO:0003824;GO:0005488;GO:0005515;GO:0005575;GO:0005622;GO:0005623;GO:0005737;GO:0005829;GO:0005975;GO:0005996;GO:0006063;GO:0006064;GO:0006082;GO:0006793;GO:0006796;GO:0008150;GO:0008152;GO:0009056;GO:0009058;GO:0009987;GO:0016052;GO:0016054;GO:0016491;GO:0016614;GO:0016616;GO:0019585;GO:0019637;GO:0019640;GO:0019752;GO:0032787;GO:0036094;GO:0042802;GO:0042803;GO:0043167;GO:…
Woma_00008253	2.8605	0.0161279	GO:0000270;GO:0002376;GO:0002682;GO:0002683;GO:0003674;GO:0003824;GO:0005488;GO:0005539;GO:0005575;GO:0005576;GO:0006022;GO:0006026;GO:0006027;GO:0006807;GO:0006950;GO:0006952;GO:0006955;GO:0008150;GO:0008152;GO:0008745;GO:0009056;GO:0009057;GO:0009253;GO:0016787;GO:0016810;GO:0016811;GO:0030203;GO:0031347;GO:0031348;GO:0042834;GO:0043170;GO:0045087;GO:0045088;GO:0045824;GO:0048519;GO:0048583;GO:…
Woma_00001048	2.1411	0.0162352	GO:0000096;GO:0000097;GO:0000098;GO:0001101;GO:0003674;GO:0003824;GO:0005488;GO:0005506;GO:0005575;GO:0005622;GO:0005623;GO:0005737;GO:0005829;GO:0005886;GO:0006082;GO:0006520;GO:0006534;GO:0006790;GO:0006805;GO:0006807;GO:0006810;GO:0006950;GO:0006952;GO:0006954;GO:0007275;GO:0007589;GO:0007595;GO:0008150;GO:0008152;GO:0008198;GO:0008652;GO:0009056;GO:0009058;GO:0009063;GO:0009069;GO:0009071;GO:…
Woma_00003837	2.7534	0.0163092	GO:0000003;GO:0000228;GO:0000413;GO:0000793;GO:0000794;GO:0000795;GO:0003006;GO:0003674;GO:0003755;GO:0003824;GO:0005488;GO:0005515;GO:0005527;GO:0005528;GO:0005575;GO:0005622;GO:0005623;GO:0005634;GO:0005654;GO:0005694;GO:0005737;GO:0005829;GO:0006139;GO:0006259;GO:0006304;GO:0006305;GO:0006306;GO:0006457;GO:0006464;GO:0006725;GO:0006807;GO:0007049;GO:0007276;GO:0007281;GO:0007283;GO:0007292;GO:…
Woma_00009518	3.3627	0.0163112
Woma_00001105	10.0945	0.0164103
Woma_00012386	2.5539	0.0164103	GO:0000018;GO:0000075;GO:0000076;GO:0000077;GO:0000086;GO:0000226;GO:0000228;GO:0000278;GO:0000724;GO:0000725;GO:0000785;GO:0000793;GO:0000794;GO:0001700;GO:0001701;GO:0001824;GO:0001832;GO:0001833;GO:0003674;GO:0003824;GO:0004672;GO:0004674;GO:0005488;GO:0005515;GO:0005575;GO:0005622;GO:0005623;GO:0005634;GO:0005654;GO:0005657;GO:0005694;GO:0005737;GO:0005813;GO:0005815;GO:0005829;GO:0005856;GO:…
Woma_00005140	2.0951	0.0164103
Woma_00002353	3.3911	0.0165992
Woma_00000694	2.9493	0.0172179
Woma_00004629	3.4204	0.0177997
Woma_00011010	2.2893	0.0177997	GO:0000775;GO:0000776;GO:0000777;GO:0000779;GO:0000793;GO:0005575;GO:0005622;GO:0005623;GO:0005634;GO:0005635;GO:0005643;GO:0005654;GO:0005694;GO:0005737;GO:0005829;GO:0006403;GO:0006405;GO:0006406;GO:0006611;GO:0006810;GO:0006886;GO:0006913;GO:0008104;GO:0008150;GO:0008152;GO:0010467;GO:0012505;GO:0015031;GO:0015833;GO:0015931;GO:0016032;GO:0031080;GO:0031503;GO:0031967;GO:0031974;GO:0031975;GO:…
Woma_00004425	2.487	0.0179552	GO:0000060;GO:0000082;GO:0000228;GO:0000278;GO:0000428;GO:0000723;GO:0003674;GO:0003824;GO:0003887;GO:0005488;GO:0005515;GO:0005575;GO:0005622;GO:0005623;GO:0005634;GO:0005635;GO:0005654;GO:0005657;GO:0005658;GO:0005694;GO:0005737;GO:0005829;GO:0006139;GO:0006259;GO:0006260;GO:0006261;GO:0006270;GO:0006606;GO:0006725;GO:0006807;GO:0006810;GO:0006886;GO:0006913;GO:0006996;GO:0007049;GO:0008104;GO:…
Woma_00002393	2.0479	0.0179552
Woma_00005390	4.7425	0.0180076
Woma_00000935	4.4172	0.0180076	GO:0002376;GO:0005575;GO:0005576;GO:0005615;GO:0006950;GO:0006952;GO:0006955;GO:0006959;GO:0008150;GO:0009605;GO:0009607;GO:0009617;GO:0019730;GO:0019731;GO:0042742;GO:0043207;GO:0044421;GO:0045087;GO:0050829;GO:0050830;GO:0050896;GO:0051704;GO:0051707;GO:0098542
Woma_00006258	3.7169	0.0180076
Woma_00006006	2.5144	0.0182335	GO:0000003;GO:0000070;GO:0000082;GO:0000122;GO:0000226;GO:0000228;GO:0000278;GO:0000280;GO:0000775;GO:0000776;GO:0000777;GO:0000779;GO:0000785;GO:0000792;GO:0000793;GO:0000808;GO:0000819;GO:0000939;GO:0002064;GO:0002065;GO:0002066;GO:0003006;GO:0003674;GO:0003676;GO:0003677;GO:0003682;GO:0003688;GO:0003690;GO:0005488;GO:0005575;GO:0005622;GO:0005623;GO:0005634;GO:0005654;GO:0005664;GO:0005694;GO:…
Woma_00007509	2.7966	0.0183129
Woma_00009939	2.9523	0.0193792	GO:0003674;GO:0003824;GO:0005488;GO:0005506;GO:0005575;GO:0005622;GO:0005623;GO:0005634;GO:0005654;GO:0005730;GO:0006325;GO:0006338;GO:0006355;GO:0006464;GO:0006482;GO:0006807;GO:0006950;GO:0006970;GO:0006979;GO:0006996;GO:0008150;GO:0008152;GO:0008214;GO:0009266;GO:0009408;GO:0009628;GO:0009636;GO:0009889;GO:0009890;GO:0009892;GO:0009987;GO:0010033;GO:0010468;GO:0010556;GO:0010558;GO:0010605;GO:…
Woma_00007343	11.3572	0.0195049
Woma_00005027	2.5295	0.0195568	GO:0005575;GO:0005623;GO:0005886;GO:0005887;GO:0007154;GO:0007165;GO:0007166;GO:0008150;GO:0009987;GO:0016020;GO:0016021;GO:0023052;GO:0031224;GO:0031226;GO:0044425;GO:0044459;GO:0044464;GO:0050789;GO:0050794;GO:0050896;GO:0051716;GO:0065007;GO:0071944
Woma_00011361	3.3273	0.0196138
Woma_00013169	3.3451	0.0196315
Woma_00012463	3.6357	0.0197971	GO:0000226;GO:0006996;GO:0007010;GO:0007017;GO:0007020;GO:0008150;GO:0009987;GO:0016043;GO:0022607;GO:0031109;GO:0034622;GO:0043933;GO:0044085;GO:0046785;GO:0051258;GO:0065003;GO:0071840;GO:0097435
Woma_00000209	10.2487	0.0199164	GO:0000578;GO:0001503;GO:0001568;GO:0001654;GO:0001704;GO:0001707;GO:0001817;GO:0001818;GO:0001932;GO:0001934;GO:0001944;GO:0002376;GO:0002520;GO:0002682;GO:0002683;GO:0002694;GO:0002695;GO:0003002;GO:0003674;GO:0005488;GO:0005515;GO:0005539;GO:0005575;GO:0005576;GO:0005615;GO:0006355;GO:0006357;GO:0007154;GO:0007162;GO:0007165;GO:0007166;GO:0007167;GO:0007169;GO:0007178;GO:0007179;GO:0007275;GO:…
Woma_00011279	3.267	0.0199164
Woma_00001632	3.1835	0.0199164	GO:0002376;GO:0005575;GO:0005576;GO:0005615;GO:0006950;GO:0006952;GO:0006955;GO:0006959;GO:0008150;GO:0009605;GO:0009607;GO:0009617;GO:0042742;GO:0043207;GO:0044421;GO:0050830;GO:0050896;GO:0051704;GO:0051707;GO:0098542
Woma_00002113	2.3087	0.0199164
Woma_00007961	2.2061	0.0199164
Woma_00011890	3.8629	0.0199235
Woma_00004311	2.5812	0.0201817
Woma_00005452	2.5163	0.0204966	GO:0003674;GO:0003824;GO:0005488;GO:0005575;GO:0005622;GO:0005623;GO:0005737;GO:0005829;GO:0006081;GO:0006098;GO:0006139;GO:0006725;GO:0006732;GO:0006733;GO:0006739;GO:0006753;GO:0006793;GO:0006796;GO:0006807;GO:0008150;GO:0008152;GO:0009051;GO:0009117;GO:0009987;GO:0016787;GO:0016788;GO:0017057;GO:0019362;GO:0019637;GO:0019682;GO:0019693;GO:0030246;GO:0034641;GO:0036094;GO:0044237;GO:0044238;GO:…
Woma_00012764	4.9037	0.0207626
Woma_00007040	3.8255	0.0207626
Woma_00006631	3.1418	0.0207626	GO:0000070;GO:0000278;GO:0000280;GO:0000775;GO:0000785;GO:0000819;GO:0005575;GO:0005622;GO:0005623;GO:0005634;GO:0005654;GO:0005694;GO:0006275;GO:0006464;GO:0006473;GO:0006807;GO:0006996;GO:0007049;GO:0007059;GO:0007062;GO:0007064;GO:0008150;GO:0008152;GO:0009889;GO:0009891;GO:0009893;GO:0009987;GO:0010556;GO:0010557;GO:0010604;GO:0016043;GO:0019219;GO:0019222;GO:0019538;GO:0022402;GO:0031323;GO:…
Woma_00006263	1.8843	0.0207854	GO:0003674;GO:0003824;GO:0004035;GO:0004721;GO:0005575;GO:0005622;GO:0005623;GO:0005634;GO:0005737;GO:0005829;GO:0006464;GO:0006470;GO:0006793;GO:0006796;GO:0006807;GO:0008150;GO:0008152;GO:0009987;GO:0016311;GO:0016787;GO:0016788;GO:0016791;GO:0019538;GO:0036211;GO:0042578;GO:0043170;GO:0043226;GO:0043227;GO:0043229;GO:0043231;GO:0043412;GO:0044237;GO:0044238;GO:0044260;GO:0044267;GO:0044424;GO:…
Woma_00003113	3.0167	0.0208735	GO:0001562;GO:0005575;GO:0005576;GO:0006950;GO:0006952;GO:0008150;GO:0009605;GO:0009607;GO:0042832;GO:0043207;GO:0050896;GO:0051704;GO:0051707;GO:0098542
Woma_00013377	1.8428	0.0208735	GO:0000003;GO:0000082;GO:0000228;GO:0000278;GO:0000723;GO:0000724;GO:0000725;GO:0000731;GO:0000793;GO:0000794;GO:0000795;GO:0000800;GO:0001673;GO:0001701;GO:0001894;GO:0002376;GO:0002520;GO:0003674;GO:0003676;GO:0003677;GO:0003682;GO:0003684;GO:0003697;GO:0005488;GO:0005575;GO:0005622;GO:0005623;GO:0005634;GO:0005654;GO:0005657;GO:0005662;GO:0005694;GO:0006139;GO:0006259;GO:0006260;GO:0006261;GO:…
Woma_00001000	3.197	0.0209466	GO:0000003;GO:0001666;GO:0003008;GO:0003014;GO:0003674;GO:0003824;GO:0005215;GO:0005575;GO:0005622;GO:0005623;GO:0005737;GO:0005886;GO:0005887;GO:0006810;GO:0006855;GO:0006928;GO:0006950;GO:0006996;GO:0007276;GO:0008150;GO:0008354;GO:0008559;GO:0009628;GO:0009636;GO:0009987;GO:0010876;GO:0015238;GO:0015399;GO:0015405;GO:0015562;GO:0015893;GO:0016020;GO:0016021;GO:0016043;GO:0016462;GO:0016477;GO:…
Woma_00008165	2.392	0.0209733	GO:0000900;GO:0001101;GO:0001505;GO:0003674;GO:0003676;GO:0003723;GO:0003729;GO:0003824;GO:0004372;GO:0004793;GO:0005488;GO:0005515;GO:0005575;GO:0005622;GO:0005623;GO:0005634;GO:0005737;GO:0005739;GO:0005829;GO:0006082;GO:0006139;GO:0006144;GO:0006220;GO:0006221;GO:0006231;GO:0006417;GO:0006520;GO:0006544;GO:0006545;GO:0006563;GO:0006564;GO:0006565;GO:0006575;GO:0006577;GO:0006578;GO:0006725;GO:…
Woma_00003692	3.109	0.0211928	GO:0000003;GO:0000082;GO:0000278;GO:0001655;GO:0001822;GO:0003674;GO:0003824;GO:0004044;GO:0005575;GO:0005622;GO:0005623;GO:0005737;GO:0005829;GO:0006082;GO:0006139;GO:0006163;GO:0006164;GO:0006188;GO:0006189;GO:0006520;GO:0006541;GO:0006543;GO:0006725;GO:0006753;GO:0006793;GO:0006796;GO:0006807;GO:0006810;GO:0007049;GO:0007275;GO:0007565;GO:0007589;GO:0007595;GO:0008150;GO:0008152;GO:0009056;GO:…
Woma_00001291	1.8588	0.0212061	GO:0001655;GO:0001656;GO:0001822;GO:0001889;GO:0003674;GO:0003824;GO:0003985;GO:0003988;GO:0005488;GO:0005515;GO:0005575;GO:0005622;GO:0005623;GO:0005737;GO:0005739;GO:0005759;GO:0005777;GO:0006082;GO:0006084;GO:0006085;GO:0006090;GO:0006091;GO:0006139;GO:0006163;GO:0006164;GO:0006195;GO:0006520;GO:0006549;GO:0006550;GO:0006629;GO:0006631;GO:0006633;GO:0006635;GO:0006637;GO:0006725;GO:0006732;GO:…
Woma_00009734	1.7355	0.0212061	GO:0003674;GO:0003824;GO:0004046;GO:0005488;GO:0005515;GO:0005575;GO:0005576;GO:0005615;GO:0005622;GO:0005623;GO:0005737;GO:0005829;GO:0006805;GO:0006807;GO:0008150;GO:0008152;GO:0009056;GO:0009057;GO:0009410;GO:0009987;GO:0016787;GO:0016810;GO:0016811;GO:0019538;GO:0030163;GO:0031982;GO:0042221;GO:0042802;GO:0043170;GO:0043226;GO:0043227;GO:0043230;GO:0044237;GO:0044238;GO:0044421;GO:0044424;GO:…
Woma_00001272	2.0655	0.0213014	GO:0000003;GO:0003674;GO:0003824;GO:0003884;GO:0005102;GO:0005488;GO:0005515;GO:0005575;GO:0005622;GO:0005623;GO:0005737;GO:0005777;GO:0005782;GO:0005829;GO:0006082;GO:0006520;GO:0006531;GO:0006533;GO:0006605;GO:0006625;GO:0006807;GO:0006810;GO:0006886;GO:0006996;GO:0007031;GO:0007320;GO:0007610;GO:0007618;GO:0007620;GO:0007625;GO:0008104;GO:0008150;GO:0008152;GO:0008445;GO:0009056;GO:0009063;GO:…
Woma_00002041	3.4125	0.0213717	GO:0000003;GO:0000070;GO:0000132;GO:0000226;GO:0000228;GO:0000278;GO:0000280;GO:0000775;GO:0000776;GO:0000777;GO:0000778;GO:0000779;GO:0000780;GO:0000793;GO:0000794;GO:0000819;GO:0000940;GO:0000942;GO:0003006;GO:0003674;GO:0005198;GO:0005200;GO:0005488;GO:0005515;GO:0005575;GO:0005622;GO:0005623;GO:0005634;GO:0005654;GO:0005694;GO:0005737;GO:0005813;GO:0005815;GO:0005829;GO:0005856;GO:0006928;GO:…
Woma_00000017	2.8071	0.0213717
Woma_00005461	1.912	0.0213717	GO:0000902;GO:0000904;GO:0005575;GO:0005576;GO:0005604;GO:0005622;GO:0005623;GO:0005737;GO:0005783;GO:0005788;GO:0006928;GO:0006935;GO:0007155;GO:0007275;GO:0007399;GO:0007409;GO:0007411;GO:0007413;GO:0007517;GO:0008037;GO:0008038;GO:0008045;GO:0008150;GO:0009605;GO:0009653;GO:0009987;GO:0012505;GO:0016043;GO:0016203;GO:0022008;GO:0022610;GO:0030016;GO:0030017;GO:0030030;GO:0030154;GO:0030182;GO:…
Woma_00000452	2.627	0.0216867
Woma_00008900	2.8312	0.0216994
Woma_00008347	10.1378	0.0217576	GO:0000323;GO:0001775;GO:0002252;GO:0002263;GO:0002274;GO:0002275;GO:0002283;GO:0002366;GO:0002376;GO:0002443;GO:0002444;GO:0002446;GO:0003674;GO:0003824;GO:0004012;GO:0005215;GO:0005319;GO:0005548;GO:0005575;GO:0005622;GO:0005623;GO:0005634;GO:0005635;GO:0005637;GO:0005737;GO:0005764;GO:0005765;GO:0005766;GO:0005768;GO:0005773;GO:0005774;GO:0005783;GO:0005886;GO:0006810;GO:0006811;GO:0006820;GO:…
Woma_00014155	2.8475	0.0217576
Woma_00006000	2.3906	0.022186	GO:0000003;GO:0000041;GO:0002119;GO:0002164;GO:0003008;GO:0003674;GO:0005488;GO:0005507;GO:0005575;GO:0005622;GO:0005623;GO:0005634;GO:0005654;GO:0005730;GO:0005737;GO:0005829;GO:0006810;GO:0006811;GO:0006812;GO:0006825;GO:0007275;GO:0007600;GO:0007610;GO:0008150;GO:0009791;GO:0009987;GO:0010035;GO:0010038;GO:0016043;GO:0018991;GO:0019098;GO:0019233;GO:0022414;GO:0022607;GO:0030001;GO:0031974;GO:…
Woma_00000998	2.9132	0.0222796
Woma_00014105	3.0675	0.0223252
Woma_00010965	2.3329	0.0223252
Woma_00014813	4.5516	0.0225913
Woma_00006237	4.7645	0.0228265
Woma_00014801	5.9405	0.0232094	GO:0003674;GO:0003824;GO:0004175;GO:0004252;GO:0005575;GO:0005576;GO:0005615;GO:0005622;GO:0005623;GO:0005737;GO:0005829;GO:0006508;GO:0006807;GO:0008150;GO:0008152;GO:0008233;GO:0008236;GO:0016787;GO:0017171;GO:0019538;GO:0043170;GO:0044238;GO:0044421;GO:0044424;GO:0044444;GO:0044464;GO:0070011;GO:0071704;GO:0140096;GO:1901564
Woma_00009046	4.8723	0.0232094
Woma_00010360	4.8621	0.0232094	GO:0003674;GO:0003824;GO:0006629;GO:0008150;GO:0008152;GO:0009056;GO:0016042;GO:0016298;GO:0016787;GO:0016788;GO:0044238;GO:0071704;GO:1901575
Woma_00008141	3.7225	0.0232094
Woma_00003155	3.0686	0.0232148
Woma_00010534	3.4941	0.0232511
Woma_00002784	2.7926	0.0232511	GO:0003674;GO:0003824;GO:0005575;GO:0005622;GO:0005623;GO:0005737;GO:0005829;GO:0006790;GO:0006805;GO:0006950;GO:0006952;GO:0008146;GO:0008150;GO:0008152;GO:0009410;GO:0009605;GO:0009607;GO:0009617;GO:0009987;GO:0016740;GO:0016782;GO:0042221;GO:0042742;GO:0043207;GO:0044237;GO:0044424;GO:0044444;GO:0044464;GO:0050896;GO:0051704;GO:0051707;GO:0051716;GO:0051923;GO:0070887;GO:0071466;GO:0098542
Woma_00003580	2.8606	0.0235386
Woma_00003973	4.9444	0.0235421	GO:0003674;GO:0003824;GO:0004177;GO:0006508;GO:0006807;GO:0008150;GO:0008152;GO:0008233;GO:0008238;GO:0008239;GO:0016787;GO:0019538;GO:0043170;GO:0044238;GO:0070011;GO:0071704;GO:0140096;GO:1901564
Woma_00016230	3.2981	0.0235421	GO:0000702;GO:0001101;GO:0002526;GO:0003674;GO:0003676;GO:0003677;GO:0003684;GO:0003824;GO:0003906;GO:0004518;GO:0004519;GO:0005488;GO:0005515;GO:0005575;GO:0005622;GO:0005623;GO:0005634;GO:0005654;GO:0005737;GO:0005739;GO:0006139;GO:0006220;GO:0006244;GO:0006259;GO:0006281;GO:0006282;GO:0006284;GO:0006285;GO:0006289;GO:0006304;GO:0006355;GO:0006725;GO:0006753;GO:0006793;GO:0006796;GO:0006807;GO:…
Woma_00005606	3.0654	0.0235421	GO:0003008;GO:0003674;GO:0005488;GO:0005549;GO:0005575;GO:0005576;GO:0005615;GO:0007600;GO:0007606;GO:0007608;GO:0008150;GO:0009605;GO:0009607;GO:0009620;GO:0032501;GO:0043207;GO:0044421;GO:0050877;GO:0050896;GO:0051704;GO:0051707
Woma_00005067	4.724	0.0236227	GO:0000976;GO:0001067;GO:0003674;GO:0003676;GO:0003677;GO:0003690;GO:0005488;GO:0005575;GO:0005622;GO:0005623;GO:0005634;GO:0006355;GO:0008150;GO:0008270;GO:0009889;GO:0010468;GO:0010556;GO:0019219;GO:0019222;GO:0031323;GO:0031326;GO:0043167;GO:0043169;GO:0043226;GO:0043227;GO:0043229;GO:0043231;GO:0043565;GO:0044212;GO:0044424;GO:0044464;GO:0046872;GO:0046914;GO:0050789;GO:0050794;GO:0051171;GO:…
Woma_00010540	2.5045	0.023922
Woma_00009189	2.6749	0.0242319
Woma_00008431	4.4434	0.0242998
Woma_00011629	3.0426	0.0245781
Woma_00002199	2.9086	0.0245949	GO:0003674;GO:0003824;GO:0004601;GO:0005575;GO:0005622;GO:0005623;GO:0005737;GO:0005829;GO:0007154;GO:0007165;GO:0007166;GO:0008150;GO:0008152;GO:0009636;GO:0009987;GO:0010033;GO:0015036;GO:0016209;GO:0016491;GO:0016651;GO:0016667;GO:0016668;GO:0016684;GO:0019221;GO:0023052;GO:0033209;GO:0034097;GO:0034612;GO:0042221;GO:0044424;GO:0044444;GO:0044464;GO:0047134;GO:0050789;GO:0050794;GO:0050896;GO:…
Woma_00014814	1.9924	0.0246518	GO:0000323;GO:0001775;GO:0002252;GO:0002263;GO:0002274;GO:0002275;GO:0002283;GO:0002366;GO:0002376;GO:0002443;GO:0002444;GO:0002446;GO:0003674;GO:0003824;GO:0003948;GO:0005488;GO:0005515;GO:0005575;GO:0005576;GO:0005615;GO:0005622;GO:0005623;GO:0005737;GO:0005764;GO:0005766;GO:0005773;GO:0005775;GO:0005783;GO:0006464;GO:0006517;GO:0006807;GO:0006810;GO:0006887;GO:0006955;GO:0008150;GO:0008152;GO:…
Woma_00005740	2.3748	0.0248681	GO:0003674;GO:0003824;GO:0004753;GO:0005575;GO:0005622;GO:0005623;GO:0005737;GO:0005739;GO:0005759;GO:0006082;GO:0006091;GO:0006520;GO:0006553;GO:0006554;GO:0006807;GO:0008150;GO:0008152;GO:0008652;GO:0009056;GO:0009058;GO:0009063;GO:0009066;GO:0009067;GO:0009068;GO:0009085;GO:0009987;GO:0016043;GO:0016053;GO:0016054;GO:0016491;GO:0016645;GO:0016646;GO:0017144;GO:0019477;GO:0019752;GO:0019878;GO:…
Woma_00000696	10.0131	0.0249071
Woma_00012798	3.2549	0.0250795
Woma_00010914	3.2403	0.0250795	GO:0000003;GO:0000070;GO:0000166;GO:0000278;GO:0000280;GO:0000785;GO:0000792;GO:0000819;GO:0000902;GO:0000904;GO:0001558;GO:0001932;GO:0001934;GO:0002064;GO:0002065;GO:0002066;GO:0003006;GO:0003674;GO:0003682;GO:0003774;GO:0003777;GO:0003824;GO:0005488;GO:0005515;GO:0005524;GO:0005575;GO:0005622;GO:0005623;GO:0005694;GO:0005737;GO:0005819;GO:0005829;GO:0005856;GO:0005871;GO:0005874;GO:0005875;GO:…
Woma_00010934	1.988	0.0250795	GO:0000002;GO:0000003;GO:0000731;GO:0001678;GO:0002020;GO:0003006;GO:0003008;GO:0003674;GO:0003682;GO:0003824;GO:0003887;GO:0004518;GO:0004527;GO:0005488;GO:0005515;GO:0005575;GO:0005622;GO:0005623;GO:0005737;GO:0005739;GO:0005759;GO:0005760;GO:0006139;GO:0006259;GO:0006260;GO:0006261;GO:0006264;GO:0006281;GO:0006284;GO:0006287;GO:0006298;GO:0006725;GO:0006807;GO:0006810;GO:0006928;GO:0006950;GO:…
Woma_00010764	3.9877	0.0252783	GO:0003674;GO:0003824;GO:0004175;GO:0004190;GO:0006508;GO:0006807;GO:0006914;GO:0008150;GO:0008152;GO:0008233;GO:0009056;GO:0009057;GO:0009987;GO:0016787;GO:0019538;GO:0030163;GO:0043170;GO:0044237;GO:0044238;GO:0044248;GO:0061919;GO:0070001;GO:0070011;GO:0071704;GO:0140096;GO:1901564;GO:1901565;GO:1901575
Woma_00007958	2.3036	0.0252783	GO:0000002;GO:0000003;GO:0000122;GO:0000166;GO:0000228;GO:0000302;GO:0000303;GO:0000305;GO:0000715;GO:0000723;GO:0000724;GO:0000725;GO:0000785;GO:0000790;GO:0000791;GO:0000976;GO:0000977;GO:0000981;GO:0001012;GO:0001067;GO:0001228;GO:0001817;GO:0001818;GO:0002009;GO:0002064;GO:0002065;GO:0002066;GO:0002225;GO:0002376;GO:0002520;GO:0002521;GO:0002573;GO:0002682;GO:0002684;GO:0002697;GO:0002699;GO:…
Woma_00000307	2.3082	0.0253568	GO:0000266;GO:0001101;GO:0003674;GO:0003676;GO:0003723;GO:0003746;GO:0003824;GO:0004364;GO:0005488;GO:0005575;GO:0005622;GO:0005623;GO:0005634;GO:0005737;GO:0005739;GO:0005740;GO:0005741;GO:0005829;GO:0006412;GO:0006414;GO:0006518;GO:0006575;GO:0006605;GO:0006626;GO:0006749;GO:0006790;GO:0006807;GO:0006810;GO:0006839;GO:0006886;GO:0006996;GO:0007005;GO:0008053;GO:0008104;GO:0008135;GO:0008150;GO:…
Woma_00000474	1.9606	0.0255685	GO:0000226;GO:0000278;GO:0000280;GO:0005575;GO:0005622;GO:0005623;GO:0005634;GO:0005730;GO:0006996;GO:0007010;GO:0007017;GO:0007049;GO:0007051;GO:0007052;GO:0008150;GO:0009987;GO:0016043;GO:0022402;GO:0022607;GO:0031974;GO:0031981;GO:0043226;GO:0043227;GO:0043228;GO:0043229;GO:0043231;GO:0043232;GO:0043233;GO:0044085;GO:0044422;GO:0044424;GO:0044428;GO:0044446;GO:0044464;GO:0048285;GO:0051225;GO:…
Woma_00007755	3.5632	0.0256071
Woma_00001236	2.3936	0.0256366
Woma_00000917	3.3664	0.0260871
Woma_00009331	4.1282	0.0263251	GO:0003674;GO:0003676;GO:0003677;GO:0003682;GO:0003712;GO:0003714;GO:0005488;GO:0005515;GO:0005575;GO:0005622;GO:0005623;GO:0005634;GO:0006355;GO:0008150;GO:0008593;GO:0009889;GO:0009890;GO:0009892;GO:0009966;GO:0009968;GO:0010468;GO:0010556;GO:0010558;GO:0010605;GO:0010629;GO:0010646;GO:0010648;GO:0019219;GO:0019222;GO:0023051;GO:0023057;GO:0031323;GO:0031324;GO:0031326;GO:0031327;GO:0031490;GO:…
Woma_00006972	4.8875	0.0264495
Woma_00011678	2.5302	0.0270768	GO:0000003;GO:0000243;GO:0000245;GO:0000375;GO:0000377;GO:0000387;GO:0000398;GO:0000578;GO:0002376;GO:0002520;GO:0003002;GO:0003006;GO:0003674;GO:0003676;GO:0003723;GO:0005488;GO:0005515;GO:0005575;GO:0005622;GO:0005623;GO:0005634;GO:0005654;GO:0005681;GO:0005682;GO:0005683;GO:0005684;GO:0005685;GO:0005686;GO:0005687;GO:0005689;GO:0005697;GO:0005737;GO:0005829;GO:0006139;GO:0006351;GO:0006353;GO:…
Woma_00015844	4.1577	0.0271514	GO:0000323;GO:0003674;GO:0003824;GO:0004175;GO:0004197;GO:0005575;GO:0005576;GO:0005615;GO:0005622;GO:0005623;GO:0005737;GO:0005764;GO:0005773;GO:0006508;GO:0006807;GO:0008150;GO:0008152;GO:0008233;GO:0008234;GO:0009056;GO:0009057;GO:0009987;GO:0016787;GO:0019538;GO:0030163;GO:0043170;GO:0043226;GO:0043227;GO:0043229;GO:0043231;GO:0044237;GO:0044238;GO:0044248;GO:0044257;GO:0044260;GO:0044265;GO:…
Woma_00000344	2.4643	0.0271514	GO:0003674;GO:0003796;GO:0003824;GO:0004553;GO:0005575;GO:0005576;GO:0005615;GO:0006950;GO:0006952;GO:0008150;GO:0009605;GO:0009607;GO:0009617;GO:0016787;GO:0016798;GO:0042742;GO:0043207;GO:0044421;GO:0050829;GO:0050896;GO:0051704;GO:0051707;GO:0061783;GO:0098542
Woma_00006073	3.935	0.0273487	GO:0005575;GO:0005576;GO:0005615;GO:0005616;GO:0032991;GO:0044421
Woma_00009585	2.8648	0.0273781
Woma_00010209	5.7776	0.0277141	GO:0005575;GO:0016020;GO:0016021;GO:0031224;GO:0044425
Woma_00004504	2.6957	0.0277141	GO:0000003;GO:0000139;GO:0000166;GO:0001654;GO:0001666;GO:0001750;GO:0001754;GO:0003008;GO:0003407;GO:0003674;GO:0005215;GO:0005216;GO:0005217;GO:0005221;GO:0005222;GO:0005223;GO:0005244;GO:0005249;GO:0005261;GO:0005267;GO:0005488;GO:0005515;GO:0005575;GO:0005622;GO:0005623;GO:0005737;GO:0005794;GO:0005798;GO:0005886;GO:0005887;GO:0005929;GO:0006810;GO:0006811;GO:0006812;GO:0006813;GO:0006873;GO:…
Woma_00011914	2.868	0.0277582	GO:0000082;GO:0000228;GO:0000278;GO:0003674;GO:0003676;GO:0003677;GO:0003688;GO:0003690;GO:0003697;GO:0005488;GO:0005515;GO:0005575;GO:0005622;GO:0005623;GO:0005634;GO:0005654;GO:0005657;GO:0005694;GO:0005730;GO:0006139;GO:0006259;GO:0006260;GO:0006261;GO:0006270;GO:0006323;GO:0006325;GO:0006342;GO:0006355;GO:0006725;GO:0006807;GO:0006950;GO:0006974;GO:0006996;GO:0007049;GO:0007275;GO:0007346;GO:…
Woma_00008185	4.092	0.0277621	GO:0000003;GO:0001667;GO:0001700;GO:0002064;GO:0002065;GO:0002066;GO:0002165;GO:0003006;GO:0003674;GO:0003824;GO:0004497;GO:0005575;GO:0005622;GO:0005623;GO:0005737;GO:0005783;GO:0006066;GO:0006629;GO:0006694;GO:0006697;GO:0006928;GO:0007275;GO:0007276;GO:0007281;GO:0007292;GO:0007297;GO:0007298;GO:0008150;GO:0008152;GO:0008202;GO:0008205;GO:0008395;GO:0008610;GO:0009058;GO:0009790;GO:0009791;GO:…
Woma_00011080	2.0551	0.0281964	GO:0003674;GO:0003824;GO:0004312;GO:0004314;GO:0005575;GO:0005622;GO:0005623;GO:0005737;GO:0005739;GO:0005759;GO:0006082;GO:0006629;GO:0006631;GO:0006633;GO:0006635;GO:0008150;GO:0008152;GO:0008610;GO:0009056;GO:0009058;GO:0009062;GO:0009987;GO:0016042;GO:0016053;GO:0016054;GO:0016417;GO:0016419;GO:0016420;GO:0016740;GO:0016746;GO:0016747;GO:0019395;GO:0019752;GO:0030258;GO:0031974;GO:0032787;GO:…
Woma_00003599	2.5049	0.0283621	GO:0000375;GO:0000377;GO:0000387;GO:0000398;GO:0003674;GO:0005215;GO:0005216;GO:0005229;GO:0005253;GO:0005254;GO:0005261;GO:0005267;GO:0005488;GO:0005515;GO:0005575;GO:0005622;GO:0005623;GO:0005634;GO:0005654;GO:0005737;GO:0005829;GO:0005886;GO:0006139;GO:0006396;GO:0006397;GO:0006725;GO:0006807;GO:0006810;GO:0006811;GO:0006812;GO:0006813;GO:0006820;GO:0006821;GO:0006884;GO:0008150;GO:0008152;GO:…
Woma_00006052	2.3514	0.0283621	GO:0000082;GO:0000083;GO:0000166;GO:0000278;GO:0000900;GO:0001101;GO:0003674;GO:0003676;GO:0003723;GO:0003729;GO:0003824;GO:0004146;GO:0005488;GO:0005515;GO:0005542;GO:0005575;GO:0005622;GO:0005623;GO:0005737;GO:0005739;GO:0005740;GO:0005743;GO:0005759;GO:0005829;GO:0006066;GO:0006082;GO:0006139;GO:0006213;GO:0006355;GO:0006417;GO:0006575;GO:0006725;GO:0006729;GO:0006732;GO:0006760;GO:0006766;GO:…
Woma_00006295	5.3158	0.0283822
Woma_00002998	2.7154	0.0285177	GO:0000003;GO:0000079;GO:0000151;GO:0000212;GO:0000226;GO:0000278;GO:0000280;GO:0000307;GO:0001932;GO:0001934;GO:0002009;GO:0002165;GO:0003674;GO:0003682;GO:0005488;GO:0005515;GO:0005575;GO:0005622;GO:0005623;GO:0005634;GO:0005654;GO:0006355;GO:0006357;GO:0006464;GO:0006468;GO:0006508;GO:0006511;GO:0006793;GO:0006796;GO:0006807;GO:0006996;GO:0007010;GO:0007017;GO:0007049;GO:0007051;GO:0007056;GO:…
Woma_00006656	2.552	0.0285553	GO:0000023;GO:0003333;GO:0003674;GO:0003824;GO:0004553;GO:0005575;GO:0005623;GO:0005886;GO:0005975;GO:0005984;GO:0006810;GO:0006811;GO:0006820;GO:0006865;GO:0008150;GO:0008152;GO:0009311;GO:0009987;GO:0015711;GO:0015849;GO:0015926;GO:0016020;GO:0016787;GO:0016798;GO:0032450;GO:0032991;GO:0034220;GO:0044237;GO:0044238;GO:0044262;GO:0044425;GO:0044459;GO:0044464;GO:0046942;GO:0051179;GO:0051234;GO:…
Woma_00009337	2.4244	0.0286562	GO:0003674;GO:0003824;GO:0004364;GO:0005575;GO:0005622;GO:0005623;GO:0005737;GO:0006518;GO:0006575;GO:0006749;GO:0006790;GO:0006807;GO:0008150;GO:0008152;GO:0009987;GO:0016740;GO:0016765;GO:0034641;GO:0043603;GO:0044237;GO:0044424;GO:0044464;GO:0051186;GO:0071704;GO:1901564
Woma_00000748	2.2724	0.0287451
Woma_00002060	2.6783	0.0288826	GO:0003674;GO:0003824;GO:0004175;GO:0004190;GO:0004197;GO:0005575;GO:0005622;GO:0005623;GO:0005634;GO:0005654;GO:0005737;GO:0005829;GO:0006508;GO:0006807;GO:0006915;GO:0007275;GO:0007507;GO:0008150;GO:0008152;GO:0008219;GO:0008233;GO:0008234;GO:0009314;GO:0009411;GO:0009416;GO:0009628;GO:0009719;GO:0009987;GO:0010033;GO:0010243;GO:0010467;GO:0012501;GO:0014070;GO:0016485;GO:0016787;GO:0019538;GO:…
Woma_00011278	3.6306	0.0288985
Woma_00001826	1.5737	0.0293881
Woma_00006697	3.4305	0.0294339
Woma_00012878	3.0554	0.0295914
Woma_00001114	2.4061	0.0295914	GO:0001101;GO:0003674;GO:0003824;GO:0003846;GO:0004144;GO:0005488;GO:0005515;GO:0005575;GO:0005622;GO:0005623;GO:0005737;GO:0005783;GO:0005789;GO:0005811;GO:0006109;GO:0006111;GO:0006139;GO:0006163;GO:0006629;GO:0006637;GO:0006638;GO:0006639;GO:0006641;GO:0006725;GO:0006732;GO:0006753;GO:0006790;GO:0006793;GO:0006796;GO:0006807;GO:0007275;GO:0007498;GO:0007584;GO:0008150;GO:0008152;GO:0008374;GO:…
Woma_00004867	3.7549	0.0300719	GO:0000003;GO:0000280;GO:0000711;GO:0000724;GO:0000725;GO:0000731;GO:0000733;GO:0001709;GO:0003006;GO:0003674;GO:0003676;GO:0003824;GO:0005488;GO:0005575;GO:0005622;GO:0005623;GO:0005634;GO:0005654;GO:0006139;GO:0006259;GO:0006281;GO:0006302;GO:0006310;GO:0006323;GO:0006325;GO:0006338;GO:0006403;GO:0006417;GO:0006725;GO:0006807;GO:0006950;GO:0006974;GO:0006996;GO:0007049;GO:0007127;GO:0007131;GO:…
Woma_00002718	2.5606	0.0300719	Name=GOX2015_0
Woma_00003044	1.9216	0.0302098	GO:0000003;GO:0000075;GO:0000077;GO:0000082;GO:0000083;GO:0000122;GO:0000226;GO:0000228;GO:0000278;GO:0000302;GO:0000307;GO:0000700;GO:0000701;GO:0000723;GO:0000731;GO:0001101;GO:0001889;GO:0002064;GO:0002065;GO:0002066;GO:0002376;GO:0003006;GO:0003674;GO:0003676;GO:0003677;GO:0003682;GO:0003684;GO:0003690;GO:0003824;GO:0005102;GO:0005488;GO:0005515;GO:0005575;GO:0005622;GO:0005623;GO:0005634;GO:…
Woma_00009925	4.2244	0.0302875	GO:0000253;GO:0003674;GO:0003824;GO:0004303;GO:0006629;GO:0006694;GO:0008150;GO:0008152;GO:0008202;GO:0008610;GO:0009058;GO:0016229;GO:0016491;GO:0016614;GO:0016616;GO:0033764;GO:0044238;GO:0055114;GO:0071704;GO:0072555;GO:0072582;GO:1901360;GO:1901362;GO:1901576
Woma_00014616	2.9619	0.0303011	GO:0003674;GO:0005215;GO:0005351;GO:0005355;GO:0005402;GO:0006810;GO:0006811;GO:0006812;GO:0008150;GO:0008324;GO:0008643;GO:0008645;GO:0015075;GO:0015077;GO:0015078;GO:0015144;GO:0015145;GO:0015149;GO:0015291;GO:0015293;GO:0015294;GO:0015295;GO:0015318;GO:0015672;GO:0015749;GO:0022804;GO:0022857;GO:0022890;GO:0034219;GO:0034220;GO:0046323;GO:0051119;GO:0051179;GO:0051234;GO:0055085;GO:0071702;GO:…
Woma_00011756	2.4079	0.0305365	GO:0000003;GO:0001510;GO:0003006;GO:0003674;GO:0003824;GO:0005575;GO:0005622;GO:0005623;GO:0005634;GO:0005654;GO:0005737;GO:0005829;GO:0006139;GO:0006396;GO:0006725;GO:0006807;GO:0007276;GO:0007281;GO:0007292;GO:0008150;GO:0008152;GO:0008168;GO:0008171;GO:0008173;GO:0009451;GO:0009892;GO:0009987;GO:0009994;GO:0010033;GO:0010467;GO:0010468;GO:0010605;GO:0010608;GO:0010629;GO:0014070;GO:0016070;GO:…
Woma_00007897	1.9654	0.0306579	GO:0003674;GO:0003824;GO:0016787;GO:0016788;GO:0052689
Woma_00007043	2.3636	0.0306927	GO:0000428;GO:0003674;GO:0003824;GO:0003899;GO:0005575;GO:0005622;GO:0005623;GO:0005634;GO:0005654;GO:0005666;GO:0005737;GO:0005813;GO:0005815;GO:0005829;GO:0005856;GO:0006139;GO:0006351;GO:0006352;GO:0006383;GO:0006384;GO:0006725;GO:0006807;GO:0008150;GO:0008152;GO:0009058;GO:0009059;GO:0009987;GO:0010467;GO:0015630;GO:0016070;GO:0016740;GO:0016772;GO:0016779;GO:0018130;GO:0019438;GO:0030880;GO:…
Woma_00007460	4.1085	0.0309956
Woma_00000860	4.1379	0.0315133	GO:0000003;GO:0003674;GO:0003824;GO:0004653;GO:0005975;GO:0008150;GO:0008152;GO:0008194;GO:0008376;GO:0009058;GO:0009311;GO:0009312;GO:0016051;GO:0016740;GO:0016757;GO:0016758;GO:0032501;GO:0032504;GO:0044238;GO:0071704;GO:0140096;GO:1901576
Woma_00000915	3.7021	0.0315133	GO:0003674;GO:0003824;GO:0004177;GO:0005488;GO:0005575;GO:0005622;GO:0005623;GO:0005737;GO:0006508;GO:0006518;GO:0006807;GO:0008150;GO:0008152;GO:0008233;GO:0008235;GO:0008237;GO:0008238;GO:0008270;GO:0009056;GO:0009987;GO:0016787;GO:0019538;GO:0033218;GO:0034641;GO:0042277;GO:0043167;GO:0043169;GO:0043170;GO:0043171;GO:0043603;GO:0044237;GO:0044238;GO:0044248;GO:0044424;GO:0044464;GO:0046872;GO:…
Woma_00008702	3.6019	0.0315133
Woma_00009985	3.0685	0.0315133
Woma_00011673	2.4481	0.0316226
Woma_00008858	1.876	0.0316226	GO:0003674;GO:0003824;GO:0004035;GO:0005575;GO:0005623;GO:0006793;GO:0006796;GO:0008150;GO:0008152;GO:0009986;GO:0009987;GO:0016311;GO:0016787;GO:0016788;GO:0016791;GO:0042578;GO:0044237;GO:0044464
Woma_00012912	1.6633	0.0318895	GO:0000016;GO:0001666;GO:0003674;GO:0003824;GO:0004553;GO:0004565;GO:0005575;GO:0005622;GO:0005623;GO:0005737;GO:0005783;GO:0005829;GO:0005886;GO:0005887;GO:0005903;GO:0006629;GO:0006643;GO:0006664;GO:0006665;GO:0006672;GO:0006677;GO:0006687;GO:0006807;GO:0006950;GO:0007584;GO:0007586;GO:0008150;GO:0008152;GO:0008422;GO:0009056;GO:0009605;GO:0009628;GO:0009636;GO:0009719;GO:0009725;GO:0009743;GO:…
Woma_00011152	3.0225	0.0320523	GO:0001885;GO:0002064;GO:0003158;GO:0003674;GO:0005488;GO:0005515;GO:0005575;GO:0005623;GO:0005886;GO:0005887;GO:0005911;GO:0005918;GO:0005920;GO:0007043;GO:0007154;GO:0007165;GO:0007166;GO:0008150;GO:0009888;GO:0009987;GO:0016020;GO:0016021;GO:0016043;GO:0016327;GO:0019991;GO:0022607;GO:0023052;GO:0030054;GO:0030154;GO:0030855;GO:0031224;GO:0031226;GO:0032502;GO:0034329;GO:0034330;GO:0043296;GO:…
Woma_00010916	4.562	0.0321413	GO:0000003;GO:0000070;GO:0000166;GO:0000278;GO:0000280;GO:0000785;GO:0000792;GO:0000819;GO:0000902;GO:0000904;GO:0001558;GO:0001932;GO:0001934;GO:0002064;GO:0002065;GO:0002066;GO:0003006;GO:0003674;GO:0003682;GO:0003774;GO:0003777;GO:0003824;GO:0005488;GO:0005515;GO:0005524;GO:0005575;GO:0005622;GO:0005623;GO:0005694;GO:0005737;GO:0005819;GO:0005829;GO:0005856;GO:0005871;GO:0005874;GO:0005875;GO:…
Woma_00011355	2.8308	0.0321731	GO:0000079;GO:0000086;GO:0000235;GO:0000278;GO:0000775;GO:0000776;GO:0001932;GO:0001934;GO:0003674;GO:0005488;GO:0005515;GO:0005575;GO:0005622;GO:0005623;GO:0005694;GO:0005737;GO:0005794;GO:0005813;GO:0005815;GO:0005818;GO:0005819;GO:0005829;GO:0005856;GO:0005874;GO:0005876;GO:0005881;GO:0005886;GO:0005929;GO:0005938;GO:0006355;GO:0006996;GO:0007049;GO:0007154;GO:0007165;GO:0007346;GO:0008017;GO:…
Woma_00001332	2.329	0.0322267	GO:0003674;GO:0003824;GO:0004553;GO:0004568;GO:0005102;GO:0005488;GO:0005515;GO:0005575;GO:0005576;GO:0006022;GO:0006026;GO:0006030;GO:0006032;GO:0006040;GO:0006807;GO:0006950;GO:0007275;GO:0007444;GO:0008061;GO:0008084;GO:0008144;GO:0008150;GO:0008152;GO:0009056;GO:0009057;GO:0009611;GO:0009888;GO:0009987;GO:0016787;GO:0016798;GO:0017144;GO:0032501;GO:0032502;GO:0035295;GO:0040003;GO:0042060;GO:…
Woma_00015880	2.7586	0.0324791	GO:0000003;GO:0000018;GO:0000070;GO:0000226;GO:0000228;GO:0000278;GO:0000280;GO:0000287;GO:0000819;GO:0001503;GO:0001649;GO:0003674;GO:0003824;GO:0005488;GO:0005515;GO:0005575;GO:0005622;GO:0005623;GO:0005634;GO:0005694;GO:0005737;GO:0005813;GO:0005815;GO:0005856;GO:0006139;GO:0006163;GO:0006282;GO:0006725;GO:0006753;GO:0006793;GO:0006796;GO:0006807;GO:0006950;GO:0006996;GO:0007010;GO:0007017;GO:…
Woma_00003854	2.1039	0.0328464	GO:0003674;GO:0003824;GO:0005488;GO:0005515;GO:0005575;GO:0005622;GO:0005623;GO:0005737;GO:0005783;GO:0005788;GO:0006790;GO:0006807;GO:0008150;GO:0008152;GO:0009058;GO:0009987;GO:0012505;GO:0016787;GO:0016788;GO:0016790;GO:0018738;GO:0031974;GO:0042802;GO:0043226;GO:0043227;GO:0043229;GO:0043231;GO:0043233;GO:0044237;GO:0044249;GO:0044272;GO:0044422;GO:0044424;GO:0044432;GO:0044444;GO:0044446;GO:…
Woma_00001790	2.7635	0.0332352	GO:0000302;GO:0000702;GO:0000703;GO:0003674;GO:0003676;GO:0003677;GO:0003690;GO:0003824;GO:0003906;GO:0004518;GO:0004519;GO:0005488;GO:0005575;GO:0005622;GO:0005623;GO:0005634;GO:0005654;GO:0005737;GO:0005739;GO:0006139;GO:0006220;GO:0006244;GO:0006259;GO:0006281;GO:0006284;GO:0006285;GO:0006289;GO:0006296;GO:0006304;GO:0006725;GO:0006753;GO:0006793;GO:0006796;GO:0006807;GO:0006950;GO:0006974;GO:…
Woma_00005305	1.931	0.0336405	GO:0000972;GO:0003674;GO:0005198;GO:0005575;GO:0005622;GO:0005623;GO:0005634;GO:0005635;GO:0005643;GO:0005737;GO:0005829;GO:0005856;GO:0006325;GO:0006355;GO:0006403;GO:0006405;GO:0006406;GO:0006606;GO:0006611;GO:0006810;GO:0006886;GO:0006913;GO:0006996;GO:0006997;GO:0006999;GO:0007275;GO:0007399;GO:0007498;GO:0008104;GO:0008150;GO:0008152;GO:0009790;GO:0009792;GO:0009888;GO:0009889;GO:0009987;GO:…
Woma_00004187	2.4183	0.0340341
Woma_00014360	3.3912	0.0341749	GO:0003008;GO:0003674;GO:0005488;GO:0005549;GO:0005575;GO:0005576;GO:0005615;GO:0007600;GO:0007606;GO:0007608;GO:0008150;GO:0032501;GO:0044421;GO:0050877
Woma_00005309	4.1595	0.0341843	GO:0003674;GO:0003824;GO:0004035;GO:0005575;GO:0005623;GO:0006793;GO:0006796;GO:0008150;GO:0008152;GO:0009986;GO:0009987;GO:0016311;GO:0016787;GO:0016788;GO:0016791;GO:0042578;GO:0044237;GO:0044464
Woma_00007932	5.0537	0.0342249	GO:0003674;GO:0005215;GO:0005575;GO:0006810;GO:0006811;GO:0006820;GO:0008150;GO:0008509;GO:0008514;GO:0015075;GO:0015711;GO:0016020;GO:0016021;GO:0022857;GO:0031224;GO:0034220;GO:0044425;GO:0051179;GO:0051234;GO:0055085;GO:0071702;GO:0098656
Woma_00004343	2.5647	0.034326	GO:0008150;GO:0009636;GO:0017085;GO:0042221;GO:0050896
Woma_00004266	2.016	0.0344558
Woma_00006074	3.4263	0.0344569	GO:0005575;GO:0005576;GO:0005615;GO:0005616;GO:0032991;GO:0044421
Woma_00011449	2.1031	0.0344569	GO:0008150;GO:0009966;GO:0009967;GO:0010646;GO:0010647;GO:0023051;GO:0023056;GO:0046578;GO:0046579;GO:0048518;GO:0048522;GO:0048583;GO:0048584;GO:0050789;GO:0050794;GO:0051056;GO:0051057;GO:0065007;GO:1902531;GO:1902533
Woma_00001253	2.3811	0.0345082
Woma_00004217	2.6548	0.0346191	GO:0000122;GO:0000228;GO:0000785;GO:0000786;GO:0000790;GO:0000792;GO:0000803;GO:0000976;GO:0000977;GO:0000978;GO:0000987;GO:0001012;GO:0001067;GO:0001739;GO:0003674;GO:0003676;GO:0003677;GO:0003682;GO:0003690;GO:0003824;GO:0005488;GO:0005515;GO:0005575;GO:0005622;GO:0005623;GO:0005634;GO:0005654;GO:0005694;GO:0005700;GO:0005720;GO:0005737;GO:0005829;GO:0006139;GO:0006325;GO:0006338;GO:0006342;GO:…
Woma_00014550	4.5892	0.0346496	GO:0000002;GO:0000003;GO:0000122;GO:0000166;GO:0000228;GO:0000302;GO:0000303;GO:0000305;GO:0000715;GO:0000723;GO:0000724;GO:0000725;GO:0000785;GO:0000790;GO:0000791;GO:0000976;GO:0000977;GO:0000981;GO:0001012;GO:0001067;GO:0001228;GO:0001817;GO:0001818;GO:0002009;GO:0002064;GO:0002065;GO:0002066;GO:0002225;GO:0002376;GO:0002520;GO:0002521;GO:0002573;GO:0002682;GO:0002684;GO:0002697;GO:0002699;GO:…
Woma_00004570	3.3529	0.0348217	GO:0001523;GO:0001889;GO:0001972;GO:0002237;GO:0002526;GO:0003008;GO:0003674;GO:0003824;GO:0004857;GO:0005080;GO:0005488;GO:0005496;GO:0005501;GO:0005504;GO:0005515;GO:0005575;GO:0005622;GO:0005623;GO:0005634;GO:0005635;GO:0005640;GO:0005737;GO:0005783;GO:0005789;GO:0005886;GO:0005887;GO:0005975;GO:0005996;GO:0006011;GO:0006063;GO:0006082;GO:0006109;GO:0006139;GO:0006629;GO:0006631;GO:0006706;GO:…
Woma_00002357	2.1903	0.0348341	GO:0003674;GO:0003824;GO:0004090;GO:0005488;GO:0005515;GO:0005575;GO:0005622;GO:0005623;GO:0005737;GO:0005856;GO:0005874;GO:0005881;GO:0005886;GO:0005902;GO:0005903;GO:0005975;GO:0005996;GO:0005997;GO:0005998;GO:0006006;GO:0006063;GO:0006064;GO:0006082;GO:0006139;GO:0006725;GO:0006732;GO:0006733;GO:0006739;GO:0006753;GO:0006793;GO:0006796;GO:0006807;GO:0008150;GO:0008152;GO:0009056;GO:0009058;GO:…
Woma_00010538	4.0347	0.0349397
Woma_00006223	3.8549	0.0355999
Woma_00014262	2.7433	0.0357567	GO:0000122;GO:0000981;GO:0001227;GO:0003674;GO:0003676;GO:0003677;GO:0003700;GO:0005488;GO:0005575;GO:0005622;GO:0005623;GO:0005634;GO:0006355;GO:0006357;GO:0008150;GO:0009889;GO:0009890;GO:0009892;GO:0010468;GO:0010556;GO:0010558;GO:0010605;GO:0010629;GO:0019219;GO:0019222;GO:0031323;GO:0031324;GO:0031326;GO:0031327;GO:0043226;GO:0043227;GO:0043229;GO:0043231;GO:0043565;GO:0044424;GO:0044464;GO:…
Woma_00002093	2.3464	0.0357771
Woma_00012915	1.9425	0.0357771	GO:0003674;GO:0003824;GO:0006508;GO:0006807;GO:0008150;GO:0008152;GO:0008233;GO:0016787;GO:0019538;GO:0043170;GO:0044238;GO:0071704;GO:0140096;GO:1901564
Woma_00006854	2.5435	0.0362795	GO:0000122;GO:0000578;GO:0000902;GO:0000904;GO:0000976;GO:0000977;GO:0000980;GO:0000981;GO:0000982;GO:0001012;GO:0001067;GO:0001077;GO:0001158;GO:0001228;GO:0003002;GO:0003674;GO:0003676;GO:0003677;GO:0003690;GO:0003700;GO:0003705;GO:0005488;GO:0005575;GO:0005622;GO:0005623;GO:0005634;GO:0006139;GO:0006351;GO:0006355;GO:0006357;GO:0006366;GO:0006725;GO:0006807;GO:0006928;GO:0006935;GO:0007154;GO:…
Woma_00009665	1.7059	0.0363533	GO:0003674;GO:0005488;GO:0005515;GO:0005575;GO:0005622;GO:0005623;GO:0005737;GO:0005739;GO:0005740;GO:0005743;GO:0005759;GO:0005829;GO:0006457;GO:0006458;GO:0006605;GO:0006626;GO:0006810;GO:0006839;GO:0006886;GO:0006915;GO:0006950;GO:0006996;GO:0007005;GO:0008104;GO:0008150;GO:0008219;GO:0008637;GO:0009266;GO:0009408;GO:0009628;GO:0009987;GO:0012501;GO:0015031;GO:0015833;GO:0016020;GO:0016043;GO:…
Woma_00002443	2.134	0.0369738	GO:0000139;GO:0003674;GO:0003824;GO:0005575;GO:0005622;GO:0005623;GO:0005737;GO:0005794;GO:0005795;GO:0005975;GO:0005996;GO:0006004;GO:0006464;GO:0006486;GO:0006629;GO:0006643;GO:0006665;GO:0006672;GO:0006807;GO:0008037;GO:0008150;GO:0008152;GO:0008417;GO:0009056;GO:0009058;GO:0009059;GO:0009100;GO:0009101;GO:0009311;GO:0009312;GO:0009987;GO:0009988;GO:0012505;GO:0016020;GO:0016051;GO:0016052;GO:…
Woma_00008673	9.9119	0.0372427
Woma_00008992	2.8188	0.0374702
Woma_00006851	3.8888	0.0377433
Woma_00009941	1.8235	0.0377433
Woma_00010696	2.1563	0.0377721	GO:0000002;GO:0000166;GO:0000228;GO:0000287;GO:0000781;GO:0000784;GO:0003674;GO:0003676;GO:0003677;GO:0003678;GO:0003824;GO:0004003;GO:0004386;GO:0004857;GO:0005488;GO:0005524;GO:0005575;GO:0005622;GO:0005623;GO:0005634;GO:0005657;GO:0005694;GO:0005737;GO:0005739;GO:0006139;GO:0006259;GO:0006260;GO:0006725;GO:0006807;GO:0006996;GO:0007005;GO:0008026;GO:0008094;GO:0008144;GO:0008150;GO:0008152;GO:…
Woma_00006602	1.6775	0.0379745	GO:0003674;GO:0003824;GO:0003951;GO:0005575;GO:0005622;GO:0005623;GO:0005634;GO:0005737;GO:0005829;GO:0006139;GO:0006163;GO:0006725;GO:0006732;GO:0006733;GO:0006739;GO:0006741;GO:0006753;GO:0006793;GO:0006796;GO:0006807;GO:0008150;GO:0008152;GO:0009058;GO:0009108;GO:0009117;GO:0009123;GO:0009126;GO:0009141;GO:0009144;GO:0009150;GO:0009161;GO:0009165;GO:0009167;GO:0009199;GO:0009205;GO:0009259;GO:…
Woma_00011772	3.8263	0.0380949
Woma_00006312	2.1051	0.0380949	GO:0006810;GO:0006897;GO:0006909;GO:0008150;GO:0016192;GO:0051179;GO:0051234;GO:0098657
Woma_00005095	1.9976	0.0380949	GO:0000003;GO:0000280;GO:0003674;GO:0003676;GO:0003723;GO:0005096;GO:0005488;GO:0005515;GO:0005575;GO:0005622;GO:0005623;GO:0005634;GO:0005635;GO:0005643;GO:0005737;GO:0005819;GO:0005829;GO:0005856;GO:0006611;GO:0006810;GO:0006886;GO:0006913;GO:0006996;GO:0007049;GO:0007059;GO:0007154;GO:0007165;GO:0007275;GO:0008047;GO:0008104;GO:0008150;GO:0008536;GO:0009719;GO:0009725;GO:0009790;GO:0009792;GO:…
Woma_00005882	2.0174	0.0381949
Woma_00004495	1.6905	0.0387705	GO:0006950;GO:0008150;GO:0009266;GO:0009409;GO:0009628;GO:0009631;GO:0050896
Woma_00002507	1.6333	0.0389188	GO:0000003;GO:0001505;GO:0001655;GO:0001822;GO:0001889;GO:0001932;GO:0001933;GO:0002009;GO:0002165;GO:0003674;GO:0003824;GO:0004341;GO:0005488;GO:0005509;GO:0005575;GO:0005576;GO:0005622;GO:0005623;GO:0005634;GO:0005737;GO:0005829;GO:0005975;GO:0005996;GO:0006082;GO:0006109;GO:0006469;GO:0006732;GO:0006766;GO:0006767;GO:0006873;GO:0006874;GO:0006875;GO:0006950;GO:0007275;GO:0007276;GO:0007283;GO:…
Woma_00015093	2.6602	0.0398909
Woma_00006384	2.3548	0.0398909
Woma_00004843	2.7386	0.0402697	GO:0000323;GO:0002682;GO:0002694;GO:0003008;GO:0003674;GO:0004857;GO:0004866;GO:0004869;GO:0005575;GO:0005622;GO:0005623;GO:0005737;GO:0005764;GO:0005773;GO:0007610;GO:0007611;GO:0007613;GO:0007614;GO:0007616;GO:0008150;GO:0009892;GO:0010466;GO:0010468;GO:0010605;GO:0010629;GO:0010951;GO:0010955;GO:0019222;GO:0030162;GO:0030234;GO:0030414;GO:0030425;GO:0031323;GO:0031324;GO:0031347;GO:0031348;GO:…
Woma_00008504	10.0407	0.0402993
Woma_00006659	3.8536	0.0402993	GO:0000023;GO:0003333;GO:0003674;GO:0003824;GO:0004553;GO:0005575;GO:0005623;GO:0005886;GO:0005975;GO:0005984;GO:0006810;GO:0006811;GO:0006820;GO:0006865;GO:0008150;GO:0008152;GO:0009311;GO:0009987;GO:0015711;GO:0015849;GO:0015926;GO:0016020;GO:0016787;GO:0016798;GO:0032450;GO:0032991;GO:0034220;GO:0044237;GO:0044238;GO:0044262;GO:0044425;GO:0044459;GO:0044464;GO:0046942;GO:0051179;GO:0051234;GO:…
Woma_00009327	2.9369	0.0402993	GO:0003674;GO:0003824;GO:0004175;GO:0004252;GO:0005575;GO:0005622;GO:0005623;GO:0005737;GO:0006508;GO:0006807;GO:0008150;GO:0008152;GO:0008233;GO:0008236;GO:0016787;GO:0017171;GO:0019538;GO:0043170;GO:0044238;GO:0044424;GO:0044464;GO:0070011;GO:0071704;GO:0140096;GO:1901564
Woma_00008263	1.7413	0.0402993	GO:0000003;GO:0000070;GO:0000075;GO:0000278;GO:0000280;GO:0000775;GO:0000776;GO:0000819;GO:0003674;GO:0005488;GO:0005515;GO:0005575;GO:0005622;GO:0005623;GO:0005634;GO:0005654;GO:0005694;GO:0005737;GO:0005829;GO:0006508;GO:0006511;GO:0006807;GO:0006996;GO:0007049;GO:0007059;GO:0007088;GO:0007093;GO:0007094;GO:0007275;GO:0007346;GO:0008150;GO:0008152;GO:0008608;GO:0009056;GO:0009057;GO:0009790;GO:…
Woma_00009584	3.0061	0.0403367
Woma_00006664	4.1473	0.0405721
Woma_00005543	2.6102	0.0406713	GO:0002576;GO:0003674;GO:0003824;GO:0005215;GO:0005575;GO:0005622;GO:0005623;GO:0005737;GO:0005886;GO:0005887;GO:0006810;GO:0006811;GO:0006820;GO:0006869;GO:0006887;GO:0006996;GO:0008150;GO:0008152;GO:0008509;GO:0009987;GO:0010876;GO:0012505;GO:0012506;GO:0015075;GO:0015103;GO:0015318;GO:0015399;GO:0015405;GO:0015662;GO:0015698;GO:0015711;GO:0015718;GO:0015732;GO:0015849;GO:0015908;GO:0016020;GO:…
Woma_00005873	9.9119	0.0408192
Woma_00013517	1.8695	0.0412453	GO:0001505;GO:0003674;GO:0003824;GO:0004617;GO:0005575;GO:0005622;GO:0005623;GO:0005737;GO:0005829;GO:0006082;GO:0006091;GO:0006520;GO:0006541;GO:0006544;GO:0006563;GO:0006564;GO:0006566;GO:0006790;GO:0006805;GO:0006807;GO:0007049;GO:0007275;GO:0007399;GO:0007417;GO:0007420;GO:0008150;GO:0008152;GO:0008652;GO:0009055;GO:0009058;GO:0009064;GO:0009066;GO:0009069;GO:0009070;GO:0009410;GO:0009448;GO:…
Woma_00009961	2.994	0.0416046	GO:0005575;GO:0005576;GO:0005622;GO:0005623;GO:0005737;GO:0005739;GO:0043226;GO:0043227;GO:0043229;GO:0043231;GO:0044424;GO:0044444;GO:0044464
Woma_00001841	4.8036	0.0416696	GO:0000220;GO:0001666;GO:0002119;GO:0002164;GO:0003674;GO:0003824;GO:0005215;GO:0005488;GO:0005515;GO:0005575;GO:0005622;GO:0005623;GO:0005737;GO:0005773;GO:0005774;GO:0005886;GO:0006139;GO:0006163;GO:0006164;GO:0006725;GO:0006753;GO:0006754;GO:0006793;GO:0006796;GO:0006807;GO:0006810;GO:0006811;GO:0006812;GO:0006873;GO:0006885;GO:0006950;GO:0006952;GO:0007035;GO:0007154;GO:0007267;GO:0007268;GO:…
Woma_00000752	4.2105	0.0420638	GO:0003674;GO:0003824;GO:0004175;GO:0004252;GO:0006508;GO:0006807;GO:0008150;GO:0008152;GO:0008233;GO:0008236;GO:0016787;GO:0017171;GO:0019538;GO:0043170;GO:0044238;GO:0070011;GO:0071704;GO:0140096;GO:1901564
Woma_00004300	1.9452	0.0421268
Woma_00007698	2.0097	0.0424248	GO:0000003;GO:0000226;GO:0000228;GO:0000278;GO:0000775;GO:0000776;GO:0000777;GO:0000779;GO:0000780;GO:0000793;GO:0000794;GO:0000902;GO:0000904;GO:0000940;GO:0001221;GO:0001222;GO:0001932;GO:0001934;GO:0002064;GO:0002065;GO:0002066;GO:0002165;GO:0002376;GO:0002520;GO:0002682;GO:0002684;GO:0003006;GO:0003674;GO:0003824;GO:0005102;GO:0005488;GO:0005515;GO:0005575;GO:0005622;GO:0005623;GO:0005634;GO:…
Woma_00000919	2.3271	0.0427091	GO:0003674;GO:0003824;GO:0004177;GO:0005488;GO:0005575;GO:0005622;GO:0005623;GO:0005737;GO:0006508;GO:0006518;GO:0006807;GO:0008150;GO:0008152;GO:0008233;GO:0008235;GO:0008237;GO:0008238;GO:0008270;GO:0009056;GO:0009987;GO:0016787;GO:0019538;GO:0033218;GO:0034641;GO:0042277;GO:0043167;GO:0043169;GO:0043170;GO:0043171;GO:0043603;GO:0044237;GO:0044238;GO:0044248;GO:0044424;GO:0044464;GO:0046872;GO:…
Woma_00009721	2.3633	0.0427112
Woma_00004434	2.4402	0.0431028
Woma_00014831	2.5978	0.0437235
Woma_00004155	1.9885	0.0437614
Woma_00011179	2.1767	0.0438793	GO:0000003;GO:0003674;GO:0003676;GO:0003723;GO:0003824;GO:0004518;GO:0004519;GO:0004521;GO:0004540;GO:0005102;GO:0005488;GO:0005515;GO:0005575;GO:0005576;GO:0005615;GO:0005622;GO:0005623;GO:0005737;GO:0005886;GO:0006139;GO:0006508;GO:0006725;GO:0006807;GO:0007565;GO:0008083;GO:0008150;GO:0008152;GO:0008233;GO:0008236;GO:0009966;GO:0009987;GO:0010469;GO:0010646;GO:0016020;GO:0016070;GO:0016787;GO:…
Woma_00005223	3.1768	0.0439031	GO:0000166;GO:0000302;GO:0001932;GO:0001933;GO:0001934;GO:0001936;GO:0001937;GO:0002197;GO:0002237;GO:0003674;GO:0003824;GO:0004031;GO:0004854;GO:0004855;GO:0005488;GO:0005506;GO:0005515;GO:0005575;GO:0005576;GO:0005615;GO:0005622;GO:0005623;GO:0005737;GO:0005777;GO:0005783;GO:0005829;GO:0006082;GO:0006091;GO:0006139;GO:0006144;GO:0006145;GO:0006150;GO:0006163;GO:0006195;GO:0006206;GO:0006520;GO:…
Woma_00005596	2.5015	0.0441061	GO:0003674;GO:0003824;GO:0004402;GO:0004596;GO:0006325;GO:0006464;GO:0006473;GO:0006474;GO:0006475;GO:0006629;GO:0006807;GO:0006996;GO:0008080;GO:0008150;GO:0008152;GO:0009987;GO:0010467;GO:0010485;GO:0016043;GO:0016407;GO:0016410;GO:0016569;GO:0016570;GO:0016573;GO:0016740;GO:0016746;GO:0016747;GO:0018193;GO:0018205;GO:0018393;GO:0018394;GO:0019538;GO:0031365;GO:0034212;GO:0036211;GO:0043170;GO:…
Woma_00002976	2.3908	0.0446387	GO:0000003;GO:0000375;GO:0000377;GO:0000398;GO:0000470;GO:0000491;GO:0000492;GO:0001651;GO:0003674;GO:0003676;GO:0003723;GO:0003729;GO:0005488;GO:0005515;GO:0005575;GO:0005622;GO:0005623;GO:0005634;GO:0005654;GO:0005681;GO:0005684;GO:0005690;GO:0005730;GO:0005732;GO:0005886;GO:0006139;GO:0006364;GO:0006396;GO:0006397;GO:0006417;GO:0006725;GO:0006807;GO:0007275;GO:0007338;GO:0007399;GO:0007422;GO:…
Woma_00009966	4.238	0.0447239
Woma_00000978	2.8163	0.0452129	GO:0000902;GO:0000904;GO:0005575;GO:0005576;GO:0005615;GO:0007275;GO:0007399;GO:0007409;GO:0008150;GO:0009653;GO:0009987;GO:0016043;GO:0022008;GO:0030030;GO:0030154;GO:0030182;GO:0031175;GO:0032501;GO:0032502;GO:0032989;GO:0032990;GO:0044421;GO:0048468;GO:0048666;GO:0048667;GO:0048699;GO:0048731;GO:0048812;GO:0048856;GO:0048858;GO:0048869;GO:0061564;GO:0071840;GO:0120036;GO:0120039
Woma_00009590	5.0381	0.0455963
Woma_00005530	3.1274	0.0460032	GO:0000785;GO:0000791;GO:0000976;GO:0000981;GO:0001067;GO:0001158;GO:0001654;GO:0001700;GO:0001947;GO:0002009;GO:0002165;GO:0003002;GO:0003007;GO:0003143;GO:0003170;GO:0003407;GO:0003674;GO:0003676;GO:0003677;GO:0003682;GO:0003690;GO:0003700;GO:0005488;GO:0005575;GO:0005622;GO:0005623;GO:0005634;GO:0005694;GO:0005700;GO:0005701;GO:0005730;GO:0006325;GO:0006355;GO:0006357;GO:0006950;GO:0006952;GO:…
Woma_00007277	2.4286	0.0460032	GO:0000375;GO:0000377;GO:0000387;GO:0000398;GO:0003674;GO:0003676;GO:0003723;GO:0005488;GO:0005515;GO:0005575;GO:0005622;GO:0005623;GO:0005634;GO:0005681;GO:0005682;GO:0005685;GO:0005686;GO:0006139;GO:0006396;GO:0006397;GO:0006725;GO:0006807;GO:0008150;GO:0008152;GO:0008380;GO:0009987;GO:0010467;GO:0016043;GO:0016070;GO:0016071;GO:0022607;GO:0022613;GO:0022618;GO:0030532;GO:0032991;GO:0034622;GO:…
Woma_00000968	1.8149	0.0460258	GO:0000421;GO:0002252;GO:0002376;GO:0003674;GO:0005488;GO:0005575;GO:0005622;GO:0005623;GO:0005737;GO:0005773;GO:0005774;GO:0005776;GO:0005783;GO:0005789;GO:0005791;GO:0006464;GO:0006486;GO:0006487;GO:0006807;GO:0006996;GO:0007029;GO:0007568;GO:0008150;GO:0008152;GO:0008250;GO:0009058;GO:0009059;GO:0009100;GO:0009101;GO:0009987;GO:0010256;GO:0012505;GO:0016020;GO:0016043;GO:0018193;GO:0018196;GO:…
Woma_00013439	2.8128	0.0460654
Woma_00012192	2.543	0.0460654	GO:0003674;GO:0005488;GO:0005515;GO:0008092;GO:0017022
Woma_00001934	2.1878	0.047355	GO:0000062;GO:0000166;GO:0001662;GO:0001942;GO:0002209;GO:0003008;GO:0003674;GO:0005102;GO:0005488;GO:0005515;GO:0005575;GO:0005576;GO:0005615;GO:0005622;GO:0005623;GO:0005634;GO:0005737;GO:0005783;GO:0005788;GO:0005794;GO:0005886;GO:0006139;GO:0006163;GO:0006629;GO:0006637;GO:0006638;GO:0006639;GO:0006641;GO:0006644;GO:0006650;GO:0006694;GO:0006725;GO:0006732;GO:0006753;GO:0006790;GO:0006793;GO:…
Woma_00000430	2.1375	0.047379
Woma_00010761	3.5235	0.0473908	GO:0003674;GO:0003824;GO:0004175;GO:0004190;GO:0006508;GO:0006807;GO:0006914;GO:0008150;GO:0008152;GO:0008233;GO:0009056;GO:0009057;GO:0009987;GO:0016787;GO:0019538;GO:0030163;GO:0043170;GO:0044237;GO:0044238;GO:0044248;GO:0061919;GO:0070001;GO:0070011;GO:0071704;GO:0140096;GO:1901564;GO:1901565;GO:1901575
Woma_00005591	2.3547	0.0479003	GO:0000018;GO:0000075;GO:0000076;GO:0000077;GO:0000082;GO:0000228;GO:0000278;GO:0000723;GO:0000724;GO:0000725;GO:0000731;GO:0000785;GO:0003674;GO:0003676;GO:0003677;GO:0003684;GO:0003697;GO:0005488;GO:0005515;GO:0005575;GO:0005622;GO:0005623;GO:0005634;GO:0005654;GO:0005657;GO:0005662;GO:0005694;GO:0006139;GO:0006259;GO:0006260;GO:0006261;GO:0006281;GO:0006282;GO:0006283;GO:0006284;GO:0006289;GO:…
Woma_00011700	1.7191	0.0479174
Woma_00004482	2.4086	0.0484615	GO:0003008;GO:0003012;GO:0003674;GO:0003676;GO:0003723;GO:0003729;GO:0005488;GO:0005575;GO:0005576;GO:0005622;GO:0005623;GO:0005737;GO:0006403;GO:0006810;GO:0006950;GO:0008150;GO:0009605;GO:0009987;GO:0009991;GO:0010496;GO:0010646;GO:0015931;GO:0016192;GO:0023051;GO:0030016;GO:0030017;GO:0031594;GO:0031667;GO:0031982;GO:0032501;GO:0033036;GO:0042594;GO:0042595;GO:0043226;GO:0043227;GO:0043228;GO:…
Woma_00008105	2.0998	0.0494364
Woma_00008603	1.8222	0.0494364	GO:0000003;GO:0000323;GO:0001669;GO:0001775;GO:0002080;GO:0002081;GO:0002252;GO:0002263;GO:0002274;GO:0002275;GO:0002283;GO:0002366;GO:0002376;GO:0002443;GO:0002444;GO:0002446;GO:0003674;GO:0003824;GO:0004553;GO:0004560;GO:0005488;GO:0005575;GO:0005576;GO:0005615;GO:0005622;GO:0005623;GO:0005737;GO:0005764;GO:0005766;GO:0005773;GO:0005775;GO:0005783;GO:0005788;GO:0005886;GO:0005975;GO:0005996;GO:…
Woma_00012199	2.4437	0.0494943
Woma_00007863	2.1549	0.049858	GO:0002376;GO:0003674;GO:0005488;GO:0005515;GO:0005575;GO:0005576;GO:0006950;GO:0006952;GO:0006955;GO:0006959;GO:0007599;GO:0008150;GO:0009611;GO:0032501;GO:0042060;GO:0042381;GO:0042802;GO:0042803;GO:0045087;GO:0046983;GO:0050817;GO:0050878;GO:0050896;GO:0065007;GO:0065008

## Sheet: Downregulated DEGs
Gene_id	log2(Fold Change)	q-value	GO_terms
Woma_00001797	-13.7931	1.73e-20
Woma_00007477	-12.5129	9.05e-16	GO:0003674;GO:0005198;GO:0005200;GO:0005575;GO:0005622;GO:0005623;GO:0005634;GO:0005737;GO:0005856;GO:0005884;GO:0005886;GO:0005912;GO:0005924;GO:0005925;GO:0006996;GO:0007010;GO:0007015;GO:0008150;GO:0009653;GO:0009987;GO:0010927;GO:0014866;GO:0015629;GO:0016020;GO:0016043;GO:0022607;GO:0030029;GO:0030036;GO:0030054;GO:0030055;GO:0030154;GO:0030239;GO:0031032;GO:0032502;GO:0032989;GO:0042692;GO:…
Woma_00016258	-9.6818	9.06e-16	GO:0003008;GO:0003009;GO:0003010;GO:0003012;GO:0003674;GO:0005198;GO:0005575;GO:0005622;GO:0005623;GO:0005737;GO:0005856;GO:0005859;GO:0005863;GO:0006936;GO:0006941;GO:0006996;GO:0007010;GO:0007525;GO:0007527;GO:0008150;GO:0008307;GO:0009653;GO:0009987;GO:0010927;GO:0014703;GO:0014866;GO:0015629;GO:0016043;GO:0016459;GO:0016460;GO:0022607;GO:0030016;GO:0030017;GO:0030029;GO:0030036;GO:0030154;GO:…
Woma_00001459	-10.4147	2.57e-10	GO:0003674;GO:0003779;GO:0003824;GO:0004672;GO:0004674;GO:0004683;GO:0004687;GO:0005198;GO:0005200;GO:0005488;GO:0005515;GO:0005575;GO:0005622;GO:0005623;GO:0005737;GO:0006464;GO:0006468;GO:0006793;GO:0006796;GO:0006807;GO:0006996;GO:0007010;GO:0008092;GO:0008150;GO:0008152;GO:0009987;GO:0016043;GO:0016301;GO:0016310;GO:0016740;GO:0016772;GO:0016773;GO:0019538;GO:0030016;GO:0030017;GO:0030018;GO:…
Woma_00011399	-9.4625	8.32e-09
Woma_00011020	-9.6096	3.48e-08	GO:0003674;GO:0005488;GO:0005515;GO:0008150;GO:0009892;GO:0010468;GO:0010605;GO:0010629;GO:0019222;GO:0019899;GO:0042826;GO:0048519;GO:0050789;GO:0060255;GO:0065007
Woma_00006629	-4.4567	4.24e-08	GO:0003674;GO:0005215;GO:0005488;GO:0005575;GO:0005622;GO:0005623;GO:0005737;GO:0005739;GO:0005740;GO:0005743;GO:0005886;GO:0005887;GO:0006810;GO:0006811;GO:0006812;GO:0006817;GO:0006820;GO:0006839;GO:0008150;GO:0008324;GO:0008509;GO:0015075;GO:0015077;GO:0015078;GO:0015103;GO:0015114;GO:0015291;GO:0015293;GO:0015294;GO:0015295;GO:0015317;GO:0015318;GO:0015672;GO:0015698;GO:0016020;GO:0016021;GO:…
Woma_00004258	-2.9221	2.11e-07	GO:0003008;GO:0003012;GO:0005575;GO:0005622;GO:0005623;GO:0005737;GO:0005856;GO:0006996;GO:0007010;GO:0008150;GO:0009653;GO:0009987;GO:0010927;GO:0015629;GO:0016043;GO:0016459;GO:0022607;GO:0030016;GO:0030029;GO:0030036;GO:0030154;GO:0030239;GO:0031032;GO:0032501;GO:0032502;GO:0032989;GO:0032991;GO:0040011;GO:0042692;GO:0043226;GO:0043228;GO:0043229;GO:0043232;GO:0043292;GO:0044085;GO:0044422;GO:…
Woma_00009145	-5.3688	2.21e-07	GO:0003674;GO:0005488;GO:0005515;GO:0005575;GO:0005622;GO:0005623;GO:0005737;GO:0006996;GO:0007010;GO:0007498;GO:0008092;GO:0008150;GO:0008157;GO:0009653;GO:0009888;GO:0009987;GO:0010927;GO:0016043;GO:0019899;GO:0019902;GO:0019903;GO:0022607;GO:0030016;GO:0030017;GO:0030018;GO:0030029;GO:0030036;GO:0030154;GO:0030239;GO:0031032;GO:0031674;GO:0032502;GO:0032989;GO:0042692;GO:0042805;GO:0043226;GO:…
Woma_00008688	-7.2471	2.21e-07	GO:0008150;GO:0040011;GO:0060361
Woma_00013546	-3.5432	2.71e-07	GO:0003674;GO:0003824;GO:0006629;GO:0008150;GO:0008152;GO:0009056;GO:0016042;GO:0016298;GO:0016787;GO:0016788;GO:0044238;GO:0071704;GO:1901575
Woma_00011499	-2.9352	3.28e-07	GO:0000146;GO:0003008;GO:0003012;GO:0003674;GO:0003774;GO:0003824;GO:0005575;GO:0005622;GO:0005623;GO:0005737;GO:0005856;GO:0005859;GO:0006936;GO:0007498;GO:0008150;GO:0009888;GO:0015629;GO:0016459;GO:0016460;GO:0016462;GO:0016787;GO:0016817;GO:0016818;GO:0017111;GO:0032501;GO:0032502;GO:0032991;GO:0043226;GO:0043228;GO:0043229;GO:0043232;GO:0043292;GO:0044422;GO:0044424;GO:0044430;GO:0044444;GO:…
Woma_00002007	-5.6091	4.67e-07
Woma_00004413	-8.6274	4.67e-07	GO:0000003;GO:0001101;GO:0001654;GO:0001745;GO:0001751;GO:0001754;GO:0002682;GO:0002683;GO:0002790;GO:0003002;GO:0003006;GO:0003674;GO:0003824;GO:0004672;GO:0004674;GO:0004713;GO:0004715;GO:0005488;GO:0005515;GO:0005575;GO:0005622;GO:0005623;GO:0005634;GO:0005654;GO:0005737;GO:0005783;GO:0006109;GO:0006111;GO:0006464;GO:0006468;GO:0006793;GO:0006796;GO:0006807;GO:0006810;GO:0006996;GO:0007049;GO:…
Woma_00010310	-3.1673	6.11e-07	GO:0003674;GO:0003824;GO:0005488;GO:0005515;GO:0005575;GO:0005622;GO:0005623;GO:0005634;GO:0005737;GO:0005739;GO:0005829;GO:0006457;GO:0006810;GO:0006950;GO:0007275;GO:0007568;GO:0008150;GO:0008340;GO:0009266;GO:0009408;GO:0009628;GO:0009987;GO:0010259;GO:0016192;GO:0016197;GO:0016462;GO:0016482;GO:0016787;GO:0016817;GO:0016818;GO:0016887;GO:0017111;GO:0032501;GO:0032502;GO:0042147;GO:0043226;GO:…
Woma_00004121	-3.7534	1.23e-06	GO:0003674;GO:0003824;GO:0006629;GO:0008150;GO:0008152;GO:0009056;GO:0016042;GO:0016298;GO:0016787;GO:0016788;GO:0044238;GO:0071704;GO:1901575
Woma_00002645	-2.4434	1.92e-06	GO:0003674;GO:0005215;GO:0005216;GO:0005227;GO:0005261;GO:0005267;GO:0005488;GO:0005515;GO:0005575;GO:0005622;GO:0005623;GO:0005634;GO:0005635;GO:0005737;GO:0005783;GO:0005789;GO:0006810;GO:0006811;GO:0006812;GO:0006813;GO:0008150;GO:0008324;GO:0009987;GO:0012505;GO:0015075;GO:0015077;GO:0015079;GO:0015267;GO:0015269;GO:0015318;GO:0015672;GO:0016020;GO:0016528;GO:0016529;GO:0022803;GO:0022836;GO:…
Woma_00011068	-5.9472	2.14e-06	GO:0006950;GO:0006952;GO:0008150;GO:0009605;GO:0009607;GO:0009620;GO:0043207;GO:0050832;GO:0050896;GO:0051704;GO:0051707;GO:0098542
Woma_00004809	-2.3208	2.26e-06	GO:0005575;GO:0016020;GO:0016021;GO:0031224;GO:0044425
Woma_00014634	-3.1636	2.91e-06
Woma_00002419	-2.966	7.16e-06	GO:0003008;GO:0007600;GO:0008150;GO:0019233;GO:0032501;GO:0050877
Woma_00009471	-2.971	8.88e-06
Woma_00011348	-8.6447	8.95e-06
Woma_00003239	-3.1369	9.44e-06	GO:0003674;GO:0005488;GO:0005515;GO:0005575;GO:0005622;GO:0005623;GO:0005737;GO:0005856;GO:0006996;GO:0007010;GO:0008092;GO:0008150;GO:0009653;GO:0009987;GO:0010638;GO:0010720;GO:0010927;GO:0014866;GO:0015629;GO:0016043;GO:0016459;GO:0017124;GO:0019899;GO:0019900;GO:0019901;GO:0019904;GO:0022603;GO:0022607;GO:0030016;GO:0030017;GO:0030029;GO:0030036;GO:0030154;GO:0030239;GO:0030241;GO:0031032;GO:…
Woma_00006885	-2.9543	9.86e-06
Woma_00000646	-2.2872	1.19e-05
Woma_00014238	-4.1774	1.19e-05
Woma_00008384	-2.6635	1.21e-05	GO:0003674;GO:0003824;GO:0004180;GO:0004181;GO:0005575;GO:0005576;GO:0005615;GO:0006508;GO:0006807;GO:0008150;GO:0008152;GO:0008233;GO:0008235;GO:0008237;GO:0008238;GO:0016787;GO:0019538;GO:0043170;GO:0044238;GO:0044421;GO:0070011;GO:0071704;GO:0140096;GO:1901564
Woma_00004686	-3.9178	1.41e-05
Woma_00009926	-3.6853	1.43e-05	GO:0000253;GO:0003674;GO:0003824;GO:0004303;GO:0006629;GO:0006694;GO:0008150;GO:0008152;GO:0008202;GO:0008610;GO:0009058;GO:0016229;GO:0016491;GO:0016614;GO:0016616;GO:0033764;GO:0044238;GO:0055114;GO:0071704;GO:0072555;GO:0072582;GO:1901360;GO:1901362;GO:1901576
Woma_00005438	-2.1508	1.77e-05	GO:0005575;GO:0005622;GO:0005623;GO:0005737;GO:0044424;GO:0044464
Woma_00002991	-2.5694	1.77e-05
Woma_00014904	-2.83	1.93e-05	GO:0003674;GO:0003779;GO:0005488;GO:0005515;GO:0005575;GO:0005622;GO:0005623;GO:0005634;GO:0005737;GO:0005856;GO:0008092;GO:0008150;GO:0010638;GO:0015629;GO:0030016;GO:0030017;GO:0030018;GO:0031674;GO:0032231;GO:0032233;GO:0032956;GO:0032970;GO:0033043;GO:0043226;GO:0043227;GO:0043228;GO:0043229;GO:0043231;GO:0043232;GO:0043292;GO:0044087;GO:0044089;GO:0044422;GO:0044424;GO:0044444;GO:0044449;GO:…
Woma_00005414	-4.1354	2.92e-05
Woma_00000723	-6.6347	2.96e-05	GO:0003674;GO:0003824;GO:0004175;GO:0004252;GO:0006508;GO:0006807;GO:0008150;GO:0008152;GO:0008233;GO:0008236;GO:0016787;GO:0017171;GO:0019538;GO:0043170;GO:0044238;GO:0070011;GO:0071704;GO:0140096;GO:1901564
Woma_00000238	-2.1083	5.34e-05	GO:0002119;GO:0002164;GO:0003007;GO:0003008;GO:0003009;GO:0003012;GO:0003013;GO:0003015;GO:0003205;GO:0003206;GO:0003208;GO:0003209;GO:0003228;GO:0003229;GO:0003230;GO:0003231;GO:0003674;GO:0003779;GO:0005198;GO:0005200;GO:0005488;GO:0005509;GO:0005515;GO:0005523;GO:0005575;GO:0005622;GO:0005623;GO:0005737;GO:0005829;GO:0005856;GO:0005861;GO:0005865;GO:0006873;GO:0006874;GO:0006875;GO:0006928;GO:…
Woma_00015253	-8.1692	6.83e-05	GO:0002165;GO:0003674;GO:0003824;GO:0005488;GO:0006066;GO:0006629;GO:0006694;GO:0006697;GO:0007275;GO:0007591;GO:0008150;GO:0008152;GO:0008202;GO:0008205;GO:0008610;GO:0009058;GO:0009791;GO:0009987;GO:0010817;GO:0016125;GO:0016126;GO:0016491;GO:0020037;GO:0032501;GO:0032502;GO:0034754;GO:0042180;GO:0042181;GO:0042303;GO:0042445;GO:0042446;GO:0044237;GO:0044238;GO:0044249;GO:0044281;GO:0044283;GO:…
Woma_00014273	-4.8253	7.5e-05	GO:0000976;GO:0000977;GO:0001012;GO:0001067;GO:0003674;GO:0003676;GO:0003677;GO:0003690;GO:0003700;GO:0005488;GO:0005575;GO:0005622;GO:0005623;GO:0005634;GO:0006355;GO:0008150;GO:0008270;GO:0009889;GO:0010468;GO:0010556;GO:0019219;GO:0019222;GO:0031323;GO:0031326;GO:0043167;GO:0043169;GO:0043226;GO:0043227;GO:0043229;GO:0043231;GO:0043565;GO:0044212;GO:0044424;GO:0044464;GO:0046872;GO:0046914;GO:…
Woma_00006835	-3.0263	0.000101677	GO:0000060;GO:0003674;GO:0003779;GO:0005488;GO:0005515;GO:0005575;GO:0005622;GO:0005623;GO:0005737;GO:0005856;GO:0005886;GO:0006355;GO:0006357;GO:0006606;GO:0006810;GO:0006886;GO:0006913;GO:0008092;GO:0008104;GO:0008150;GO:0009889;GO:0009891;GO:0009893;GO:0009966;GO:0009967;GO:0010468;GO:0010556;GO:0010557;GO:0010604;GO:0010628;GO:0010646;GO:0010647;GO:0015031;GO:0015629;GO:0015833;GO:0016020;GO:…
Woma_00004346	-2.4165	0.000106835	GO:0008150;GO:0009636;GO:0017085;GO:0042221;GO:0050896
Woma_00011019	-2.6238	0.000106835	GO:0003674;GO:0005488;GO:0005515;GO:0008150;GO:0009892;GO:0010468;GO:0010605;GO:0010629;GO:0019222;GO:0019899;GO:0042826;GO:0048519;GO:0050789;GO:0060255;GO:0065007
Woma_00011384	-7.4693	0.000106835	GO:0006996;GO:0007010;GO:0008150;GO:0009653;GO:0009987;GO:0010927;GO:0016043;GO:0022607;GO:0030029;GO:0030036;GO:0030154;GO:0030239;GO:0031032;GO:0032502;GO:0032989;GO:0042692;GO:0044085;GO:0048468;GO:0048646;GO:0048856;GO:0048869;GO:0051146;GO:0055001;GO:0055002;GO:0061061;GO:0070925;GO:0071840;GO:0097435
Woma_00010042	-4.2507	0.000121826
Woma_00009567	-2.1071	0.000127298	GO:0000003;GO:0003008;GO:0003012;GO:0003674;GO:0003779;GO:0005198;GO:0005488;GO:0005515;GO:0005575;GO:0005622;GO:0005623;GO:0005737;GO:0005856;GO:0005862;GO:0005865;GO:0005884;GO:0006936;GO:0006996;GO:0007010;GO:0007015;GO:0007275;GO:0007507;GO:0007610;GO:0007617;GO:0007618;GO:0008064;GO:0008092;GO:0008150;GO:0008307;GO:0009790;GO:0009792;GO:0009987;GO:0010638;GO:0010639;GO:0010720;GO:0015629;GO:…
Woma_00012710	-2.4304	0.000127759
Woma_00009564	-2.1412	0.000130873	GO:0000003;GO:0000578;GO:0000902;GO:0000904;GO:0003002;GO:0003006;GO:0003008;GO:0003012;GO:0003674;GO:0003779;GO:0005198;GO:0005488;GO:0005515;GO:0005575;GO:0005622;GO:0005623;GO:0005737;GO:0005856;GO:0005862;GO:0005865;GO:0005884;GO:0006403;GO:0006936;GO:0006950;GO:0006996;GO:0007010;GO:0007015;GO:0007028;GO:0007275;GO:0007276;GO:0007281;GO:0007292;GO:0007308;GO:0007309;GO:0007314;GO:0007315;GO:…
Woma_00000077	-2.1922	0.000136333	GO:0000003;GO:0000166;GO:0000280;GO:0000287;GO:0001568;GO:0001570;GO:0001944;GO:0001976;GO:0001980;GO:0003007;GO:0003008;GO:0003009;GO:0003012;GO:0003013;GO:0003015;GO:0003073;GO:0003205;GO:0003206;GO:0003208;GO:0003229;GO:0003231;GO:0003674;GO:0003779;GO:0003824;GO:0005246;GO:0005488;GO:0005515;GO:0005524;GO:0005575;GO:0005622;GO:0005623;GO:0005737;GO:0005829;GO:0005856;GO:0005861;GO:0005862;GO:…
Woma_00004984	-2.849	0.00014045	GO:0000159;GO:0002931;GO:0003674;GO:0003824;GO:0005488;GO:0005515;GO:0005575;GO:0005622;GO:0005623;GO:0005634;GO:0005737;GO:0005739;GO:0005740;GO:0005743;GO:0005758;GO:0005829;GO:0006091;GO:0006119;GO:0006122;GO:0006123;GO:0006139;GO:0006163;GO:0006725;GO:0006753;GO:0006793;GO:0006796;GO:0006807;GO:0006915;GO:0006919;GO:0006950;GO:0006979;GO:0006996;GO:0007005;GO:0007154;GO:0007165;GO:0008150;GO:…
Woma_00011404	-2.7814	0.000168459
Woma_00006440	-2.6988	0.000174921	GO:0003674;GO:0003824;GO:0004017;GO:0005575;GO:0005622;GO:0005623;GO:0005634;GO:0005737;GO:0006139;GO:0006206;GO:0006207;GO:0006725;GO:0006753;GO:0006793;GO:0006796;GO:0006807;GO:0008150;GO:0008152;GO:0009041;GO:0009058;GO:0009112;GO:0009117;GO:0009123;GO:0009165;GO:0009987;GO:0016301;GO:0016310;GO:0016740;GO:0016772;GO:0016776;GO:0018130;GO:0019205;GO:0019438;GO:0019637;GO:0019856;GO:0034641;GO:…
Woma_00004461	-3.5567	0.000176024	GO:0002164;GO:0007275;GO:0007525;GO:0007526;GO:0008150;GO:0009791;GO:0032501;GO:0032502;GO:0040011;GO:0048513;GO:0048569;GO:0048731;GO:0048856;GO:0060361;GO:0061061
Woma_00009566	-2.093	0.000177749	GO:0000003;GO:0000578;GO:0000902;GO:0000904;GO:0003002;GO:0003006;GO:0003008;GO:0003012;GO:0003674;GO:0003779;GO:0005198;GO:0005488;GO:0005515;GO:0005575;GO:0005622;GO:0005623;GO:0005737;GO:0005856;GO:0005862;GO:0005865;GO:0005884;GO:0006403;GO:0006936;GO:0006950;GO:0006996;GO:0007010;GO:0007015;GO:0007028;GO:0007275;GO:0007276;GO:0007281;GO:0007292;GO:0007308;GO:0007309;GO:0007314;GO:0007315;GO:…
Woma_00015353	-3.2186	0.000184611	GO:0000287;GO:0003674;GO:0003824;GO:0004448;GO:0004449;GO:0005488;GO:0005575;GO:0005622;GO:0005623;GO:0005634;GO:0005654;GO:0005730;GO:0005737;GO:0005739;GO:0005759;GO:0005962;GO:0005975;GO:0006082;GO:0006091;GO:0006099;GO:0006101;GO:0006102;GO:0006103;GO:0006139;GO:0006725;GO:0006732;GO:0006733;GO:0006734;GO:0006753;GO:0006793;GO:0006796;GO:0006807;GO:0008150;GO:0008152;GO:0009060;GO:0009117;GO:…
Woma_00002476	-17.3202	0.000190777
Woma_00008124	-2.8857	0.000192258	GO:0005575;GO:0005622;GO:0005623;GO:0005737;GO:0044424;GO:0044464
Woma_00009565	-1.6888	0.000193666	GO:0000003;GO:0000578;GO:0000902;GO:0000904;GO:0003002;GO:0003006;GO:0003008;GO:0003012;GO:0003674;GO:0003779;GO:0005198;GO:0005488;GO:0005515;GO:0005575;GO:0005622;GO:0005623;GO:0005737;GO:0005856;GO:0005862;GO:0005865;GO:0005884;GO:0006403;GO:0006936;GO:0006950;GO:0006996;GO:0007010;GO:0007015;GO:0007028;GO:0007275;GO:0007276;GO:0007281;GO:0007292;GO:0007308;GO:0007309;GO:0007314;GO:0007315;GO:…
Woma_00012900	-3.2072	0.000217907	GO:0003674;GO:0003824;GO:0004672;GO:0004674;GO:0005575;GO:0005622;GO:0005623;GO:0005886;GO:0006464;GO:0006468;GO:0006793;GO:0006796;GO:0006807;GO:0007154;GO:0007165;GO:0008150;GO:0008152;GO:0009987;GO:0016020;GO:0016301;GO:0016310;GO:0016740;GO:0016772;GO:0016773;GO:0018105;GO:0018193;GO:0018209;GO:0019538;GO:0023052;GO:0035556;GO:0036211;GO:0043170;GO:0043412;GO:0044237;GO:0044238;GO:0044260;GO:…
Woma_00002764	-6.5113	0.000219577
Woma_00011486	-2.2657	0.000225713	GO:0003674;GO:0004888;GO:0004970;GO:0005215;GO:0005216;GO:0005230;GO:0005261;GO:0005267;GO:0005272;GO:0005575;GO:0005623;GO:0005886;GO:0006810;GO:0006811;GO:0006812;GO:0006813;GO:0006814;GO:0007154;GO:0007165;GO:0007166;GO:0007215;GO:0008066;GO:0008150;GO:0008324;GO:0009987;GO:0010646;GO:0015075;GO:0015077;GO:0015079;GO:0015081;GO:0015267;GO:0015276;GO:0015277;GO:0015318;GO:0015672;GO:0016020;GO:…
Woma_00005624	-2.0208	0.000229444	GO:0000151;GO:0005575;GO:0005622;GO:0005623;GO:0006508;GO:0006511;GO:0006807;GO:0008150;GO:0008152;GO:0009056;GO:0009057;GO:0009987;GO:0010498;GO:0019005;GO:0019538;GO:0019941;GO:0030163;GO:0031146;GO:0031461;GO:0032991;GO:0043161;GO:0043170;GO:0043632;GO:0044237;GO:0044238;GO:0044248;GO:0044257;GO:0044260;GO:0044265;GO:0044267;GO:0044424;GO:0044464;GO:0051603;GO:0071704;GO:1901564;GO:1901565;GO:…
Woma_00008689	-2.1752	0.000277675
Woma_00016203	-3.2194	0.000333163
Woma_00013055	-1.949	0.000337191	GO:0000323;GO:0005575;GO:0005622;GO:0005623;GO:0005737;GO:0005764;GO:0005773;GO:0005886;GO:0005887;GO:0006810;GO:0006897;GO:0007154;GO:0007165;GO:0007166;GO:0008150;GO:0009314;GO:0009416;GO:0009628;GO:0009642;GO:0009644;GO:0009987;GO:0016020;GO:0016021;GO:0016192;GO:0023052;GO:0031224;GO:0031226;GO:0043226;GO:0043227;GO:0043229;GO:0043231;GO:0044424;GO:0044425;GO:0044444;GO:0044459;GO:0044464;GO:…
Woma_00004318	-2.0873	0.000383127	GO:0001654;GO:0001726;GO:0002064;GO:0002088;GO:0002119;GO:0002164;GO:0002262;GO:0002376;GO:0002520;GO:0003008;GO:0003012;GO:0003674;GO:0003779;GO:0005488;GO:0005515;GO:0005523;GO:0005575;GO:0005622;GO:0005623;GO:0005634;GO:0005737;GO:0005829;GO:0005856;GO:0005865;GO:0005884;GO:0005938;GO:0006928;GO:0006936;GO:0006996;GO:0007010;GO:0007015;GO:0007154;GO:0007267;GO:0007268;GO:0007270;GO:0007275;GO:…
Woma_00000358	-3.6805	0.00038689
Woma_00008231	-6.6361	0.00038689
Woma_00015047	-2.7462	0.000414292
Woma_00006621	-6.2762	0.000445905
Woma_00010329	-3.072	0.000450978	GO:0002165;GO:0003674;GO:0003824;GO:0004448;GO:0004449;GO:0005575;GO:0005622;GO:0005623;GO:0005737;GO:0005739;GO:0005759;GO:0005962;GO:0006082;GO:0006091;GO:0006099;GO:0006101;GO:0006102;GO:0006103;GO:0006139;GO:0006725;GO:0006732;GO:0006733;GO:0006734;GO:0006753;GO:0006793;GO:0006796;GO:0006807;GO:0007275;GO:0007431;GO:0007435;GO:0007552;GO:0008150;GO:0008152;GO:0008219;GO:0009055;GO:0009060;GO:…
Woma_00004440	-3.545	0.000510274
Woma_00002382	-6.413	0.000518956	GO:0003674;GO:0003824;GO:0004653;GO:0005575;GO:0005622;GO:0005623;GO:0005737;GO:0005794;GO:0005795;GO:0005975;GO:0006464;GO:0006486;GO:0006493;GO:0006807;GO:0006996;GO:0008150;GO:0008152;GO:0008194;GO:0008376;GO:0009058;GO:0009059;GO:0009100;GO:0009101;GO:0009311;GO:0009312;GO:0009987;GO:0010256;GO:0012505;GO:0016043;GO:0016050;GO:0016051;GO:0016740;GO:0016757;GO:0016758;GO:0019538;GO:0031984;GO:…
Woma_00002850	-2.1515	0.000533824	GO:0005575;GO:0005622;GO:0005623;GO:0005737;GO:0005829;GO:0005929;GO:0006996;GO:0008150;GO:0009987;GO:0016043;GO:0022406;GO:0022607;GO:0030030;GO:0030031;GO:0032991;GO:0035869;GO:0036038;GO:0042995;GO:0043226;GO:0044085;GO:0044422;GO:0044424;GO:0044441;GO:0044444;GO:0044463;GO:0044464;GO:0044782;GO:0051179;GO:0051640;GO:0051641;GO:0060271;GO:0070925;GO:0071840;GO:0097711;GO:0120025;GO:0120031;GO:…
Woma_00005206	-3.9353	0.000570363
Woma_00011581	-2.2413	0.000597608	GO:0003674;GO:0003824;GO:0005488;GO:0005515;GO:0005575;GO:0005622;GO:0005623;GO:0005737;GO:0005739;GO:0005829;GO:0006139;GO:0006163;GO:0006637;GO:0006725;GO:0006732;GO:0006753;GO:0006790;GO:0006793;GO:0006796;GO:0006807;GO:0008150;GO:0008152;GO:0009117;GO:0009150;GO:0009259;GO:0009987;GO:0016043;GO:0016289;GO:0016787;GO:0016788;GO:0016790;GO:0019637;GO:0019693;GO:0022607;GO:0033865;GO:0033875;GO:…
Woma_00010617	-2.9803	0.000597608
Woma_00005059	-2.3184	0.000699493	GO:0003674;GO:0004888;GO:0004970;GO:0005215;GO:0005216;GO:0005230;GO:0005261;GO:0005267;GO:0005272;GO:0005575;GO:0005623;GO:0005886;GO:0006810;GO:0006811;GO:0006812;GO:0006813;GO:0006814;GO:0007154;GO:0007165;GO:0007166;GO:0007215;GO:0008066;GO:0008150;GO:0008324;GO:0009987;GO:0010646;GO:0015075;GO:0015077;GO:0015079;GO:0015081;GO:0015267;GO:0015276;GO:0015277;GO:0015318;GO:0015672;GO:0016020;GO:…
Woma_00001362	-3.4215	0.000813454
Woma_00012370	-3.1028	0.000829147
Woma_00001908	-2.7329	0.000865657	GO:0000287;GO:0003674;GO:0003824;GO:0004448;GO:0004449;GO:0005488;GO:0005575;GO:0005622;GO:0005623;GO:0005737;GO:0005739;GO:0005759;GO:0005962;GO:0005975;GO:0006082;GO:0006091;GO:0006099;GO:0006101;GO:0006102;GO:0006103;GO:0006139;GO:0006725;GO:0006732;GO:0006733;GO:0006734;GO:0006753;GO:0006793;GO:0006796;GO:0006807;GO:0008150;GO:0008152;GO:0009060;GO:0009117;GO:0009987;GO:0015980;GO:0016491;GO:…
Woma_00011405	-2.3351	0.000885288
Woma_00009881	-1.942	0.000888689	GO:0003674;GO:0005488;GO:0005515;GO:0005575;GO:0005622;GO:0005623;GO:0005634;GO:0005737;GO:0008150;GO:0009892;GO:0010468;GO:0010605;GO:0010629;GO:0019222;GO:0019899;GO:0042826;GO:0043226;GO:0043227;GO:0043229;GO:0043231;GO:0044424;GO:0044464;GO:0048519;GO:0050789;GO:0060255;GO:0065007
Woma_00010561	-2.1513	0.000906409
Woma_00002385	-5.9656	0.000916527	GO:0003674;GO:0003824;GO:0004653;GO:0005575;GO:0005622;GO:0005623;GO:0005737;GO:0005794;GO:0005795;GO:0005975;GO:0006464;GO:0006486;GO:0006493;GO:0006807;GO:0006996;GO:0008150;GO:0008152;GO:0008194;GO:0008376;GO:0009058;GO:0009059;GO:0009100;GO:0009101;GO:0009311;GO:0009312;GO:0009987;GO:0010256;GO:0012505;GO:0016043;GO:0016050;GO:0016051;GO:0016740;GO:0016757;GO:0016758;GO:0019538;GO:0031984;GO:…
Woma_00009366	-5.0265	0.00111103	GO:0000902;GO:0001654;GO:0001745;GO:0002009;GO:0002165;GO:0003002;GO:0003674;GO:0003712;GO:0003713;GO:0005488;GO:0005515;GO:0005575;GO:0005622;GO:0005623;GO:0005634;GO:0005737;GO:0006355;GO:0006357;GO:0007154;GO:0007267;GO:0007275;GO:0007346;GO:0007389;GO:0007423;GO:0007444;GO:0007447;GO:0007449;GO:0007450;GO:0007451;GO:0007472;GO:0007473;GO:0007476;GO:0007478;GO:0007480;GO:0007482;GO:0007517;GO:…
Woma_00007829	-3.0079	0.00115369	GO:0000003;GO:0000086;GO:0000165;GO:0000226;GO:0000242;GO:0000278;GO:0001539;GO:0001654;GO:0001655;GO:0001701;GO:0001764;GO:0001822;GO:0001932;GO:0001934;GO:0001944;GO:0002027;GO:0002064;GO:0003006;GO:0003008;GO:0003674;GO:0005085;GO:0005088;GO:0005102;GO:0005198;GO:0005488;GO:0005515;GO:0005575;GO:0005576;GO:0005622;GO:0005623;GO:0005737;GO:0005794;GO:0005795;GO:0005801;GO:0005813;GO:0005814;GO:…
Woma_00005627	-3.1177	0.00115369	GO:0000166;GO:0001508;GO:0001932;GO:0001933;GO:0002027;GO:0002028;GO:0003008;GO:0003012;GO:0003013;GO:0003015;GO:0003254;GO:0003674;GO:0003824;GO:0004367;GO:0004368;GO:0005488;GO:0005515;GO:0005575;GO:0005622;GO:0005623;GO:0005737;GO:0005829;GO:0005886;GO:0005975;GO:0005996;GO:0006006;GO:0006066;GO:0006067;GO:0006072;GO:0006091;GO:0006094;GO:0006109;GO:0006110;GO:0006116;GO:0006127;GO:0006139;GO:…
Woma_00009537	-2.925	0.00123789
Woma_00000949	-2.6861	0.0012599
Woma_00003232	-3.2085	0.00135532	GO:0003674;GO:0005488;GO:0005515;GO:0005575;GO:0005622;GO:0005623;GO:0005634;GO:0005737;GO:0005829;GO:0005856;GO:0005865;GO:0005911;GO:0006355;GO:0006357;GO:0006810;GO:0006996;GO:0007010;GO:0007015;GO:0007097;GO:0007275;GO:0007507;GO:0008064;GO:0008150;GO:0009653;GO:0009888;GO:0009889;GO:0009891;GO:0009893;GO:0009987;GO:0010468;GO:0010556;GO:0010557;GO:0010604;GO:0010628;GO:0010638;GO:0010639;GO:…
Woma_00002231	-2.4154	0.0013758	GO:0000731;GO:0001817;GO:0001818;GO:0002682;GO:0002683;GO:0002697;GO:0002698;GO:0002831;GO:0002832;GO:0003674;GO:0005488;GO:0005515;GO:0005575;GO:0005622;GO:0005623;GO:0005634;GO:0005654;GO:0005737;GO:0005783;GO:0005789;GO:0005829;GO:0006139;GO:0006259;GO:0006281;GO:0006301;GO:0006508;GO:0006511;GO:0006515;GO:0006725;GO:0006807;GO:0006810;GO:0006886;GO:0006950;GO:0006974;GO:0006996;GO:0007030;GO:…
Woma_00012449	-2.7678	0.00138014	GO:0000151;GO:0000209;GO:0001959;GO:0002253;GO:0002376;GO:0002429;GO:0002682;GO:0002684;GO:0002757;GO:0002764;GO:0002768;GO:0003674;GO:0003824;GO:0004842;GO:0005488;GO:0005515;GO:0005575;GO:0005622;GO:0005623;GO:0005737;GO:0005829;GO:0005886;GO:0005887;GO:0006355;GO:0006464;GO:0006807;GO:0006950;GO:0007154;GO:0007165;GO:0007166;GO:0007249;GO:0008150;GO:0008152;GO:0008270;GO:0009266;GO:0009408;GO:…
Woma_00010315	-1.6345	0.00143533	GO:0000003;GO:0000166;GO:0000245;GO:0000287;GO:0000375;GO:0000377;GO:0000398;GO:0001525;GO:0001568;GO:0001944;GO:0002376;GO:0003006;GO:0003674;GO:0003824;GO:0004672;GO:0004674;GO:0005488;GO:0005515;GO:0005524;GO:0005575;GO:0005622;GO:0005623;GO:0005634;GO:0005654;GO:0005730;GO:0005737;GO:0005829;GO:0005886;GO:0006139;GO:0006323;GO:0006325;GO:0006396;GO:0006397;GO:0006464;GO:0006468;GO:0006725;GO:…
Woma_00004094	-1.7251	0.00144389	GO:0003674;GO:0005102;GO:0005121;GO:0005488;GO:0005515;GO:0005575;GO:0005576;GO:0007154;GO:0007165;GO:0007166;GO:0008063;GO:0008150;GO:0009987;GO:0023052;GO:0050789;GO:0050794;GO:0050896;GO:0051716;GO:0065007
Woma_00012693	-3.3855	0.00145626	GO:0003674;GO:0003824;GO:0004852;GO:0005488;GO:0005575;GO:0005622;GO:0005623;GO:0005737;GO:0005739;GO:0005829;GO:0006082;GO:0006725;GO:0006778;GO:0006779;GO:0006780;GO:0006783;GO:0006807;GO:0008150;GO:0008152;GO:0009058;GO:0009987;GO:0016053;GO:0016829;GO:0016835;GO:0016836;GO:0018130;GO:0019438;GO:0019752;GO:0033013;GO:0033014;GO:0034641;GO:0042168;GO:0042440;GO:0043226;GO:0043227;GO:0043229;GO:…
Woma_00003435	-2.5589	0.00152407	GO:0000003;GO:0000151;GO:0003006;GO:0003674;GO:0003824;GO:0004774;GO:0004775;GO:0005575;GO:0005622;GO:0005623;GO:0005737;GO:0005739;GO:0005759;GO:0006082;GO:0006091;GO:0006099;GO:0006101;GO:0006104;GO:0006105;GO:0006139;GO:0006163;GO:0006637;GO:0006725;GO:0006732;GO:0006753;GO:0006778;GO:0006779;GO:0006780;GO:0006781;GO:0006790;GO:0006793;GO:0006796;GO:0006807;GO:0007275;GO:0007276;GO:0007281;GO:…
Woma_00002313	-1.4859	0.00158517	GO:0003674;GO:0005488;GO:0005575;GO:0005576;GO:0005615;GO:0007275;GO:0007424;GO:0008061;GO:0008144;GO:0008150;GO:0008362;GO:0010715;GO:0010716;GO:0032501;GO:0032502;GO:0035150;GO:0035151;GO:0035152;GO:0040003;GO:0040008;GO:0040014;GO:0042335;GO:0044421;GO:0048519;GO:0048523;GO:0048638;GO:0048731;GO:0048856;GO:0050789;GO:0050793;GO:0050794;GO:0051128;GO:0051129;GO:0051239;GO:0060541;GO:0065007;GO:…
Woma_00007023	-2.6318	0.0016305	GO:0006810;GO:0006897;GO:0006909;GO:0008150;GO:0016192;GO:0051179;GO:0051234;GO:0098657
Woma_00016550	-4.5222	0.00168857
Woma_00009422	-1.8684	0.00184373	GO:0003674;GO:0005215;GO:0005351;GO:0005355;GO:0005402;GO:0006810;GO:0006811;GO:0006812;GO:0008150;GO:0008324;GO:0008643;GO:0008645;GO:0015075;GO:0015077;GO:0015078;GO:0015144;GO:0015145;GO:0015149;GO:0015291;GO:0015293;GO:0015294;GO:0015295;GO:0015318;GO:0015672;GO:0015749;GO:0022804;GO:0022857;GO:0022890;GO:0034219;GO:0034220;GO:0046323;GO:0051119;GO:0051179;GO:0051234;GO:0055085;GO:0071702;GO:…
Woma_00013139	-2.3582	0.0019016	GO:0003674;GO:0005198;GO:0005200;GO:0005575;GO:0005622;GO:0005623;GO:0005634;GO:0005737;GO:0005856;GO:0005884;GO:0005886;GO:0005912;GO:0005924;GO:0005925;GO:0006996;GO:0007010;GO:0008150;GO:0009987;GO:0015629;GO:0016020;GO:0016043;GO:0030054;GO:0030055;GO:0043226;GO:0043227;GO:0043228;GO:0043229;GO:0043231;GO:0043232;GO:0044422;GO:0044424;GO:0044430;GO:0044444;GO:0044446;GO:0044464;GO:0070161;GO:…
Woma_00000433	-3.0282	0.00194228	GO:0001568;GO:0001570;GO:0001936;GO:0001938;GO:0001944;GO:0002009;GO:0002165;GO:0003674;GO:0005102;GO:0005112;GO:0005488;GO:0005509;GO:0005515;GO:0005575;GO:0005576;GO:0005615;GO:0005912;GO:0005924;GO:0005927;GO:0007275;GO:0007399;GO:0007444;GO:0007472;GO:0007476;GO:0007517;GO:0007552;GO:0007560;GO:0008037;GO:0008038;GO:0008039;GO:0008150;GO:0008284;GO:0008593;GO:0009653;GO:0009791;GO:0009886;GO:…
Woma_00012935	-2.0615	0.00199134	GO:0000175;GO:0000288;GO:0000289;GO:0000290;GO:0000932;GO:0000956;GO:0002237;GO:0003674;GO:0003676;GO:0003700;GO:0003723;GO:0003729;GO:0003824;GO:0004518;GO:0004527;GO:0004532;GO:0004535;GO:0004540;GO:0005488;GO:0005575;GO:0005622;GO:0005623;GO:0005634;GO:0005654;GO:0005737;GO:0006139;GO:0006351;GO:0006355;GO:0006366;GO:0006401;GO:0006402;GO:0006725;GO:0006807;GO:0006996;GO:0007610;GO:0007622;GO:…
Woma_00000419	-4.5033	0.00220873
Woma_00000672	-2.9399	0.00221198
Woma_00014840	-2.1087	0.00224572	GO:0000302;GO:0001505;GO:0002682;GO:0003008;GO:0003674;GO:0003824;GO:0004721;GO:0004722;GO:0004723;GO:0005575;GO:0005622;GO:0005623;GO:0005737;GO:0005955;GO:0006464;GO:0006470;GO:0006793;GO:0006796;GO:0006807;GO:0006810;GO:0006836;GO:0006950;GO:0006979;GO:0007154;GO:0007267;GO:0007268;GO:0007269;GO:0007610;GO:0007611;GO:0007613;GO:0008021;GO:0008150;GO:0008152;GO:0008287;GO:0009987;GO:0010035;GO:…
Woma_00002008	-2.3486	0.00232426	GO:0000228;GO:0000785;GO:0000790;GO:0003674;GO:0003824;GO:0005488;GO:0005515;GO:0005575;GO:0005622;GO:0005623;GO:0005634;GO:0005694;GO:0006325;GO:0006464;GO:0006479;GO:0006807;GO:0006996;GO:0008150;GO:0008152;GO:0008168;GO:0008213;GO:0008757;GO:0009892;GO:0009987;GO:0010468;GO:0010605;GO:0010629;GO:0016043;GO:0016569;GO:0016570;GO:0016571;GO:0016740;GO:0016741;GO:0018022;GO:0018193;GO:0018205;GO:…
Woma_00006207	-2.5925	0.00234976	GO:0008150;GO:0009987;GO:0010033;GO:0034097;GO:0042221;GO:0050896;GO:0051716;GO:0070887;GO:0071310;GO:0071345;GO:1990823;GO:1990830
Woma_00008776	-7.9052	0.00235748
Woma_00009490	-4.7184	0.00239183
Woma_00012165	-2.6158	0.00242571	GO:0003674;GO:0003824;GO:0004175;GO:0004252;GO:0006508;GO:0006807;GO:0008150;GO:0008152;GO:0008233;GO:0008236;GO:0016787;GO:0017171;GO:0019538;GO:0043170;GO:0044238;GO:0070011;GO:0071704;GO:0140096;GO:1901564
Woma_00006992	-2.3477	0.00245831	GO:0003674;GO:0005488;GO:0005515;GO:0008150;GO:0008270;GO:0009892;GO:0010468;GO:0010605;GO:0010629;GO:0019222;GO:0019899;GO:0042826;GO:0043167;GO:0043169;GO:0046872;GO:0046914;GO:0048519;GO:0050789;GO:0060255;GO:0065007
Woma_00011667	-1.7079	0.00247588	GO:0000003;GO:0001505;GO:0003674;GO:0005488;GO:0005509;GO:0005515;GO:0005516;GO:0005575;GO:0005622;GO:0005623;GO:0005737;GO:0005955;GO:0006464;GO:0006470;GO:0006793;GO:0006796;GO:0006807;GO:0006810;GO:0006836;GO:0006996;GO:0007010;GO:0007049;GO:0007154;GO:0007267;GO:0007268;GO:0007269;GO:0008021;GO:0008150;GO:0008152;GO:0008287;GO:0008597;GO:0009653;GO:0009987;GO:0010921;GO:0010927;GO:0012505;GO:…
Woma_00011877	-3.2094	0.00251636
Woma_00011954	-3.009	0.00263712	GO:0001654;GO:0003674;GO:0003824;GO:0004367;GO:0004368;GO:0005488;GO:0005509;GO:0005575;GO:0005622;GO:0005623;GO:0005737;GO:0005739;GO:0005740;GO:0005743;GO:0005975;GO:0005996;GO:0006006;GO:0006066;GO:0006071;GO:0006072;GO:0006091;GO:0006094;GO:0006116;GO:0006127;GO:0006139;GO:0006725;GO:0006732;GO:0006733;GO:0006734;GO:0006753;GO:0006793;GO:0006796;GO:0006807;GO:0007275;GO:0007423;GO:0007610;GO:…
Woma_00001034	-3.6442	0.00270082	GO:0001817;GO:0001819;GO:0002376;GO:0002532;GO:0002791;GO:0002793;GO:0003674;GO:0003796;GO:0003824;GO:0004553;GO:0004568;GO:0005488;GO:0005515;GO:0005575;GO:0005576;GO:0005615;GO:0005622;GO:0005623;GO:0005737;GO:0005975;GO:0005976;GO:0006022;GO:0006026;GO:0006030;GO:0006032;GO:0006037;GO:0006040;GO:0006807;GO:0006950;GO:0006952;GO:0006954;GO:0006955;GO:0007586;GO:0007591;GO:0008061;GO:0008144;GO:…
Woma_00013190	-14.8706	0.00273574
Woma_00014220	-4.0821	0.00283392
Woma_00002235	-1.9439	0.00285094	GO:0005575;GO:0005622;GO:0005623;GO:0005737;GO:0030016;GO:0030017;GO:0031672;GO:0043226;GO:0043228;GO:0043229;GO:0043232;GO:0043292;GO:0044422;GO:0044424;GO:0044444;GO:0044449;GO:0044464;GO:0099080;GO:0099081;GO:0099512
Woma_00000387	-4.2654	0.00285094
Woma_00004365	-2.3509	0.00307082	GO:0003674;GO:0005215;GO:0005351;GO:0005355;GO:0005402;GO:0006810;GO:0006811;GO:0006812;GO:0008150;GO:0008324;GO:0008643;GO:0008645;GO:0015075;GO:0015077;GO:0015078;GO:0015144;GO:0015145;GO:0015149;GO:0015291;GO:0015293;GO:0015294;GO:0015295;GO:0015318;GO:0015672;GO:0015749;GO:0022804;GO:0022857;GO:0022890;GO:0034219;GO:0034220;GO:0046323;GO:0051119;GO:0051179;GO:0051234;GO:0055085;GO:0071702;GO:…
Woma_00003387	-1.6812	0.00315874	GO:0002791;GO:0002793;GO:0003674;GO:0005215;GO:0005342;GO:0005575;GO:0005622;GO:0005623;GO:0005737;GO:0005739;GO:0005740;GO:0005743;GO:0006082;GO:0006084;GO:0006085;GO:0006086;GO:0006090;GO:0006139;GO:0006163;GO:0006164;GO:0006637;GO:0006725;GO:0006732;GO:0006733;GO:0006753;GO:0006790;GO:0006793;GO:0006796;GO:0006807;GO:0006810;GO:0006811;GO:0006820;GO:0006839;GO:0006848;GO:0006850;GO:0008028;GO:…
Woma_00015050	-2.3312	0.00326524
Woma_00008711	-2.9704	0.0032965	GO:0003674;GO:0004857;GO:0005488;GO:0005515;GO:0005575;GO:0005622;GO:0005623;GO:0005737;GO:0005739;GO:0006725;GO:0006778;GO:0006779;GO:0006783;GO:0006807;GO:0008150;GO:0008152;GO:0009058;GO:0009987;GO:0018130;GO:0019438;GO:0019899;GO:0030234;GO:0032780;GO:0033013;GO:0033014;GO:0034641;GO:0042030;GO:0042168;GO:0042440;GO:0043086;GO:0043226;GO:0043227;GO:0043229;GO:0043231;GO:0043462;GO:0044092;GO:…
Woma_00011934	-4.4155	0.00354951	GO:0000003;GO:0000118;GO:0000122;GO:0000228;GO:0000381;GO:0000785;GO:0000790;GO:0000792;GO:0000976;GO:0000977;GO:0000981;GO:0001012;GO:0001067;GO:0001085;GO:0001158;GO:0001654;GO:0001655;GO:0001656;GO:0001657;GO:0001658;GO:0001667;GO:0001704;GO:0001707;GO:0001708;GO:0001709;GO:0001742;GO:0001745;GO:0001751;GO:0001754;GO:0001763;GO:0001822;GO:0001823;GO:0001838;GO:0001841;GO:0001843;GO:0002009;GO:…
Woma_00014780	-3.7766	0.00362772
Woma_00000656	-2.0755	0.00385409	GO:0000166;GO:0003674;GO:0003824;GO:0004470;GO:0004471;GO:0004473;GO:0005488;GO:0005575;GO:0005622;GO:0005623;GO:0005737;GO:0005739;GO:0005759;GO:0005829;GO:0005975;GO:0006082;GO:0006090;GO:0006091;GO:0006099;GO:0006101;GO:0006108;GO:0006139;GO:0006140;GO:0006725;GO:0006732;GO:0006733;GO:0006739;GO:0006741;GO:0006753;GO:0006793;GO:0006796;GO:0006807;GO:0008150;GO:0008152;GO:0009055;GO:0009058;GO:…
Woma_00005556	-1.6505	0.00387713	GO:0001101;GO:0001676;GO:0002376;GO:0003674;GO:0003824;GO:0004768;GO:0005488;GO:0005506;GO:0005575;GO:0005622;GO:0005623;GO:0005634;GO:0005730;GO:0005737;GO:0005783;GO:0005789;GO:0006082;GO:0006139;GO:0006163;GO:0006164;GO:0006629;GO:0006631;GO:0006633;GO:0006636;GO:0006637;GO:0006638;GO:0006639;GO:0006641;GO:0006725;GO:0006732;GO:0006753;GO:0006790;GO:0006793;GO:0006796;GO:0006807;GO:0006950;GO:…
Woma_00003688	-1.3385	0.00387816
Woma_00003271	-3.6162	0.00393725	GO:0003674;GO:0003824;GO:0004175;GO:0004252;GO:0005575;GO:0005622;GO:0005623;GO:0005737;GO:0006508;GO:0006807;GO:0008150;GO:0008152;GO:0008233;GO:0008236;GO:0016787;GO:0017171;GO:0019538;GO:0043170;GO:0044238;GO:0044424;GO:0044464;GO:0070011;GO:0071704;GO:0140096;GO:1901564
Woma_00012055	-1.6448	0.0040622	GO:0003674;GO:0005488;GO:0005515;GO:0005575;GO:0005623;GO:0005886;GO:0005912;GO:0005924;GO:0005927;GO:0006928;GO:0006935;GO:0007154;GO:0007165;GO:0007166;GO:0008150;GO:0009605;GO:0009987;GO:0014812;GO:0016020;GO:0016021;GO:0016477;GO:0023052;GO:0030054;GO:0030055;GO:0030334;GO:0030336;GO:0031224;GO:0032101;GO:0032102;GO:0032879;GO:0032991;GO:0035385;GO:0036061;GO:0040011;GO:0040012;GO:0040013;GO:…
Woma_00004807	-1.773	0.00426337	GO:0008150;GO:0030431;GO:0032501
Woma_00012963	-4.6091	0.00426337	GO:0003333;GO:0005575;GO:0005623;GO:0005886;GO:0006810;GO:0006811;GO:0006820;GO:0006865;GO:0008150;GO:0015711;GO:0015849;GO:0016020;GO:0032991;GO:0034220;GO:0044425;GO:0044459;GO:0044464;GO:0046942;GO:0051179;GO:0051234;GO:0055085;GO:0071702;GO:0071705;GO:0071944;GO:0098656;GO:0098796;GO:0098797;GO:1903825;GO:1905039;GO:1990184
Woma_00011879	-2.6847	0.00450223	GO:0001501;GO:0001654;GO:0001655;GO:0001750;GO:0002119;GO:0002164;GO:0003002;GO:0003008;GO:0005575;GO:0005622;GO:0005623;GO:0005737;GO:0005813;GO:0005815;GO:0005856;GO:0005929;GO:0005930;GO:0006810;GO:0006928;GO:0006950;GO:0006970;GO:0006972;GO:0006979;GO:0006996;GO:0007017;GO:0007018;GO:0007275;GO:0007368;GO:0007389;GO:0007399;GO:0007423;GO:0007507;GO:0007568;GO:0007600;GO:0007605;GO:0008104;GO:…
Woma_00011933	-3.7227	0.00454606	GO:0000003;GO:0000118;GO:0000122;GO:0000228;GO:0000785;GO:0000790;GO:0000792;GO:0000976;GO:0000977;GO:0000981;GO:0001012;GO:0001067;GO:0001085;GO:0001158;GO:0001655;GO:0001656;GO:0001657;GO:0001658;GO:0001704;GO:0001707;GO:0001763;GO:0001822;GO:0001823;GO:0001838;GO:0001841;GO:0001843;GO:0002009;GO:0002165;GO:0003006;GO:0003008;GO:0003205;GO:0003231;GO:0003279;GO:0003281;GO:0003337;GO:0003338;GO:…
Woma_00012539	-1.7239	0.00476751	GO:0003674;GO:0003824;GO:0005488;GO:0005515;GO:0006464;GO:0006479;GO:0006807;GO:0008150;GO:0008152;GO:0008168;GO:0008171;GO:0008213;GO:0008276;GO:0008757;GO:0009987;GO:0010340;GO:0016740;GO:0016741;GO:0019538;GO:0019899;GO:0032259;GO:0036211;GO:0043170;GO:0043412;GO:0043414;GO:0044237;GO:0044238;GO:0044260;GO:0044267;GO:0048583;GO:0050789;GO:0050794;GO:0051998;GO:0065007;GO:0071704;GO:0080134;GO:…
Woma_00009297	-2.1145	0.00486581	GO:0001932;GO:0001933;GO:0001934;GO:0003674;GO:0003824;GO:0005488;GO:0005575;GO:0005622;GO:0005623;GO:0005737;GO:0005739;GO:0005740;GO:0005743;GO:0005746;GO:0005750;GO:0005751;GO:0006091;GO:0006119;GO:0006122;GO:0006139;GO:0006163;GO:0006725;GO:0006753;GO:0006793;GO:0006796;GO:0006807;GO:0008121;GO:0008150;GO:0008152;GO:0009055;GO:0009117;GO:0009123;GO:0009126;GO:0009141;GO:0009144;GO:0009150;GO:…
Woma_00009453	-2.9296	0.00487852
Woma_00003641	-2.8869	0.00492868	GO:0003674;GO:0005198;GO:0005214;GO:0005575;GO:0005576;GO:0007275;GO:0008010;GO:0008150;GO:0031012;GO:0032501;GO:0032502;GO:0040003;GO:0042302;GO:0042335;GO:0044421;GO:0048856
Woma_00006616	-1.8345	0.00503746	GO:0003674;GO:0005198;GO:0005214;GO:0005575;GO:0005576;GO:0007275;GO:0008010;GO:0008150;GO:0031012;GO:0032501;GO:0032502;GO:0040003;GO:0042302;GO:0042335;GO:0044421;GO:0048856
Woma_00010884	-2.8707	0.00512748
Woma_00000352	-1.5273	0.00513002	GO:0001666;GO:0001731;GO:0002181;GO:0002183;GO:0003674;GO:0003676;GO:0003723;GO:0003743;GO:0005488;GO:0005575;GO:0005622;GO:0005623;GO:0005634;GO:0005737;GO:0006412;GO:0006413;GO:0006417;GO:0006446;GO:0006518;GO:0006807;GO:0006950;GO:0007549;GO:0008135;GO:0008150;GO:0008152;GO:0009048;GO:0009058;GO:0009059;GO:0009628;GO:0009889;GO:0009987;GO:0010467;GO:0010468;GO:0010556;GO:0010608;GO:0016043;GO:…
Woma_00004497	-2.068	0.00513002
Woma_00001155	-2.8886	0.00513002	GO:0001838;GO:0002009;GO:0002164;GO:0002165;GO:0002168;GO:0003007;GO:0003143;GO:0003144;GO:0005575;GO:0005623;GO:0006950;GO:0007155;GO:0007275;GO:0007399;GO:0007413;GO:0007417;GO:0007419;GO:0007424;GO:0007444;GO:0007503;GO:0007505;GO:0007507;GO:0007552;GO:0007560;GO:0007561;GO:0007591;GO:0008037;GO:0008038;GO:0008150;GO:0009611;GO:0009653;GO:0009790;GO:0009791;GO:0009886;GO:0009887;GO:0009888;GO:…
Woma_00009357	-1.4177	0.00530924
Woma_00012116	-2.6951	0.00531786	GO:0008150;GO:0008361;GO:0009987;GO:0016043;GO:0032535;GO:0045793;GO:0065007;GO:0065008;GO:0071840;GO:0090066
Woma_00003237	-4.7768	0.00532849
Woma_00003244	-2.4499	0.00536538
Woma_00007947	-1.6697	0.00551252
Woma_00012564	-2.0182	0.00551252	GO:0003333;GO:0003674;GO:0005215;GO:0005342;GO:0005575;GO:0005622;GO:0005623;GO:0005737;GO:0005773;GO:0005774;GO:0006810;GO:0006811;GO:0006820;GO:0006865;GO:0008150;GO:0008509;GO:0008514;GO:0015075;GO:0015171;GO:0015318;GO:0015711;GO:0015849;GO:0016020;GO:0022857;GO:0031090;GO:0034220;GO:0043226;GO:0043227;GO:0043229;GO:0043231;GO:0044422;GO:0044424;GO:0044437;GO:0044444;GO:0044446;GO:0044464;GO:…
Woma_00008931	-2.0023	0.00571978
Woma_00012648	-2.133	0.00578915	GO:0003008;GO:0005575;GO:0005622;GO:0005623;GO:0005737;GO:0005739;GO:0005740;GO:0006091;GO:0006119;GO:0006123;GO:0006139;GO:0006163;GO:0006725;GO:0006753;GO:0006793;GO:0006796;GO:0006807;GO:0006996;GO:0007005;GO:0007600;GO:0008150;GO:0008152;GO:0009056;GO:0009057;GO:0009060;GO:0009117;GO:0009123;GO:0009126;GO:0009141;GO:0009144;GO:0009150;GO:0009161;GO:0009167;GO:0009199;GO:0009205;GO:0009259;GO:…
Woma_00004146	-2.7149	0.0058223	GO:0003674;GO:0003824;GO:0003998;GO:0016787;GO:0016817;GO:0016818
Woma_00001148	-2.619	0.00583808	GO:0001725;GO:0001952;GO:0003674;GO:0003779;GO:0005080;GO:0005488;GO:0005515;GO:0005575;GO:0005622;GO:0005623;GO:0005634;GO:0005737;GO:0005856;GO:0005886;GO:0005911;GO:0005912;GO:0005913;GO:0005915;GO:0005924;GO:0005925;GO:0005927;GO:0006996;GO:0007010;GO:0007275;GO:0007568;GO:0007610;GO:0007631;GO:0008092;GO:0008150;GO:0008340;GO:0009653;GO:0009987;GO:0010259;GO:0010810;GO:0010927;GO:0015629;GO:…
Woma_00002829	-2.7743	0.00604986	GO:0000003;GO:0000166;GO:0000287;GO:0001654;GO:0001736;GO:0001738;GO:0001745;GO:0002009;GO:0003006;GO:0003008;GO:0003674;GO:0003824;GO:0004672;GO:0004674;GO:0005488;GO:0005515;GO:0005524;GO:0005575;GO:0005622;GO:0005623;GO:0005634;GO:0005737;GO:0005818;GO:0005819;GO:0005829;GO:0005856;GO:0005886;GO:0005938;GO:0006464;GO:0006468;GO:0006629;GO:0006643;GO:0006665;GO:0006793;GO:0006796;GO:0006807;GO:…
Woma_00004712	-3.5277	0.00604986
Woma_00005738	-2.097	0.00608896	GO:0003674;GO:0003824;GO:0006629;GO:0008150;GO:0008152;GO:0009056;GO:0016042;GO:0016298;GO:0016787;GO:0016788;GO:0044238;GO:0071704;GO:1901575
Woma_00014699	-2.79	0.00616523	GO:0003674;GO:0003824;GO:0004108;GO:0005575;GO:0005622;GO:0005623;GO:0005737;GO:0005739;GO:0005759;GO:0005975;GO:0006082;GO:0006084;GO:0006091;GO:0006099;GO:0006101;GO:0006107;GO:0006139;GO:0006163;GO:0006637;GO:0006725;GO:0006732;GO:0006753;GO:0006790;GO:0006793;GO:0006796;GO:0006807;GO:0008150;GO:0008152;GO:0009060;GO:0009117;GO:0009150;GO:0009259;GO:0009987;GO:0014823;GO:0015980;GO:0016740;GO:…
Woma_00016121	-1.7112	0.0063098	GO:0001508;GO:0003008;GO:0003012;GO:0003674;GO:0005215;GO:0005216;GO:0005244;GO:0005245;GO:0005261;GO:0005262;GO:0005575;GO:0005623;GO:0005886;GO:0005891;GO:0006810;GO:0006811;GO:0006812;GO:0006816;GO:0006936;GO:0007154;GO:0007165;GO:0007275;GO:0007399;GO:0008150;GO:0008324;GO:0008331;GO:0009987;GO:0015075;GO:0015085;GO:0015267;GO:0015318;GO:0016020;GO:0016021;GO:0016322;GO:0016323;GO:0016324;GO:…
Woma_00007357	-2.4145	0.0063098
Woma_00005445	-4.3613	0.00644632	GO:0000003;GO:0000050;GO:0000079;GO:0000122;GO:0000976;GO:0000977;GO:0000978;GO:0000981;GO:0000982;GO:0000987;GO:0001012;GO:0001013;GO:0001067;GO:0001077;GO:0001228;GO:0001503;GO:0001649;GO:0001667;GO:0001701;GO:0001708;GO:0001889;GO:0001890;GO:0001892;GO:0001932;GO:0001933;GO:0002064;GO:0002065;GO:0002066;GO:0002076;GO:0002376;GO:0002520;GO:0002521;GO:0002526;GO:0002573;GO:0003006;GO:0003008;GO:…
Woma_00007874	-2.0767	0.00651185
Woma_00000618	-2.2494	0.00651662	GO:0000003;GO:0003674;GO:0004888;GO:0004930;GO:0004989;GO:0005575;GO:0005623;GO:0005886;GO:0005887;GO:0007154;GO:0007165;GO:0007186;GO:0007187;GO:0007188;GO:0007189;GO:0007276;GO:0007292;GO:0008150;GO:0008227;GO:0008582;GO:0009566;GO:0009987;GO:0016020;GO:0016021;GO:0019932;GO:0019933;GO:0019935;GO:0019953;GO:0022414;GO:0023052;GO:0030594;GO:0030728;GO:0031224;GO:0031226;GO:0032501;GO:0032504;GO:…
Woma_00006969	-2.504	0.00653752	GO:0000003;GO:0000166;GO:0003674;GO:0003824;GO:0005488;GO:0005515;GO:0005524;GO:0005575;GO:0005622;GO:0005623;GO:0005737;GO:0005777;GO:0005778;GO:0005829;GO:0006605;GO:0006625;GO:0006810;GO:0006886;GO:0006996;GO:0007017;GO:0007031;GO:0007275;GO:0007276;GO:0007283;GO:0007399;GO:0007417;GO:0007422;GO:0008022;GO:0008104;GO:0008144;GO:0008150;GO:0009987;GO:0010001;GO:0015031;GO:0015833;GO:0015919;GO:…
Woma_00010420	-2.7042	0.00657015	GO:0000287;GO:0001516;GO:0003674;GO:0003824;GO:0004364;GO:0004601;GO:0004602;GO:0004667;GO:0005488;GO:0005509;GO:0005515;GO:0005575;GO:0005622;GO:0005623;GO:0005737;GO:0006082;GO:0006518;GO:0006575;GO:0006629;GO:0006631;GO:0006633;GO:0006636;GO:0006690;GO:0006692;GO:0006693;GO:0006749;GO:0006790;GO:0006807;GO:0006950;GO:0006979;GO:0008150;GO:0008152;GO:0008285;GO:0008610;GO:0009058;GO:0009636;GO:…
Woma_00005746	-3.1998	0.00657015	GO:0003674;GO:0003824;GO:0006629;GO:0008150;GO:0008152;GO:0009056;GO:0016042;GO:0016298;GO:0016787;GO:0016788;GO:0044238;GO:0071704;GO:1901575
Woma_00012720	-1.4571	0.00690234	GO:0000151;GO:0003674;GO:0003712;GO:0003713;GO:0005575;GO:0005622;GO:0005623;GO:0005634;GO:0005654;GO:0005737;GO:0005829;GO:0005912;GO:0005924;GO:0005925;GO:0006355;GO:0006357;GO:0006464;GO:0006807;GO:0008150;GO:0008152;GO:0009889;GO:0009891;GO:0009893;GO:0009987;GO:0010468;GO:0010556;GO:0010557;GO:0010604;GO:0010628;GO:0019219;GO:0019222;GO:0019538;GO:0030054;GO:0030055;GO:0030374;GO:0031323;GO:…
Woma_00000976	-2.3949	0.00731268
Woma_00007154	-3.5715	0.00789462	GO:0003674;GO:0005198;GO:0005214;GO:0005575;GO:0005576;GO:0007275;GO:0008010;GO:0008150;GO:0031012;GO:0032501;GO:0032502;GO:0040003;GO:0042302;GO:0042335;GO:0044421;GO:0048856
Woma_00003189	-2.0449	0.00812337	GO:0000003;GO:0001654;GO:0001736;GO:0001738;GO:0001745;GO:0002009;GO:0002064;GO:0002065;GO:0002066;GO:0002165;GO:0003002;GO:0003006;GO:0003674;GO:0005102;GO:0005154;GO:0005488;GO:0005515;GO:0005575;GO:0005576;GO:0007162;GO:0007163;GO:0007164;GO:0007275;GO:0007276;GO:0007281;GO:0007292;GO:0007389;GO:0007399;GO:0007423;GO:0007444;GO:0007455;GO:0007472;GO:0007474;GO:0007476;GO:0007482;GO:0007552;GO:…
Woma_00005981	-1.7806	0.00812648	GO:0000038;GO:0000062;GO:0000166;GO:0001659;GO:0003674;GO:0003824;GO:0003995;GO:0004466;GO:0005488;GO:0005575;GO:0005622;GO:0005623;GO:0005634;GO:0005730;GO:0005737;GO:0005739;GO:0005740;GO:0005743;GO:0005759;GO:0005829;GO:0006082;GO:0006091;GO:0006629;GO:0006631;GO:0006635;GO:0006950;GO:0006986;GO:0007154;GO:0007165;GO:0008150;GO:0008152;GO:0009056;GO:0009062;GO:0009266;GO:0009295;GO:0009409;GO:…
Woma_00002679	-3.4437	0.0081364
Woma_00003672	-1.6913	0.00814765	GO:0001654;GO:0001745;GO:0001751;GO:0001754;GO:0003674;GO:0005488;GO:0005515;GO:0005575;GO:0005622;GO:0005623;GO:0005634;GO:0005737;GO:0007275;GO:0007399;GO:0007423;GO:0007562;GO:0008150;GO:0009653;GO:0009887;GO:0009892;GO:0009987;GO:0010468;GO:0010605;GO:0010629;GO:0019222;GO:0019899;GO:0022008;GO:0030154;GO:0030182;GO:0032501;GO:0032502;GO:0042051;GO:0042461;GO:0042462;GO:0042826;GO:0043226;GO:…
Woma_00000977	-2.7641	0.00833477
Woma_00014927	-1.4864	0.0083457	GO:0000226;GO:0000902;GO:0000904;GO:0003008;GO:0003674;GO:0005488;GO:0005515;GO:0005575;GO:0005622;GO:0005623;GO:0005737;GO:0005886;GO:0006928;GO:0006935;GO:0006996;GO:0007010;GO:0007017;GO:0007275;GO:0007399;GO:0007409;GO:0007411;GO:0007528;GO:0007600;GO:0007605;GO:0007610;GO:0007611;GO:0007613;GO:0007614;GO:0008092;GO:0008150;GO:0008582;GO:0009605;GO:0009653;GO:0009987;GO:0010171;GO:0010646;GO:…
Woma_00009699	-3.089	0.00840682	GO:0003674;GO:0003779;GO:0005488;GO:0005515;GO:0005575;GO:0005622;GO:0005623;GO:0005737;GO:0005856;GO:0005865;GO:0005912;GO:0005924;GO:0005925;GO:0006996;GO:0007010;GO:0007015;GO:0007016;GO:0008092;GO:0008104;GO:0008150;GO:0009653;GO:0009987;GO:0010927;GO:0015629;GO:0016043;GO:0022607;GO:0030016;GO:0030017;GO:0030018;GO:0030029;GO:0030036;GO:0030054;GO:0030055;GO:0030154;GO:0030239;GO:0031032;GO:…
Woma_00002121	-3.7114	0.00867737	GO:0000122;GO:0000165;GO:0001932;GO:0001934;GO:0002791;GO:0002792;GO:0003400;GO:0003674;GO:0003682;GO:0003824;GO:0004672;GO:0004674;GO:0004707;GO:0005488;GO:0005515;GO:0005575;GO:0005576;GO:0005622;GO:0005623;GO:0005634;GO:0005635;GO:0005737;GO:0005773;GO:0005776;GO:0005783;GO:0005789;GO:0005794;GO:0005814;GO:0005815;GO:0005819;GO:0005856;GO:0005911;GO:0005929;GO:0006275;GO:0006355;GO:0006357;GO:…
Woma_00013919	-2.196	0.00869445	GO:0000149;GO:0001508;GO:0001678;GO:0002791;GO:0002792;GO:0003674;GO:0005215;GO:0005216;GO:0005244;GO:0005249;GO:0005251;GO:0005261;GO:0005267;GO:0005488;GO:0005515;GO:0005575;GO:0005622;GO:0005623;GO:0005737;GO:0005783;GO:0005886;GO:0005887;GO:0006810;GO:0006811;GO:0006812;GO:0006813;GO:0006887;GO:0006904;GO:0006937;GO:0006940;GO:0007154;GO:0007165;GO:0007166;GO:0007215;GO:0007267;GO:0007268;GO:…
Woma_00007924	-2.2179	0.0087769	GO:0000159;GO:0001654;GO:0001754;GO:0001756;GO:0003002;GO:0003674;GO:0003682;GO:0003824;GO:0004721;GO:0004722;GO:0004723;GO:0005488;GO:0005515;GO:0005575;GO:0005622;GO:0005623;GO:0005634;GO:0005654;GO:0006464;GO:0006470;GO:0006793;GO:0006796;GO:0006807;GO:0007049;GO:0007050;GO:0007154;GO:0007165;GO:0007166;GO:0007267;GO:0007275;GO:0007346;GO:0007389;GO:0007399;GO:0007423;GO:0007525;GO:0008150;GO:…
Woma_00014526	-2.0192	0.00882583	GO:0000104;GO:0003674;GO:0003824;GO:0005575;GO:0005622;GO:0005623;GO:0005634;GO:0005730;GO:0005737;GO:0005739;GO:0005740;GO:0005743;GO:0005746;GO:0005749;GO:0006082;GO:0006091;GO:0006099;GO:0006101;GO:0006105;GO:0006119;GO:0006121;GO:0006139;GO:0006163;GO:0006725;GO:0006753;GO:0006793;GO:0006796;GO:0006807;GO:0007275;GO:0007399;GO:0008150;GO:0008152;GO:0008177;GO:0009055;GO:0009060;GO:0009061;GO:…
Woma_00003109	-1.9554	0.00928821
Woma_00001450	-2.3305	0.00929492
Woma_00005028	-1.5866	0.00937123
Woma_00012103	-1.6442	0.00937123	GO:0000086;GO:0000166;GO:0000278;GO:0000902;GO:0000904;GO:0001664;GO:0001674;GO:0001932;GO:0001933;GO:0001934;GO:0003008;GO:0003014;GO:0003091;GO:0003674;GO:0004857;GO:0004860;GO:0004862;GO:0005102;GO:0005488;GO:0005515;GO:0005575;GO:0005622;GO:0005623;GO:0005634;GO:0005737;GO:0005739;GO:0005740;GO:0005743;GO:0005813;GO:0005815;GO:0005829;GO:0005856;GO:0005886;GO:0005929;GO:0005952;GO:0006082;GO:…
Woma_00001024	-1.796	0.00940385	GO:0003674;GO:0005102;GO:0005488;GO:0005515;GO:0005575;GO:0005622;GO:0005623;GO:0006457;GO:0006807;GO:0007154;GO:0007267;GO:0007268;GO:0007271;GO:0008104;GO:0008150;GO:0008152;GO:0009987;GO:0010467;GO:0016020;GO:0016021;GO:0019538;GO:0022417;GO:0023052;GO:0031224;GO:0033036;GO:0033130;GO:0034394;GO:0034613;GO:0036477;GO:0042995;GO:0043005;GO:0043025;GO:0043170;GO:0043226;GO:0043227;GO:0043229;GO:…
Woma_00014852	-2.6003	0.00940385	GO:0000003;GO:0003674;GO:0004888;GO:0004930;GO:0004993;GO:0005488;GO:0005575;GO:0007154;GO:0007165;GO:0007186;GO:0007187;GO:0007188;GO:0007189;GO:0007192;GO:0007193;GO:0007198;GO:0007210;GO:0007610;GO:0007617;GO:0007618;GO:0007619;GO:0008049;GO:0008150;GO:0008227;GO:0009987;GO:0016020;GO:0016021;GO:0016543;GO:0016545;GO:0016546;GO:0019098;GO:0019932;GO:0019933;GO:0019935;GO:0019953;GO:0022414;GO:…
Woma_00014209	-1.1978	0.00942298	GO:0001676;GO:0003674;GO:0003824;GO:0004467;GO:0006082;GO:0006629;GO:0006631;GO:0006633;GO:0008150;GO:0008152;GO:0008610;GO:0009058;GO:0009987;GO:0015645;GO:0016053;GO:0016405;GO:0016874;GO:0016877;GO:0016878;GO:0019752;GO:0032787;GO:0043436;GO:0044237;GO:0044238;GO:0044249;GO:0044255;GO:0044281;GO:0044283;GO:0046394;GO:0071704;GO:0072330;GO:1901576
Woma_00007267	-2.6946	0.00996135
Woma_00014898	-8.545	0.0101482
Woma_00000389	-2.605	0.010362	GO:0003674;GO:0003824;GO:0004591;GO:0005488;GO:0005515;GO:0005575;GO:0005622;GO:0005623;GO:0005634;GO:0005737;GO:0005739;GO:0005740;GO:0005759;GO:0005947;GO:0006082;GO:0006091;GO:0006099;GO:0006101;GO:0006103;GO:0006104;GO:0006139;GO:0006163;GO:0006464;GO:0006637;GO:0006725;GO:0006732;GO:0006733;GO:0006734;GO:0006753;GO:0006790;GO:0006793;GO:0006796;GO:0006807;GO:0006928;GO:0007275;GO:0007399;GO:…
Woma_00010526	-3.5909	0.0104132	GO:0003674;GO:0005215;GO:0005216;GO:0005253;GO:0005254;GO:0005575;GO:0006810;GO:0006811;GO:0006820;GO:0006821;GO:0008150;GO:0008509;GO:0015075;GO:0015103;GO:0015108;GO:0015267;GO:0015318;GO:0015698;GO:0016020;GO:0016021;GO:0022803;GO:0022836;GO:0022838;GO:0022839;GO:0022857;GO:0031224;GO:0034220;GO:0044425;GO:0051179;GO:0051234;GO:0055085;GO:0061797;GO:0098656;GO:0098660;GO:0098661;GO:1902476
Woma_00011018	-2.5557	0.0106845
Woma_00010721	-5.6456	0.0114008
Woma_00003733	-1.7075	0.0118373	GO:0003674;GO:0005215;GO:0005575;GO:0005623;GO:0005886;GO:0005887;GO:0006810;GO:0006811;GO:0006820;GO:0008150;GO:0008509;GO:0008514;GO:0015075;GO:0015711;GO:0016020;GO:0016021;GO:0022857;GO:0031224;GO:0031226;GO:0034220;GO:0044425;GO:0044459;GO:0044464;GO:0051179;GO:0051234;GO:0055085;GO:0071702;GO:0071944;GO:0098656
Woma_00007867	-2.9963	0.0118373	GO:0003674;GO:0003676;GO:0003677;GO:0005488;GO:0005575;GO:0005622;GO:0005623;GO:0005634;GO:0006355;GO:0006357;GO:0008150;GO:0009889;GO:0010468;GO:0010556;GO:0019219;GO:0019222;GO:0031323;GO:0031326;GO:0043226;GO:0043227;GO:0043229;GO:0043231;GO:0043565;GO:0044424;GO:0044464;GO:0050789;GO:0050794;GO:0051171;GO:0051252;GO:0060255;GO:0065007;GO:0080090;GO:0097159;GO:1901363;GO:1903506;GO:2000112;GO:…
Woma_00003786	-1.8016	0.0120053	GO:0003674;GO:0005488;GO:0005515
Woma_00002229	-1.6249	0.0121004	GO:0000731;GO:0001817;GO:0001818;GO:0002682;GO:0002683;GO:0002697;GO:0002698;GO:0002831;GO:0002832;GO:0003674;GO:0005488;GO:0005515;GO:0005575;GO:0005622;GO:0005623;GO:0005634;GO:0005654;GO:0005737;GO:0005783;GO:0005789;GO:0005829;GO:0006139;GO:0006259;GO:0006281;GO:0006301;GO:0006508;GO:0006511;GO:0006515;GO:0006725;GO:0006807;GO:0006810;GO:0006886;GO:0006950;GO:0006974;GO:0006996;GO:0007030;GO:…
Woma_00008914	-1.9718	0.0123579	GO:0003674;GO:0003824;GO:0004738;GO:0004739;GO:0005575;GO:0005622;GO:0005623;GO:0005634;GO:0005730;GO:0005737;GO:0005739;GO:0005759;GO:0005967;GO:0006082;GO:0006084;GO:0006085;GO:0006086;GO:0006090;GO:0006091;GO:0006099;GO:0006101;GO:0006139;GO:0006163;GO:0006164;GO:0006637;GO:0006725;GO:0006732;GO:0006733;GO:0006753;GO:0006790;GO:0006793;GO:0006796;GO:0006807;GO:0008150;GO:0008152;GO:0009058;GO:…
Woma_00013923	-2.3865	0.0123579
Woma_00012686	-2.9915	0.0130093	GO:0000003;GO:0001667;GO:0002009;GO:0002064;GO:0002065;GO:0002066;GO:0003002;GO:0003006;GO:0003008;GO:0003674;GO:0005198;GO:0005488;GO:0005515;GO:0005575;GO:0005622;GO:0005623;GO:0005737;GO:0005739;GO:0005740;GO:0005741;GO:0005743;GO:0005759;GO:0005783;GO:0005794;GO:0005811;GO:0005829;GO:0005886;GO:0006082;GO:0006091;GO:0006099;GO:0006101;GO:0006403;GO:0006928;GO:0006950;GO:0006996;GO:0007163;GO:…
Woma_00007012	-3.2687	0.0130093	GO:0001750;GO:0001917;GO:0001932;GO:0001933;GO:0003674;GO:0003824;GO:0004721;GO:0004722;GO:0004723;GO:0005488;GO:0005515;GO:0005516;GO:0005575;GO:0005622;GO:0005623;GO:0005634;GO:0005737;GO:0005829;GO:0005929;GO:0006464;GO:0006470;GO:0006793;GO:0006796;GO:0006807;GO:0007154;GO:0007165;GO:0007602;GO:0008150;GO:0008152;GO:0008277;GO:0009266;GO:0009314;GO:0009416;GO:0009581;GO:0009582;GO:0009583;GO:…
Woma_00012595	-1.4081	0.0131355	GO:0005575;GO:0005576;GO:0005615;GO:0007155;GO:0007275;GO:0007399;GO:0008037;GO:0008038;GO:0008039;GO:0008150;GO:0009987;GO:0016043;GO:0022008;GO:0022610;GO:0030154;GO:0030182;GO:0030198;GO:0032501;GO:0032502;GO:0043062;GO:0044421;GO:0048468;GO:0048666;GO:0048699;GO:0048731;GO:0048856;GO:0048869;GO:0071840
Woma_00006908	-1.6997	0.0135089
Woma_00007727	-1.3609	0.0135841	GO:0000003;GO:0000165;GO:0000187;GO:0000302;GO:0000303;GO:0000305;GO:0000578;GO:0001817;GO:0001932;GO:0001934;GO:0002218;GO:0002221;GO:0002225;GO:0002251;GO:0002253;GO:0002376;GO:0002385;GO:0002682;GO:0002684;GO:0002697;GO:0002699;GO:0002700;GO:0002702;GO:0002753;GO:0002757;GO:0002758;GO:0002759;GO:0002760;GO:0002764;GO:0002784;GO:0002831;GO:0002833;GO:0002920;GO:0002922;GO:0003002;GO:0003006;GO:…
Woma_00002632	-1.7307	0.0135876	GO:0000003;GO:0000295;GO:0001508;GO:0003006;GO:0003254;GO:0003674;GO:0005215;GO:0005346;GO:0005347;GO:0005471;GO:0005575;GO:0005622;GO:0005623;GO:0005737;GO:0005739;GO:0005740;GO:0005743;GO:0006140;GO:0006810;GO:0006811;GO:0006820;GO:0006839;GO:0006855;GO:0006862;GO:0006873;GO:0006874;GO:0006875;GO:0006950;GO:0006979;GO:0006996;GO:0007005;GO:0007006;GO:0007154;GO:0007267;GO:0007268;GO:0007275;GO:…
Woma_00013325	-1.7763	0.0136404	GO:0000276;GO:0003674;GO:0005215;GO:0005575;GO:0005622;GO:0005623;GO:0005634;GO:0005654;GO:0005737;GO:0005739;GO:0005740;GO:0005743;GO:0005753;GO:0005759;GO:0005929;GO:0006091;GO:0006119;GO:0006139;GO:0006163;GO:0006164;GO:0006725;GO:0006753;GO:0006754;GO:0006793;GO:0006796;GO:0006807;GO:0006810;GO:0006811;GO:0006812;GO:0006839;GO:0006996;GO:0007005;GO:0007006;GO:0007007;GO:0008150;GO:0008152;GO:…
Woma_00003235	-3.7032	0.0141759	GO:0002009;GO:0002011;GO:0002165;GO:0003008;GO:0003012;GO:0003674;GO:0003779;GO:0005488;GO:0005515;GO:0005575;GO:0005622;GO:0005623;GO:0005634;GO:0005737;GO:0005829;GO:0005856;GO:0005865;GO:0005911;GO:0006355;GO:0006357;GO:0006810;GO:0006928;GO:0006950;GO:0006996;GO:0007010;GO:0007015;GO:0007097;GO:0007275;GO:0007431;GO:0007435;GO:0007444;GO:0007472;GO:0007476;GO:0007507;GO:0007552;GO:0007560;GO:…
Woma_00009822	-1.7579	0.0142849
Woma_00006208	-2.0176	0.0142915	GO:0000151;GO:0005575;GO:0005622;GO:0005623;GO:0006508;GO:0006511;GO:0006807;GO:0008150;GO:0008152;GO:0009056;GO:0009057;GO:0009987;GO:0010498;GO:0019005;GO:0019538;GO:0019941;GO:0030163;GO:0031146;GO:0031461;GO:0032991;GO:0043161;GO:0043170;GO:0043632;GO:0044237;GO:0044238;GO:0044248;GO:0044257;GO:0044260;GO:0044265;GO:0044267;GO:0044424;GO:0044464;GO:0051603;GO:0071704;GO:1901564;GO:1901565;GO:…
Woma_00000584	-3.2914	0.0144137
Woma_00001209	-16.3498	0.0144664
Woma_00003481	-1.7734	0.0147165	GO:0002165;GO:0003674;GO:0003824;GO:0005575;GO:0005622;GO:0005623;GO:0005737;GO:0005739;GO:0005759;GO:0006082;GO:0006091;GO:0006099;GO:0006101;GO:0006919;GO:0007275;GO:0007431;GO:0007435;GO:0007552;GO:0008150;GO:0008152;GO:0008219;GO:0009060;GO:0009653;GO:0009791;GO:0009886;GO:0009887;GO:0009893;GO:0009987;GO:0010604;GO:0010623;GO:0010941;GO:0010942;GO:0010950;GO:0010952;GO:0012501;GO:0015980;GO:…
Woma_00009153	-3.7404	0.015504	GO:0001894;GO:0001895;GO:0003674;GO:0005488;GO:0005575;GO:0005622;GO:0005623;GO:0005737;GO:0005815;GO:0005856;GO:0005929;GO:0005930;GO:0006810;GO:0006928;GO:0006996;GO:0007017;GO:0007018;GO:0008150;GO:0009987;GO:0010970;GO:0015630;GO:0016043;GO:0030030;GO:0030705;GO:0031503;GO:0032501;GO:0032838;GO:0036064;GO:0042073;GO:0042592;GO:0042995;GO:0043226;GO:0043228;GO:0043229;GO:0043232;GO:0044422;GO:…
Woma_00010011	-1.9963	0.0159961	GO:0003674;GO:0003824;GO:0005575;GO:0005622;GO:0005623;GO:0005737;GO:0005739;GO:0005740;GO:0005743;GO:0005746;GO:0005750;GO:0006091;GO:0006119;GO:0006122;GO:0006139;GO:0006163;GO:0006164;GO:0006725;GO:0006753;GO:0006754;GO:0006793;GO:0006796;GO:0006807;GO:0006810;GO:0006811;GO:0006812;GO:0006839;GO:0007275;GO:0007568;GO:0008150;GO:0008152;GO:0008340;GO:0009055;GO:0009058;GO:0009117;GO:0009123;GO:…
Woma_00012119	-3.0484	0.0161205
Woma_00012688	-1.3913	0.0161279	GO:0003333;GO:0003674;GO:0005215;GO:0005283;GO:0005326;GO:0005342;GO:0005343;GO:0005416;GO:0005575;GO:0005623;GO:0005886;GO:0005887;GO:0006810;GO:0006811;GO:0006812;GO:0006814;GO:0006820;GO:0006836;GO:0006865;GO:0008150;GO:0008324;GO:0008509;GO:0008514;GO:0015075;GO:0015077;GO:0015081;GO:0015171;GO:0015175;GO:0015179;GO:0015291;GO:0015293;GO:0015294;GO:0015318;GO:0015370;GO:0015672;GO:0015711;GO:…
Woma_00004460	-2.8475	0.016315	GO:0003674;GO:0003676;GO:0003723;GO:0003729;GO:0005488;GO:0005515;GO:0005575;GO:0005622;GO:0005623;GO:0005634;GO:0005737;GO:0005844;GO:0006417;GO:0008092;GO:0008150;GO:0009889;GO:0009891;GO:0009892;GO:0009893;GO:0010468;GO:0010556;GO:0010557;GO:0010604;GO:0010605;GO:0010608;GO:0010628;GO:0010629;GO:0010712;GO:0010714;GO:0017022;GO:0019222;GO:0031323;GO:0031325;GO:0031326;GO:0031328;GO:0032268;GO:…
Woma_00000568	-1.2701	0.0163593	GO:0006464;GO:0006486;GO:0006487;GO:0006488;GO:0006490;GO:0006629;GO:0006807;GO:0008150;GO:0008152;GO:0009058;GO:0009059;GO:0009100;GO:0009101;GO:0009987;GO:0019538;GO:0034645;GO:0036211;GO:0043170;GO:0043412;GO:0043413;GO:0044237;GO:0044238;GO:0044249;GO:0044255;GO:0044260;GO:0044267;GO:0070085;GO:0071704;GO:1901135;GO:1901137;GO:1901564;GO:1901566;GO:1901576
Woma_00014217	-2.2699	0.0166735
Woma_00005477	-2.6735	0.0167863	GO:0000038;GO:0002165;GO:0003674;GO:0003824;GO:0004312;GO:0005575;GO:0005622;GO:0005623;GO:0005737;GO:0005783;GO:0005789;GO:0006082;GO:0006629;GO:0006631;GO:0006633;GO:0006643;GO:0006665;GO:0006694;GO:0006807;GO:0007275;GO:0008150;GO:0008152;GO:0008202;GO:0008610;GO:0009058;GO:0009791;GO:0009922;GO:0009987;GO:0012505;GO:0016020;GO:0016021;GO:0016053;GO:0016740;GO:0016746;GO:0016747;GO:0019367;GO:…
Woma_00002737	-1.7761	0.0169774	GO:0000003;GO:0000018;GO:0000151;GO:0000209;GO:0000226;GO:0000228;GO:0000280;GO:0000422;GO:0000785;GO:0000790;GO:0000792;GO:0000803;GO:0001578;GO:0001666;GO:0001701;GO:0001741;GO:0001932;GO:0001933;GO:0002039;GO:0003006;GO:0003674;GO:0003824;GO:0004842;GO:0005488;GO:0005515;GO:0005575;GO:0005622;GO:0005623;GO:0005634;GO:0005654;GO:0005657;GO:0005694;GO:0005737;GO:0005829;GO:0006139;GO:0006259;GO:…
Woma_00014566	-2.1122	0.0171085
Woma_00011946	-3.0059	0.0171294	GO:0003674;GO:0005488;GO:0005515;GO:0005523;GO:0005575;GO:0005622;GO:0005623;GO:0005737;GO:0006996;GO:0007010;GO:0007525;GO:0007527;GO:0008092;GO:0008104;GO:0008150;GO:0009653;GO:0009987;GO:0010927;GO:0016043;GO:0019899;GO:0019900;GO:0019901;GO:0022607;GO:0030016;GO:0030017;GO:0030029;GO:0030036;GO:0030154;GO:0030239;GO:0031032;GO:0031430;GO:0031672;GO:0032502;GO:0032989;GO:0033036;GO:0033365;GO:…
Woma_00010618	-2.3068	0.0173148
Woma_00001254	-2.1306	0.0176442
Woma_00014242	-4.0811	0.0177127	GO:0000122;GO:0000902;GO:0000904;GO:0000976;GO:0000977;GO:0000978;GO:0000981;GO:0000982;GO:0000987;GO:0001012;GO:0001067;GO:0001077;GO:0001228;GO:0001501;GO:0001650;GO:0001655;GO:0002062;GO:0003674;GO:0003676;GO:0003677;GO:0003682;GO:0003690;GO:0003700;GO:0003712;GO:0003714;GO:0005488;GO:0005515;GO:0005575;GO:0005622;GO:0005623;GO:0005634;GO:0005654;GO:0005730;GO:0006139;GO:0006351;GO:0006355;GO:…
Woma_00001479	-1.9585	0.017802	GO:0000104;GO:0003674;GO:0003824;GO:0005488;GO:0005575;GO:0005622;GO:0005623;GO:0005634;GO:0005654;GO:0005737;GO:0005739;GO:0005740;GO:0005743;GO:0005746;GO:0005749;GO:0005886;GO:0006082;GO:0006091;GO:0006099;GO:0006101;GO:0006105;GO:0006119;GO:0006121;GO:0006139;GO:0006163;GO:0006725;GO:0006753;GO:0006793;GO:0006796;GO:0006807;GO:0008150;GO:0008152;GO:0008177;GO:0009060;GO:0009117;GO:0009123;GO:…
Woma_00012118	-2.9274	0.0178684
Woma_00003827	-10.9366	0.0182957
Woma_00010030	-11.0014	0.0192209
Woma_00012349	-2.818	0.019281	GO:0000064;GO:0003333;GO:0003674;GO:0005215;GO:0005342;GO:0005575;GO:0005622;GO:0005623;GO:0005737;GO:0005739;GO:0005740;GO:0005743;GO:0006810;GO:0006811;GO:0006812;GO:0006820;GO:0006839;GO:0006855;GO:0006865;GO:0008150;GO:0008324;GO:0008509;GO:0008514;GO:0015075;GO:0015171;GO:0015179;GO:0015238;GO:0015318;GO:0015711;GO:0015807;GO:0015822;GO:0015849;GO:0015893;GO:0016020;GO:0016021;GO:0019866;GO:…
Woma_00006353	-1.6976	0.0196178	GO:0000003;GO:0003674;GO:0003676;GO:0003723;GO:0003729;GO:0003730;GO:0005488;GO:0005575;GO:0005622;GO:0005623;GO:0005634;GO:0005737;GO:0006417;GO:0006446;GO:0007049;GO:0007276;GO:0007283;GO:0007610;GO:0007617;GO:0007618;GO:0008150;GO:0008315;GO:0008494;GO:0009889;GO:0009891;GO:0009892;GO:0009893;GO:0009894;GO:0009895;GO:0009987;GO:0010468;GO:0010556;GO:0010557;GO:0010604;GO:0010605;GO:0010608;GO:…
Woma_00001759	-2.3732	0.0201817	GO:0003674;GO:0005488;GO:0005509;GO:0043167;GO:0043169;GO:0046872
Woma_00011752	-1.8596	0.0205733	GO:0000122;GO:0000375;GO:0000377;GO:0000387;GO:0000398;GO:0001894;GO:0001932;GO:0001933;GO:0002009;GO:0002165;GO:0003008;GO:0003674;GO:0005102;GO:0005488;GO:0005515;GO:0005575;GO:0005622;GO:0005623;GO:0005634;GO:0005654;GO:0005737;GO:0005829;GO:0006139;GO:0006355;GO:0006357;GO:0006396;GO:0006397;GO:0006725;GO:0006807;GO:0007275;GO:0007444;GO:0007472;GO:0007476;GO:0007552;GO:0007560;GO:0007586;GO:…
Woma_00013187	-10.7829	0.0205733
Woma_00000906	-1.7286	0.020788
Woma_00011760	-6.2432	0.020788
Woma_00009056	-1.6357	0.0211218
Woma_00014569	-2.5909	0.0211218	GO:0003008;GO:0003012;GO:0003674;GO:0003779;GO:0003824;GO:0004672;GO:0004674;GO:0005198;GO:0005488;GO:0005515;GO:0005575;GO:0005622;GO:0005623;GO:0005737;GO:0005856;GO:0005859;GO:0006464;GO:0006468;GO:0006793;GO:0006796;GO:0006807;GO:0006936;GO:0006937;GO:0006941;GO:0006942;GO:0006996;GO:0007010;GO:0007015;GO:0007498;GO:0007610;GO:0007626;GO:0008092;GO:0008150;GO:0008152;GO:0008307;GO:0008344;GO:…
Woma_00000665	-1.7581	0.0213515	GO:0003674;GO:0003824;GO:0004738;GO:0004739;GO:0005575;GO:0005622;GO:0005623;GO:0005634;GO:0005654;GO:0005737;GO:0005739;GO:0005759;GO:0006082;GO:0006084;GO:0006085;GO:0006086;GO:0006090;GO:0006091;GO:0006099;GO:0006101;GO:0006139;GO:0006163;GO:0006164;GO:0006637;GO:0006725;GO:0006732;GO:0006733;GO:0006753;GO:0006790;GO:0006793;GO:0006796;GO:0006807;GO:0008150;GO:0008152;GO:0009058;GO:0009060;GO:…
Woma_00014737	-2.5574	0.0213717
Woma_00001951	-1.3469	0.0215352
Woma_00009511	-1.7451	0.0223252
Woma_00014215	-2.2649	0.0228265
Woma_00004412	-10.5281	0.0232094
Woma_00012450	-1.757	0.0233173
Woma_00013845	-3.1672	0.0233173
Woma_00013214	-4.4629	0.0234783
Woma_00005938	-1.1974	0.0235386
Woma_00008779	-1.3308	0.0235386	GO:0001664;GO:0003674;GO:0005102;GO:0005488;GO:0005515;GO:0005575;GO:0007154;GO:0007165;GO:0007186;GO:0008061;GO:0008144;GO:0008150;GO:0009987;GO:0016020;GO:0023052;GO:0050789;GO:0050794;GO:0050896;GO:0051716;GO:0065007;GO:0097367
Woma_00014385	-6.1381	0.0236423	GO:0000003;GO:0000038;GO:0000166;GO:0001676;GO:0003674;GO:0003824;GO:0003995;GO:0003997;GO:0005102;GO:0005488;GO:0005504;GO:0005515;GO:0005575;GO:0005622;GO:0005623;GO:0005634;GO:0005654;GO:0005730;GO:0005737;GO:0005777;GO:0005778;GO:0005782;GO:0005829;GO:0005886;GO:0006082;GO:0006091;GO:0006605;GO:0006625;GO:0006629;GO:0006631;GO:0006635;GO:0006690;GO:0006692;GO:0006693;GO:0006694;GO:0006699;GO:…
Woma_00004042	-1.7698	0.0245949	GO:0000166;GO:0003674;GO:0003824;GO:0004742;GO:0005488;GO:0005515;GO:0005575;GO:0005622;GO:0005623;GO:0005737;GO:0005739;GO:0005759;GO:0005967;GO:0006082;GO:0006084;GO:0006085;GO:0006086;GO:0006090;GO:0006139;GO:0006163;GO:0006164;GO:0006637;GO:0006725;GO:0006732;GO:0006733;GO:0006753;GO:0006790;GO:0006793;GO:0006796;GO:0006807;GO:0007610;GO:0007625;GO:0008150;GO:0008152;GO:0009058;GO:0009108;GO:…
Woma_00001922	-3.8954	0.0246396	GO:0003341;GO:0003674;GO:0003774;GO:0003777;GO:0003824;GO:0005488;GO:0005515;GO:0005575;GO:0005622;GO:0005623;GO:0005737;GO:0005856;GO:0005858;GO:0005875;GO:0005929;GO:0005930;GO:0006928;GO:0006996;GO:0007017;GO:0007018;GO:0008150;GO:0008569;GO:0009987;GO:0015630;GO:0016043;GO:0016462;GO:0016787;GO:0016817;GO:0016818;GO:0016887;GO:0017111;GO:0022607;GO:0030030;GO:0030031;GO:0030286;GO:0032838;GO:…
Woma_00004999	-2.4208	0.0248681	GO:0000003;GO:0000122;GO:0000902;GO:0000904;GO:0000976;GO:0000977;GO:0000978;GO:0000981;GO:0000982;GO:0000987;GO:0001012;GO:0001067;GO:0001077;GO:0001085;GO:0001102;GO:0001221;GO:0001222;GO:0001224;GO:0001226;GO:0001227;GO:0001228;GO:0001525;GO:0001568;GO:0001569;GO:0001570;GO:0001655;GO:0001704;GO:0001706;GO:0001707;GO:0001708;GO:0001709;GO:0001763;GO:0001764;GO:0001944;GO:0001947;GO:0002009;GO:…
Woma_00007730	-1.7744	0.0249071	GO:0000003;GO:0001654;GO:0002164;GO:0003407;GO:0003674;GO:0003824;GO:0004180;GO:0004181;GO:0005575;GO:0005622;GO:0005623;GO:0005737;GO:0005739;GO:0005814;GO:0005815;GO:0005829;GO:0005856;GO:0005929;GO:0006464;GO:0006508;GO:0006807;GO:0006996;GO:0007005;GO:0007275;GO:0007423;GO:0007610;GO:0008150;GO:0008152;GO:0008233;GO:0008235;GO:0008237;GO:0008238;GO:0009791;GO:0009987;GO:0015630;GO:0016043;GO:…
Woma_00008919	-1.3642	0.0250795	GO:0001653;GO:0003674;GO:0004888;GO:0004930;GO:0005575;GO:0005623;GO:0005886;GO:0005887;GO:0007154;GO:0007165;GO:0007186;GO:0007218;GO:0008150;GO:0008188;GO:0008528;GO:0009987;GO:0016020;GO:0016021;GO:0023052;GO:0031224;GO:0031226;GO:0035236;GO:0038023;GO:0044425;GO:0044459;GO:0044464;GO:0050789;GO:0050794;GO:0050896;GO:0051716;GO:0060089;GO:0065007;GO:0071944
Woma_00004616	-6.2095	0.0252297	GO:0000003;GO:0003674;GO:0003824;GO:0005575;GO:0005622;GO:0005623;GO:0005737;GO:0006629;GO:0006714;GO:0006716;GO:0006718;GO:0006720;GO:0006721;GO:0007610;GO:0007617;GO:0007618;GO:0007619;GO:0008049;GO:0008150;GO:0008152;GO:0008168;GO:0008171;GO:0008299;GO:0008610;GO:0008757;GO:0009058;GO:0009987;GO:0010817;GO:0016106;GO:0016114;GO:0016740;GO:0016741;GO:0019010;GO:0019098;GO:0019953;GO:0022414;GO:…
Woma_00002160	-1.9979	0.0252783	GO:0000166;GO:0000271;GO:0000287;GO:0001678;GO:0001817;GO:0001819;GO:0002682;GO:0002684;GO:0002697;GO:0002699;GO:0002700;GO:0002702;GO:0002718;GO:0002720;GO:0002739;GO:0002741;GO:0002791;GO:0002793;GO:0002931;GO:0003674;GO:0003824;GO:0004340;GO:0004396;GO:0004672;GO:0005488;GO:0005515;GO:0005524;GO:0005536;GO:0005539;GO:0005575;GO:0005622;GO:0005623;GO:0005634;GO:0005654;GO:0005737;GO:0005739;GO:…
Woma_00009847	-2.0767	0.0252783	GO:0001501;GO:0003674;GO:0003824;GO:0004672;GO:0005575;GO:0005622;GO:0005623;GO:0005634;GO:0005654;GO:0005737;GO:0005783;GO:0005794;GO:0006029;GO:0006464;GO:0006468;GO:0006793;GO:0006796;GO:0006807;GO:0007275;GO:0008150;GO:0008152;GO:0009058;GO:0009059;GO:0009100;GO:0009101;GO:0009653;GO:0009790;GO:0009792;GO:0009887;GO:0009987;GO:0012505;GO:0016301;GO:0016310;GO:0016740;GO:0016772;GO:0016773;GO:…
Woma_00013692	-1.0308	0.0253568	GO:0000003;GO:0000226;GO:0001505;GO:0001664;GO:0001709;GO:0001956;GO:0003002;GO:0003006;GO:0003674;GO:0005102;GO:0005198;GO:0005200;GO:0005488;GO:0005515;GO:0005575;GO:0005622;GO:0005623;GO:0005634;GO:0005635;GO:0005642;GO:0005643;GO:0005737;GO:0005794;GO:0005802;GO:0005813;GO:0005815;GO:0005829;GO:0005856;GO:0005886;GO:0006139;GO:0006396;GO:0006403;GO:0006725;GO:0006807;GO:0006810;GO:0006890;GO:…
Woma_00002284	-1.6929	0.0256132	GO:0000003;GO:0000082;GO:0000165;GO:0000278;GO:0000902;GO:0000904;GO:0001505;GO:0001558;GO:0001666;GO:0001775;GO:0001932;GO:0001934;GO:0002026;GO:0002027;GO:0002028;GO:0002029;GO:0002030;GO:0002376;GO:0002790;GO:0002931;GO:0003008;GO:0003012;GO:0003013;GO:0003015;GO:0003254;GO:0003298;GO:0003300;GO:0003301;GO:0003674;GO:0003824;GO:0004672;GO:0004674;GO:0004683;GO:0004721;GO:0004722;GO:0004723;GO:…
Woma_00010085	-2.3055	0.0256366
Woma_00002494	-2.0764	0.0257648	GO:0001932;GO:0001933;GO:0003674;GO:0004857;GO:0004860;GO:0005488;GO:0005515;GO:0005575;GO:0005622;GO:0005623;GO:0005737;GO:0006469;GO:0007154;GO:0007165;GO:0008150;GO:0009892;GO:0009987;GO:0010563;GO:0010605;GO:0017124;GO:0019207;GO:0019210;GO:0019220;GO:0019222;GO:0019887;GO:0019904;GO:0023052;GO:0030234;GO:0031323;GO:0031324;GO:0031399;GO:0031400;GO:0032268;GO:0032269;GO:0033673;GO:0035556;GO:…
Woma_00006311	-10.5667	0.0257648	GO:0003674;GO:0003824;GO:0004743;GO:0005575;GO:0005622;GO:0005623;GO:0005737;GO:0005975;GO:0006082;GO:0006090;GO:0006091;GO:0006096;GO:0006139;GO:0006163;GO:0006164;GO:0006165;GO:0006725;GO:0006732;GO:0006733;GO:0006753;GO:0006754;GO:0006757;GO:0006793;GO:0006796;GO:0006807;GO:0008150;GO:0008152;GO:0009056;GO:0009058;GO:0009108;GO:0009117;GO:0009123;GO:0009124;GO:0009126;GO:0009127;GO:0009132;GO:…
Woma_00014573	-2.0064	0.025912	GO:0001508;GO:0003008;GO:0003012;GO:0003674;GO:0005215;GO:0005216;GO:0005244;GO:0005245;GO:0005261;GO:0005262;GO:0005575;GO:0005623;GO:0005886;GO:0005891;GO:0006810;GO:0006811;GO:0006812;GO:0006816;GO:0006936;GO:0006937;GO:0006942;GO:0007154;GO:0007165;GO:0007275;GO:0007368;GO:0007389;GO:0007399;GO:0008150;GO:0008324;GO:0008331;GO:0009799;GO:0009855;GO:0009987;GO:0015075;GO:0015085;GO:0015267;GO:…
Woma_00003559	-4.354	0.0265035
Woma_00003201	-1.5421	0.0273113	GO:0005575;GO:0005622;GO:0005623;GO:0005737;GO:0005739;GO:0043226;GO:0043227;GO:0043229;GO:0043231;GO:0044424;GO:0044444;GO:0044464
Woma_00005370	-1.6676	0.0273113	GO:0001101;GO:0001666;GO:0003674;GO:0005215;GO:0005488;GO:0005515;GO:0005575;GO:0005622;GO:0005623;GO:0005737;GO:0005739;GO:0005740;GO:0005743;GO:0005744;GO:0005759;GO:0006605;GO:0006626;GO:0006810;GO:0006839;GO:0006886;GO:0006950;GO:0006996;GO:0007005;GO:0007275;GO:0007507;GO:0008104;GO:0008150;GO:0008320;GO:0008565;GO:0009628;GO:0009719;GO:0009725;GO:0009888;GO:0009987;GO:0010033;GO:0010243;GO:…
Woma_00005474	-1.343	0.0277141	GO:0000003;GO:0000038;GO:0000212;GO:0000226;GO:0000280;GO:0000910;GO:0000912;GO:0000915;GO:0003674;GO:0003824;GO:0004312;GO:0005575;GO:0005622;GO:0005623;GO:0005737;GO:0005783;GO:0005789;GO:0006082;GO:0006629;GO:0006631;GO:0006633;GO:0006643;GO:0006665;GO:0006807;GO:0006996;GO:0007010;GO:0007017;GO:0007049;GO:0007051;GO:0007110;GO:0007111;GO:0007112;GO:0007140;GO:0007276;GO:0008150;GO:0008152;GO:…
Woma_00000973	-10.4339	0.0277535	GO:0002682;GO:0002685;GO:0002688;GO:0002791;GO:0003674;GO:0005215;GO:0005432;GO:0005488;GO:0005515;GO:0005575;GO:0005622;GO:0005623;GO:0005737;GO:0005739;GO:0005740;GO:0005743;GO:0005886;GO:0006810;GO:0006811;GO:0006812;GO:0006814;GO:0006816;GO:0006839;GO:0006851;GO:0006873;GO:0006874;GO:0006875;GO:0007204;GO:0007275;GO:0007399;GO:0008150;GO:0008324;GO:0009987;GO:0010646;GO:0010769;GO:0010817;GO:…
Woma_00008658	-4.8213	0.0277655
Woma_00001457	-1.6707	0.0279915	GO:0003674;GO:0003779;GO:0003824;GO:0004672;GO:0004674;GO:0004683;GO:0004687;GO:0005198;GO:0005200;GO:0005488;GO:0005515;GO:0005575;GO:0005622;GO:0005623;GO:0005737;GO:0006464;GO:0006468;GO:0006793;GO:0006796;GO:0006807;GO:0006996;GO:0007010;GO:0008092;GO:0008150;GO:0008152;GO:0009987;GO:0016043;GO:0016301;GO:0016310;GO:0016740;GO:0016772;GO:0016773;GO:0019538;GO:0030016;GO:0030017;GO:0030018;GO:…
Woma_00012115	-2.006	0.0279915
Woma_00013851	-1.5503	0.0281064	GO:0003333;GO:0003674;GO:0005215;GO:0005342;GO:0005575;GO:0005623;GO:0005886;GO:0005887;GO:0006810;GO:0006811;GO:0006820;GO:0006865;GO:0008150;GO:0008509;GO:0008514;GO:0015075;GO:0015171;GO:0015174;GO:0015179;GO:0015291;GO:0015297;GO:0015318;GO:0015711;GO:0015802;GO:0015807;GO:0015849;GO:0016020;GO:0016021;GO:0022804;GO:0022857;GO:0031224;GO:0031226;GO:0034220;GO:0044425;GO:0044459;GO:0044464;GO:…
Woma_00000699	-1.1831	0.0285553
Woma_00007972	-1.7337	0.0285553	GO:0001655;GO:0001822;GO:0003674;GO:0005102;GO:0005488;GO:0005515;GO:0005575;GO:0005622;GO:0005623;GO:0005737;GO:0005829;GO:0005912;GO:0005924;GO:0005925;GO:0006928;GO:0007275;GO:0008150;GO:0008152;GO:0008284;GO:0008285;GO:0009987;GO:0014823;GO:0014850;GO:0016477;GO:0019725;GO:0019899;GO:0019900;GO:0019901;GO:0030054;GO:0030055;GO:0030323;GO:0030324;GO:0032501;GO:0032502;GO:0032963;GO:0035264;GO:…
Woma_00000454	-6.2916	0.0285553	GO:0002791;GO:0002793;GO:0003674;GO:0005102;GO:0005179;GO:0005184;GO:0005488;GO:0005515;GO:0005575;GO:0005576;GO:0005615;GO:0006950;GO:0007154;GO:0007165;GO:0007186;GO:0007218;GO:0008150;GO:0009605;GO:0009743;GO:0009893;GO:0009894;GO:0009896;GO:0009966;GO:0009987;GO:0009991;GO:0010033;GO:0010469;GO:0010646;GO:0010647;GO:0010817;GO:0010896;GO:0010898;GO:0019216;GO:0019222;GO:0023051;GO:0023052;GO:…
Woma_00000355	-1.7631	0.0291785	GO:0001558;GO:0003674;GO:0003824;GO:0003954;GO:0005575;GO:0005622;GO:0005623;GO:0005634;GO:0005654;GO:0005737;GO:0005739;GO:0005740;GO:0005743;GO:0005746;GO:0005747;GO:0005759;GO:0006091;GO:0006119;GO:0006120;GO:0006139;GO:0006163;GO:0006725;GO:0006753;GO:0006793;GO:0006796;GO:0006807;GO:0006996;GO:0007005;GO:0008137;GO:0008150;GO:0008152;GO:0009055;GO:0009117;GO:0009123;GO:0009126;GO:0009141;GO:…
Woma_00015473	-1.7881	0.0292049
Woma_00011819	-2.3771	0.0293392	GO:0003008;GO:0003012;GO:0003674;GO:0003676;GO:0003723;GO:0003729;GO:0005488;GO:0005575;GO:0005576;GO:0005622;GO:0005623;GO:0005737;GO:0006403;GO:0006810;GO:0006950;GO:0008150;GO:0009605;GO:0009987;GO:0009991;GO:0010496;GO:0010646;GO:0015931;GO:0016192;GO:0023051;GO:0030016;GO:0030017;GO:0031594;GO:0031667;GO:0031982;GO:0032501;GO:0033036;GO:0042594;GO:0042595;GO:0043226;GO:0043227;GO:0043228;GO:…
Woma_00004429	-2.0329	0.0293881	GO:0000166;GO:0003674;GO:0003824;GO:0005488;GO:0005575;GO:0005622;GO:0005623;GO:0005737;GO:0006464;GO:0006473;GO:0006807;GO:0008080;GO:0008150;GO:0008152;GO:0009987;GO:0016407;GO:0016410;GO:0016740;GO:0016746;GO:0016747;GO:0017076;GO:0019538;GO:0030554;GO:0032553;GO:0032555;GO:0032559;GO:0033218;GO:0036094;GO:0036211;GO:0043167;GO:0043168;GO:0043170;GO:0043412;GO:0043543;GO:0044237;GO:0044238;GO:…
Woma_00014907	-3.5766	0.0294175
Woma_00010992	-1.1908	0.0297391
Woma_00005433	-1.1992	0.0300719	GO:0000166;GO:0002119;GO:0002164;GO:0003674;GO:0003824;GO:0005488;GO:0005515;GO:0005524;GO:0005575;GO:0005622;GO:0005623;GO:0005737;GO:0005777;GO:0005778;GO:0005829;GO:0005929;GO:0006605;GO:0006625;GO:0006810;GO:0006886;GO:0006996;GO:0007031;GO:0007275;GO:0008022;GO:0008104;GO:0008144;GO:0008150;GO:0009791;GO:0009987;GO:0015031;GO:0015833;GO:0015919;GO:0016020;GO:0016043;GO:0016462;GO:0016558;GO:…
Woma_00002256	-1.6706	0.0306927	GO:0003674;GO:0003824;GO:0003954;GO:0005488;GO:0005575;GO:0005622;GO:0005623;GO:0005737;GO:0005739;GO:0005740;GO:0005743;GO:0005746;GO:0005747;GO:0006091;GO:0006119;GO:0006120;GO:0006139;GO:0006163;GO:0006725;GO:0006753;GO:0006793;GO:0006796;GO:0006807;GO:0006915;GO:0006996;GO:0007005;GO:0008137;GO:0008150;GO:0008152;GO:0008219;GO:0008637;GO:0009117;GO:0009123;GO:0009126;GO:0009141;GO:0009144;GO:…
Woma_00003611	-3.9321	0.0306927	GO:0000226;GO:0001578;GO:0003341;GO:0003674;GO:0003774;GO:0003777;GO:0003824;GO:0005488;GO:0005515;GO:0005575;GO:0005622;GO:0005623;GO:0005737;GO:0005856;GO:0005858;GO:0005875;GO:0005929;GO:0005930;GO:0006810;GO:0006928;GO:0006996;GO:0007010;GO:0007017;GO:0007018;GO:0008088;GO:0008090;GO:0008150;GO:0008569;GO:0009987;GO:0010970;GO:0015630;GO:0016043;GO:0016462;GO:0016787;GO:0016817;GO:0016818;GO:…
Woma_00009143	-1.266	0.0307641	GO:0003674;GO:0005488;GO:0005515;GO:0005575;GO:0005622;GO:0005623;GO:0005737;GO:0006996;GO:0007010;GO:0007498;GO:0008092;GO:0008150;GO:0008157;GO:0009653;GO:0009888;GO:0009987;GO:0010927;GO:0016043;GO:0019899;GO:0019902;GO:0019903;GO:0022607;GO:0030016;GO:0030017;GO:0030018;GO:0030029;GO:0030036;GO:0030154;GO:0030239;GO:0031032;GO:0031674;GO:0032502;GO:0032989;GO:0042692;GO:0042805;GO:0043226;GO:…
Woma_00016266	-2.034	0.030875	GO:0001508;GO:0003008;GO:0003012;GO:0003674;GO:0005215;GO:0005216;GO:0005244;GO:0005245;GO:0005261;GO:0005262;GO:0005575;GO:0005623;GO:0005886;GO:0005891;GO:0006810;GO:0006811;GO:0006812;GO:0006816;GO:0006936;GO:0006937;GO:0006942;GO:0007154;GO:0007165;GO:0007275;GO:0007368;GO:0007389;GO:0007399;GO:0008150;GO:0008324;GO:0008331;GO:0009799;GO:0009855;GO:0009987;GO:0015075;GO:0015085;GO:0015267;GO:…
Woma_00001801	-3.298	0.0309021	GO:0005575;GO:0005576
Woma_00000565	-2.0363	0.0315133	GO:0003674;GO:0005488;GO:0005515;GO:0005520;GO:0005575;GO:0005576;GO:0005615;GO:0006950;GO:0007275;GO:0007399;GO:0007568;GO:0008150;GO:0008340;GO:0009605;GO:0009966;GO:0009967;GO:0009968;GO:0009987;GO:0009991;GO:0010259;GO:0010646;GO:0010647;GO:0010648;GO:0010883;GO:0010888;GO:0014066;GO:0014067;GO:0017046;GO:0019838;GO:0022008;GO:0022611;GO:0023051;GO:0023056;GO:0023057;GO:0030154;GO:0030182;GO:…
Woma_00005572	-3.0076	0.0315133	GO:0001664;GO:0003674;GO:0005102;GO:0005488;GO:0005515;GO:0005575;GO:0005622;GO:0005623;GO:0005634;GO:0005737;GO:0005829;GO:0008150;GO:0010941;GO:0043226;GO:0043227;GO:0043229;GO:0043231;GO:0044424;GO:0044444;GO:0044464;GO:0048519;GO:0048523;GO:0050789;GO:0050794;GO:0060548;GO:0065007
Woma_00011980	-1.5076	0.0318708	GO:0003674;GO:0005488;GO:0005515;GO:0005575;GO:0005622;GO:0005623;GO:0005737;GO:0008150;GO:0008270;GO:0009892;GO:0010468;GO:0010605;GO:0010629;GO:0019222;GO:0019899;GO:0042826;GO:0043167;GO:0043169;GO:0044424;GO:0044464;GO:0046872;GO:0046914;GO:0048519;GO:0050789;GO:0060255;GO:0065007
Woma_00009330	-1.6415	0.0318895
Woma_00009852	-1.4911	0.0321413	GO:0003674;GO:0003824;GO:0004175;GO:0004222;GO:0005488;GO:0005515;GO:0005575;GO:0005622;GO:0005623;GO:0005737;GO:0005739;GO:0005740;GO:0005743;GO:0005746;GO:0005750;GO:0005759;GO:0005829;GO:0006091;GO:0006119;GO:0006122;GO:0006139;GO:0006163;GO:0006508;GO:0006605;GO:0006626;GO:0006627;GO:0006725;GO:0006753;GO:0006793;GO:0006796;GO:0006807;GO:0006810;GO:0006811;GO:0006812;GO:0006816;GO:0006839;GO:…
Woma_00005826	-10.5539	0.0321413
Woma_00006354	-1.9051	0.0325363
Woma_00015633	-2.8306	0.0330955	GO:0001653;GO:0002119;GO:0002164;GO:0002209;GO:0003674;GO:0004888;GO:0004930;GO:0005488;GO:0005515;GO:0005549;GO:0005550;GO:0005575;GO:0005623;GO:0005886;GO:0005887;GO:0005929;GO:0006873;GO:0006874;GO:0006875;GO:0006950;GO:0006952;GO:0007154;GO:0007165;GO:0007186;GO:0007204;GO:0007218;GO:0007275;GO:0007610;GO:0007626;GO:0008150;GO:0008188;GO:0008344;GO:0008345;GO:0008528;GO:0009791;GO:0009987;GO:…
Woma_00010959	-2.3611	0.033538	GO:0005575;GO:0005622;GO:0005623;GO:0005737;GO:0005739;GO:0005740;GO:0005741;GO:0006629;GO:0006644;GO:0006650;GO:0006656;GO:0006793;GO:0006796;GO:0006807;GO:0008150;GO:0008152;GO:0008610;GO:0008654;GO:0009058;GO:0009987;GO:0016020;GO:0019637;GO:0019867;GO:0031090;GO:0031966;GO:0031967;GO:0031968;GO:0031975;GO:0043226;GO:0043227;GO:0043229;GO:0043231;GO:0044237;GO:0044238;GO:0044249;GO:0044255;GO:…
Woma_00004003	-1.1006	0.0341843	GO:0003008;GO:0003674;GO:0005488;GO:0005509;GO:0005515;GO:0005575;GO:0005622;GO:0005623;GO:0005737;GO:0005739;GO:0005740;GO:0005743;GO:0005758;GO:0006810;GO:0006811;GO:0006812;GO:0006816;GO:0006839;GO:0006851;GO:0006873;GO:0006874;GO:0006875;GO:0006950;GO:0006952;GO:0007610;GO:0007611;GO:0007613;GO:0007615;GO:0008150;GO:0009987;GO:0016020;GO:0016021;GO:0016043;GO:0019725;GO:0019866;GO:0022607;GO:…
Woma_00000625	-1.4846	0.0342249
Woma_00007341	-2.9281	0.0344558	GO:0000228;GO:0000381;GO:0000768;GO:0000785;GO:0000790;GO:0000976;GO:0000977;GO:0000978;GO:0000981;GO:0000982;GO:0000987;GO:0001012;GO:0001067;GO:0001077;GO:0001228;GO:0001654;GO:0001709;GO:0002074;GO:0002164;GO:0003008;GO:0003012;GO:0003674;GO:0003676;GO:0003677;GO:0003682;GO:0003690;GO:0003700;GO:0003705;GO:0003712;GO:0003713;GO:0005102;GO:0005488;GO:0005515;GO:0005575;GO:0005622;GO:0005623;GO:…
Woma_00007931	-1.6905	0.0344569	GO:0003674;GO:0005215;GO:0005575;GO:0005623;GO:0005886;GO:0005887;GO:0006810;GO:0006811;GO:0006820;GO:0008150;GO:0008509;GO:0008514;GO:0015075;GO:0015711;GO:0016020;GO:0016021;GO:0022857;GO:0031224;GO:0031226;GO:0034220;GO:0044425;GO:0044459;GO:0044464;GO:0051179;GO:0051234;GO:0055085;GO:0071702;GO:0071944;GO:0098656
Woma_00007088	-1.8085	0.0345994	GO:0003674;GO:0005085;GO:0005088;GO:0005488;GO:0005515;GO:0005575;GO:0005622;GO:0005623;GO:0005634;GO:0005737;GO:0005829;GO:0005903;GO:0007154;GO:0007165;GO:0007166;GO:0007167;GO:0007169;GO:0007173;GO:0007264;GO:0007265;GO:0008150;GO:0008321;GO:0009966;GO:0009987;GO:0010646;GO:0016020;GO:0017016;GO:0017160;GO:0019216;GO:0019222;GO:0019899;GO:0023051;GO:0023052;GO:0030234;GO:0030695;GO:0031267;GO:…
Woma_00011559	-1.625	0.0346191	GO:0000276;GO:0003674;GO:0003824;GO:0005215;GO:0005575;GO:0005622;GO:0005623;GO:0005737;GO:0005739;GO:0005740;GO:0005743;GO:0005753;GO:0006139;GO:0006163;GO:0006164;GO:0006725;GO:0006753;GO:0006754;GO:0006793;GO:0006796;GO:0006807;GO:0006810;GO:0006811;GO:0006812;GO:0008150;GO:0008152;GO:0008324;GO:0009058;GO:0009117;GO:0009123;GO:0009124;GO:0009126;GO:0009127;GO:0009141;GO:0009142;GO:0009144;GO:…
Woma_00014185	-10.427	0.0349397
Woma_00014491	-2.1456	0.0349488	GO:0000122;GO:0000976;GO:0000977;GO:0000978;GO:0000981;GO:0000982;GO:0000987;GO:0001012;GO:0001067;GO:0001077;GO:0001078;GO:0001085;GO:0001227;GO:0001228;GO:0002932;GO:0003674;GO:0003676;GO:0003677;GO:0003690;GO:0003700;GO:0005488;GO:0005515;GO:0005575;GO:0005622;GO:0005623;GO:0005667;GO:0006139;GO:0006351;GO:0006355;GO:0006357;GO:0006366;GO:0006725;GO:0006807;GO:0007275;GO:0007517;GO:0008134;GO:…
Woma_00008853	-1.8414	0.035052	GO:0000003;GO:0000151;GO:0000209;GO:0003006;GO:0003674;GO:0003824;GO:0004842;GO:0005488;GO:0005515;GO:0005575;GO:0005622;GO:0005623;GO:0005634;GO:0005654;GO:0005737;GO:0005829;GO:0006464;GO:0006508;GO:0006511;GO:0006807;GO:0006996;GO:0007029;GO:0007275;GO:0007276;GO:0007281;GO:0007292;GO:0007399;GO:0008150;GO:0008152;GO:0008270;GO:0009056;GO:0009057;GO:0009893;GO:0009894;GO:0009896;GO:0009987;GO:…
Woma_00013475	-1.88	0.035052	GO:0000166;GO:0002376;GO:0002682;GO:0002684;GO:0002694;GO:0002697;GO:0002699;GO:0002791;GO:0002793;GO:0003674;GO:0003779;GO:0003824;GO:0005488;GO:0005515;GO:0005524;GO:0005575;GO:0005622;GO:0005623;GO:0005634;GO:0005737;GO:0005793;GO:0005794;GO:0005802;GO:0005856;GO:0005903;GO:0006810;GO:0006900;GO:0006928;GO:0006950;GO:0006952;GO:0006955;GO:0006996;GO:0007010;GO:0007030;GO:0007163;GO:0008092;GO:…
Woma_00007841	-1.6767	0.0355598	GO:0003674;GO:0003824;GO:0003954;GO:0005488;GO:0005575;GO:0005622;GO:0005623;GO:0005634;GO:0005654;GO:0005737;GO:0005739;GO:0005740;GO:0005743;GO:0005746;GO:0005747;GO:0005759;GO:0006091;GO:0006119;GO:0006120;GO:0006139;GO:0006163;GO:0006725;GO:0006732;GO:0006733;GO:0006743;GO:0006744;GO:0006753;GO:0006793;GO:0006796;GO:0006807;GO:0006810;GO:0006811;GO:0006812;GO:0006814;GO:0006996;GO:0007005;GO:…
Woma_00010211	-14.913	0.0359786
Woma_00002111	-1.0976	0.0363393	GO:0005575;GO:0005622;GO:0005623;GO:0005737;GO:0005739;GO:0005829;GO:0006725;GO:0006732;GO:0006766;GO:0006767;GO:0006807;GO:0008150;GO:0008152;GO:0009058;GO:0009108;GO:0009235;GO:0009987;GO:0017144;GO:0033013;GO:0043226;GO:0043227;GO:0043229;GO:0043231;GO:0044237;GO:0044249;GO:0044281;GO:0044424;GO:0044444;GO:0044464;GO:0046483;GO:0051186;GO:0051188;GO:0071704;GO:1901360;GO:1901564
Woma_00007887	-1.435	0.0363393
Woma_00014343	-1.7813	0.0364248
Woma_00008706	-3.2941	0.0364248	GO:0000902;GO:0001655;GO:0001822;GO:0003008;GO:0003352;GO:0005575;GO:0005622;GO:0005623;GO:0005737;GO:0005829;GO:0006996;GO:0007275;GO:0007368;GO:0007389;GO:0008150;GO:0009653;GO:0009799;GO:0009855;GO:0009887;GO:0009987;GO:0016043;GO:0022607;GO:0030030;GO:0030031;GO:0032501;GO:0032502;GO:0032879;GO:0032886;GO:0032989;GO:0032990;GO:0044085;GO:0044424;GO:0044444;GO:0044458;GO:0044464;GO:0044782;GO:…
Woma_00005091	-1.956	0.0370555	GO:0000139;GO:0000166;GO:0000323;GO:0001775;GO:0001882;GO:0001883;GO:0002252;GO:0002263;GO:0002274;GO:0002275;GO:0002283;GO:0002366;GO:0002376;GO:0002443;GO:0002444;GO:0002446;GO:0003674;GO:0003824;GO:0003924;GO:0005488;GO:0005515;GO:0005525;GO:0005575;GO:0005622;GO:0005623;GO:0005737;GO:0005764;GO:0005768;GO:0005769;GO:0005770;GO:0005773;GO:0005794;GO:0005802;GO:0005829;GO:0005886;GO:0006810;GO:…
Woma_00004317	-1.6599	0.0374702
Woma_00011291	-10.2288	0.0375208
Woma_00004207	-2.5637	0.0377433	GO:0003674;GO:0003824;GO:0005488;GO:0005515;GO:0005575;GO:0005622;GO:0005623;GO:0005737;GO:0005829;GO:0006464;GO:0006807;GO:0008092;GO:0008150;GO:0008152;GO:0009987;GO:0015631;GO:0016874;GO:0016879;GO:0016881;GO:0018094;GO:0018095;GO:0018193;GO:0018200;GO:0019538;GO:0036211;GO:0043170;GO:0043412;GO:0044237;GO:0044238;GO:0044260;GO:0044267;GO:0044424;GO:0044444;GO:0044464;GO:0070735;GO:0070739;GO:…
Woma_00010052	-1.4097	0.0381949
Woma_00003660	-2.9269	0.0381949	GO:0000139;GO:0001726;GO:0003008;GO:0003674;GO:0003824;GO:0004439;GO:0004445;GO:0005575;GO:0005622;GO:0005623;GO:0005737;GO:0005794;GO:0005829;GO:0005856;GO:0005886;GO:0005929;GO:0005930;GO:0005975;GO:0006066;GO:0006417;GO:0006629;GO:0006644;GO:0006650;GO:0006661;GO:0006793;GO:0006796;GO:0007600;GO:0007605;GO:0008104;GO:0008150;GO:0008152;GO:0008610;GO:0008654;GO:0009056;GO:0009058;GO:0009889;GO:…
Woma_00000560	-1.2566	0.0387236	GO:0003674;GO:0005198;GO:0005214;GO:0005575;GO:0005576;GO:0007275;GO:0008010;GO:0008150;GO:0031012;GO:0032501;GO:0032502;GO:0040003;GO:0042302;GO:0042335;GO:0044421;GO:0048856
Woma_00006345	-2.1622	0.0389188	GO:0003674;GO:0003824;GO:0004054;GO:0006793;GO:0006796;GO:0008150;GO:0008152;GO:0009987;GO:0016301;GO:0016310;GO:0016740;GO:0016772;GO:0016775;GO:0019202;GO:0044237
Woma_00006014	-2.4274	0.0397773
Woma_00011845	-6.4263	0.0398409	GO:0003674;GO:0005198;GO:0005214;GO:0005575;GO:0005576;GO:0007275;GO:0008010;GO:0008150;GO:0031012;GO:0032501;GO:0032502;GO:0040003;GO:0042302;GO:0042335;GO:0044421;GO:0048856
Woma_00008055	-1.5855	0.0398822
Woma_00003721	-2.8247	0.0399806
Woma_00002101	-1.4313	0.0402993
Woma_00003124	-3.3313	0.0404455	GO:0000166;GO:0003008;GO:0003674;GO:0003824;GO:0004672;GO:0004674;GO:0005488;GO:0005524;GO:0005575;GO:0005622;GO:0005623;GO:0005737;GO:0005829;GO:0006464;GO:0006468;GO:0006793;GO:0006796;GO:0006807;GO:0007600;GO:0007606;GO:0007608;GO:0007610;GO:0007635;GO:0008144;GO:0008150;GO:0008152;GO:0009314;GO:0009416;GO:0009628;GO:0009966;GO:0009967;GO:0009987;GO:0010646;GO:0010647;GO:0016301;GO:0016310;GO:…
Woma_00010543	-4.3052	0.0404455	GO:0002791;GO:0002792;GO:0005575;GO:0005622;GO:0005623;GO:0005634;GO:0005737;GO:0005814;GO:0005815;GO:0005856;GO:0005929;GO:0006996;GO:0008150;GO:0009987;GO:0015630;GO:0016043;GO:0022607;GO:0030030;GO:0030031;GO:0032879;GO:0032880;GO:0036064;GO:0042995;GO:0043226;GO:0043227;GO:0043228;GO:0043229;GO:0043231;GO:0043232;GO:0044085;GO:0044422;GO:0044424;GO:0044430;GO:0044441;GO:0044444;GO:0044446;GO:…
Woma_00013472	-1.5255	0.0404897	GO:0000003;GO:0005575;GO:0005576;GO:0005615;GO:0007623;GO:0008150;GO:0032501;GO:0032504;GO:0044421;GO:0048511
Woma_00002857	-1.5924	0.0408192	GO:0003674;GO:0003824;GO:0004175;GO:0004252;GO:0006508;GO:0006807;GO:0008150;GO:0008152;GO:0008233;GO:0008236;GO:0016787;GO:0017171;GO:0019538;GO:0043170;GO:0044238;GO:0070011;GO:0071704;GO:0140096;GO:1901564
Woma_00004260	-10.6042	0.0408192
Woma_00007102	-2.2531	0.0411696
Woma_00009949	-2.3671	0.0411755	GO:0000381;GO:0000768;GO:0001932;GO:0001933;GO:0003008;GO:0003674;GO:0003712;GO:0003713;GO:0003779;GO:0003824;GO:0004672;GO:0004674;GO:0004713;GO:0004715;GO:0004857;GO:0004860;GO:0005488;GO:0005515;GO:0005575;GO:0005622;GO:0005623;GO:0005634;GO:0005654;GO:0005737;GO:0005856;GO:0006355;GO:0006464;GO:0006468;GO:0006469;GO:0006518;GO:0006793;GO:0006796;GO:0006807;GO:0006949;GO:0007275;GO:0007399;GO:…
Woma_00013559	-3.2145	0.0412873	GO:0000003;GO:0000122;GO:0000976;GO:0000977;GO:0000978;GO:0000979;GO:0000980;GO:0000981;GO:0000982;GO:0000983;GO:0000987;GO:0001012;GO:0001046;GO:0001047;GO:0001067;GO:0001077;GO:0001078;GO:0001101;GO:0001158;GO:0001227;GO:0001228;GO:0001501;GO:0001568;GO:0001654;GO:0001655;GO:0001656;GO:0001701;GO:0001763;GO:0001822;GO:0001824;GO:0001825;GO:0001829;GO:0001838;GO:0001841;GO:0001843;GO:0001942;GO:…
Woma_00014505	-10.3406	0.0418067	GO:0003674;GO:0003824;GO:0004175;GO:0004252;GO:0006508;GO:0006807;GO:0008150;GO:0008152;GO:0008233;GO:0008236;GO:0016787;GO:0017171;GO:0019538;GO:0043170;GO:0044238;GO:0070011;GO:0071704;GO:0140096;GO:1901564
Woma_00011456	-1.7308	0.0421928	GO:0000003;GO:0002064;GO:0002065;GO:0002066;GO:0003006;GO:0003674;GO:0003824;GO:0004601;GO:0005575;GO:0005623;GO:0007276;GO:0007281;GO:0007292;GO:0007304;GO:0007306;GO:0008150;GO:0008152;GO:0009636;GO:0009653;GO:0009888;GO:0009987;GO:0010033;GO:0010927;GO:0016043;GO:0016209;GO:0016491;GO:0016684;GO:0019953;GO:0022412;GO:0022414;GO:0022607;GO:0030154;GO:0030312;GO:0030703;GO:0030707;GO:0030855;GO:…
Woma_00004028	-9.4443	0.0426398
Woma_00006895	-1.3989	0.0435794	GO:0003674;GO:0003824;GO:0004099;GO:0004553;GO:0004568;GO:0005488;GO:0005575;GO:0005576;GO:0005604;GO:0005615;GO:0005622;GO:0005623;GO:0005737;GO:0005768;GO:0005770;GO:0006022;GO:0006026;GO:0006030;GO:0006032;GO:0006040;GO:0006807;GO:0007275;GO:0007424;GO:0008061;GO:0008144;GO:0008150;GO:0008152;GO:0009056;GO:0009057;GO:0009987;GO:0012505;GO:0016787;GO:0016798;GO:0016810;GO:0016811;GO:0017144;GO:…
Woma_00003444	-1.8936	0.0438793
Woma_00000043	-1.7908	0.0439822	GO:0003674;GO:0003824;GO:0004771;GO:0004806;GO:0005575;GO:0005576;GO:0005615;GO:0005622;GO:0005623;GO:0005737;GO:0005783;GO:0005788;GO:0005811;GO:0005829;GO:0006066;GO:0006082;GO:0006139;GO:0006163;GO:0006464;GO:0006486;GO:0006629;GO:0006631;GO:0006637;GO:0006638;GO:0006639;GO:0006690;GO:0006692;GO:0006693;GO:0006694;GO:0006695;GO:0006725;GO:0006732;GO:0006753;GO:0006790;GO:0006793;GO:0006796;GO:…
Woma_00007463	-1.2739	0.0441061	GO:0000041;GO:0000221;GO:0000323;GO:0001666;GO:0003674;GO:0003824;GO:0005215;GO:0005575;GO:0005622;GO:0005623;GO:0005737;GO:0005764;GO:0005765;GO:0005773;GO:0005774;GO:0005829;GO:0005886;GO:0005902;GO:0006810;GO:0006811;GO:0006812;GO:0006826;GO:0006873;GO:0006875;GO:0006879;GO:0006885;GO:0006950;GO:0007035;GO:0007154;GO:0007165;GO:0007166;GO:0007167;GO:0007169;GO:0008104;GO:0008150;GO:0008286;GO:…
Woma_00007486	-1.0796	0.0441448	GO:0003008;GO:0003012;GO:0003674;GO:0005488;GO:0005515;GO:0008150;GO:0032501;GO:0042802
Woma_00000795	-2.342	0.044617	GO:0000118;GO:0000981;GO:0001067;GO:0003674;GO:0003676;GO:0003677;GO:0003700;GO:0003712;GO:0003713;GO:0005488;GO:0005515;GO:0005575;GO:0005622;GO:0005623;GO:0005634;GO:0005654;GO:0005667;GO:0005730;GO:0005737;GO:0005829;GO:0006066;GO:0006355;GO:0006357;GO:0006629;GO:0006694;GO:0006706;GO:0006707;GO:0007275;GO:0008134;GO:0008150;GO:0008152;GO:0008202;GO:0008203;GO:0008301;GO:0008610;GO:0009056;GO:…
Woma_00007767	-3.4796	0.044815	GO:0000003;GO:0003008;GO:0005575;GO:0005622;GO:0005623;GO:0005737;GO:0005814;GO:0005815;GO:0005856;GO:0005929;GO:0006996;GO:0007276;GO:0007283;GO:0007600;GO:0007605;GO:0007610;GO:0007626;GO:0008150;GO:0009987;GO:0015630;GO:0016043;GO:0019953;GO:0022414;GO:0022607;GO:0030030;GO:0030031;GO:0032501;GO:0032504;GO:0035869;GO:0036064;GO:0042995;GO:0043226;GO:0043228;GO:0043229;GO:0043232;GO:0044085;GO:…
Woma_00015332	-1.7742	0.0448565	GO:0000275;GO:0000276;GO:0003674;GO:0005215;GO:0005575;GO:0005622;GO:0005623;GO:0005737;GO:0005739;GO:0005740;GO:0005743;GO:0005753;GO:0005756;GO:0006091;GO:0006119;GO:0006139;GO:0006163;GO:0006164;GO:0006725;GO:0006753;GO:0006754;GO:0006793;GO:0006796;GO:0006807;GO:0006810;GO:0006811;GO:0006812;GO:0006839;GO:0006996;GO:0007005;GO:0007006;GO:0007007;GO:0008150;GO:0008152;GO:0009058;GO:0009117;GO:…
Woma_00002865	-1.6285	0.0460032	GO:0001558;GO:0002119;GO:0002164;GO:0003674;GO:0005102;GO:0005104;GO:0005488;GO:0005515;GO:0005575;GO:0005576;GO:0005615;GO:0005622;GO:0005623;GO:0005634;GO:0005654;GO:0005730;GO:0005737;GO:0007154;GO:0007165;GO:0007166;GO:0007167;GO:0007169;GO:0007275;GO:0007399;GO:0008083;GO:0008134;GO:0008150;GO:0008361;GO:0008543;GO:0009719;GO:0009791;GO:0009966;GO:0009987;GO:0010033;GO:0010469;GO:0010646;GO:…
Woma_00009218	-1.4291	0.0462533	GO:0000003;GO:0002119;GO:0002164;GO:0003006;GO:0003008;GO:0003674;GO:0003824;GO:0003954;GO:0005575;GO:0005622;GO:0005623;GO:0005737;GO:0005739;GO:0005740;GO:0005743;GO:0005746;GO:0005747;GO:0005829;GO:0006091;GO:0006119;GO:0006120;GO:0006139;GO:0006163;GO:0006725;GO:0006753;GO:0006793;GO:0006796;GO:0006807;GO:0006928;GO:0006996;GO:0007005;GO:0007275;GO:0007548;GO:0007568;GO:0007588;GO:0007610;GO:…
Woma_00003139	-1.5803	0.0464306	GO:0000278;GO:0001666;GO:0003674;GO:0003824;GO:0004129;GO:0005215;GO:0005575;GO:0005622;GO:0005623;GO:0005634;GO:0005737;GO:0005739;GO:0005740;GO:0005743;GO:0005746;GO:0005751;GO:0006091;GO:0006119;GO:0006123;GO:0006139;GO:0006163;GO:0006725;GO:0006753;GO:0006793;GO:0006796;GO:0006807;GO:0006810;GO:0006811;GO:0006812;GO:0006950;GO:0006996;GO:0007030;GO:0007049;GO:0007275;GO:0007399;GO:0007406;GO:…
Woma_00005600	-1.386	0.046445
Woma_00010616	-1.3591	0.0468045	GO:0000003;GO:0001662;GO:0001669;GO:0002209;GO:0003006;GO:0003008;GO:0003674;GO:0005215;GO:0005216;GO:0005244;GO:0005253;GO:0005261;GO:0005575;GO:0005622;GO:0005623;GO:0005737;GO:0005739;GO:0005740;GO:0005741;GO:0005759;GO:0005783;GO:0005791;GO:0006810;GO:0006811;GO:0006812;GO:0006820;GO:0006839;GO:0006863;GO:0006950;GO:0006952;GO:0006996;GO:0007005;GO:0007154;GO:0007165;GO:0007267;GO:0007268;GO:…
Woma_00010285	-1.172	0.047151
Woma_00014213	-2.065	0.0472951	GO:0000064;GO:0001505;GO:0001775;GO:0002274;GO:0002376;GO:0002532;GO:0002537;GO:0002682;GO:0002694;GO:0003333;GO:0003674;GO:0005215;GO:0005287;GO:0005289;GO:0005292;GO:0005342;GO:0005575;GO:0005622;GO:0005623;GO:0005737;GO:0005794;GO:0005886;GO:0005887;GO:0006082;GO:0006520;GO:0006807;GO:0006809;GO:0006810;GO:0006811;GO:0006812;GO:0006820;GO:0006855;GO:0006865;GO:0006950;GO:0006952;GO:0006954;GO:…
Woma_00011917	-1.9793	0.047379	GO:0001889;GO:0003674;GO:0003824;GO:0003994;GO:0005488;GO:0005506;GO:0005575;GO:0005622;GO:0005623;GO:0005737;GO:0005739;GO:0005759;GO:0006082;GO:0006091;GO:0006099;GO:0006101;GO:0006102;GO:0006950;GO:0007275;GO:0008150;GO:0008152;GO:0008198;GO:0009060;GO:0009987;GO:0015980;GO:0016829;GO:0016835;GO:0016836;GO:0016999;GO:0017144;GO:0019752;GO:0031974;GO:0032501;GO:0032502;GO:0035900;GO:0043167;GO:…
Woma_00009099	-1.7281	0.0474007	GO:0003674;GO:0005198;GO:0005214;GO:0005575;GO:0005576;GO:0005623;GO:0005886;GO:0007275;GO:0008010;GO:0008150;GO:0016020;GO:0031012;GO:0032501;GO:0032502;GO:0040003;GO:0042302;GO:0042335;GO:0044421;GO:0044464;GO:0048856;GO:0071944
Woma_00001278	-4.8791	0.0476937	GO:0000226;GO:0001578;GO:0001655;GO:0001822;GO:0001838;GO:0001841;GO:0001843;GO:0001894;GO:0001895;GO:0001947;GO:0002009;GO:0003002;GO:0003007;GO:0003143;GO:0005575;GO:0005622;GO:0005623;GO:0005634;GO:0005654;GO:0005813;GO:0005815;GO:0005856;GO:0005929;GO:0006810;GO:0006928;GO:0006935;GO:0006996;GO:0007010;GO:0007017;GO:0007018;GO:0007154;GO:0007165;GO:0007166;GO:0007224;GO:0007275;GO:0007368;GO:…
Woma_00009731	-1.225	0.0479003	GO:0000151;GO:0005575;GO:0005622;GO:0005623;GO:0005634;GO:0005654;GO:0005737;GO:0005829;GO:0006464;GO:0006807;GO:0006950;GO:0006970;GO:0007275;GO:0007517;GO:0008150;GO:0008152;GO:0009266;GO:0009408;GO:0009628;GO:0009966;GO:0009968;GO:0009987;GO:0010646;GO:0010648;GO:0016363;GO:0016604;GO:0019538;GO:0023051;GO:0023057;GO:0030154;GO:0031461;GO:0031974;GO:0031981;GO:0032501;GO:0032502;GO:0032991;GO:…
Woma_00014782	-2.8544	0.0487155	GO:0003008;GO:0005575;GO:0005623;GO:0007600;GO:0008150;GO:0009605;GO:0019230;GO:0030425;GO:0032501;GO:0036477;GO:0040011;GO:0042330;GO:0042995;GO:0043005;GO:0044463;GO:0044464;GO:0050877;GO:0050884;GO:0050896;GO:0050905;GO:0050954;GO:0071683;GO:0097447;GO:0097458;GO:0120025;GO:0120038
Woma_00014504	-10.2208	0.0487861	GO:0003674;GO:0003824;GO:0004175;GO:0004252;GO:0006508;GO:0006807;GO:0008150;GO:0008152;GO:0008233;GO:0008236;GO:0016787;GO:0017171;GO:0019538;GO:0043170;GO:0044238;GO:0070011;GO:0071704;GO:0140096;GO:1901564
Woma_00013818	-10.4546	0.0490193
Woma_00010041	-1.5761	0.0494364
Woma_00013994	-2.1977	0.049565
Woma_00000313	-1.0496	0.0497777	GO:0003674;GO:0003824;GO:0004843;GO:0005488;GO:0005515;GO:0005575;GO:0005622;GO:0005623;GO:0005634;GO:0005737;GO:0005829;GO:0006464;GO:0006508;GO:0006511;GO:0006807;GO:0006914;GO:0006950;GO:0006986;GO:0007154;GO:0007165;GO:0008150;GO:0008152;GO:0008233;GO:0008234;GO:0009056;GO:0009057;GO:0009892;GO:0009894;GO:0009895;GO:0009987;GO:0010033;GO:0010243;GO:0010498;GO:0010605;GO:0016236;GO:0016579;GO:…
Woma_00001012	-1.6087	0.049858	GO:0000276;GO:0003674;GO:0005215;GO:0005575;GO:0005622;GO:0005623;GO:0005737;GO:0005739;GO:0005740;GO:0005743;GO:0005753;GO:0006091;GO:0006119;GO:0006139;GO:0006163;GO:0006164;GO:0006725;GO:0006753;GO:0006754;GO:0006793;GO:0006796;GO:0006807;GO:0006810;GO:0006811;GO:0006812;GO:0006839;GO:0006996;GO:0007005;GO:0007006;GO:0007007;GO:0008150;GO:0008152;GO:0009058;GO:0009117;GO:0009123;GO:0009124;GO:…
Woma_00010554	-3.3311	0.049858
Woma_00011821	-1.8455	0.0499915	GO:0003008;GO:0003012;GO:0003674;GO:0003676;GO:0003723;GO:0003729;GO:0005488;GO:0005575;GO:0005576;GO:0005622;GO:0005623;GO:0005737;GO:0006403;GO:0006810;GO:0006950;GO:0008150;GO:0009605;GO:0009987;GO:0009991;GO:0010496;GO:0010646;GO:0015931;GO:0016192;GO:0023051;GO:0030016;GO:0030017;GO:0031594;GO:0031667;GO:0031982;GO:0032501;GO:0033036;GO:0042594;GO:0042595;GO:0043226;GO:0043227;GO:0043228;GO:…
