# Supplementary material for: Genome and Transcriptome Analyses Facilitate Genetic Control of Wohlfahrtia magnifica, a Myiasis-Causing Flesh Fly
Source: Insects. 2023 Jul 10;14(7):620. doi: 10.3390/insects14070620 (PMC10380434; doi:10.3390/insects14070620)
Supplement: Supplementary file 1 [file insects-14-00620-s001.zip › Table_S3.xlsx]

## Sheet: Downregulated DEGs (CC)
GO ID	Description	Female vs Male (207)	All (7787)	p-value	q-value	Genes
GO:0030016	myofibril	28	175	9.13e-15	4.26e-12	Woma_00000077;Woma_00000238;Woma_00001148;Woma_00001457;Woma_00001459;Woma_00002235;Woma_00003232;Woma_00003235;Woma_00003239;Woma_00004258;Woma_00004318;Woma_00005627;Woma_00006835;Woma_00007341;Woma_00009143;Woma_00009145;Woma_00009564;Woma_00009565;Woma_00009566;Woma_00009567;Woma_00009699;Woma_00011819;Woma_00011821;Woma_00011946;Woma_00013475;Woma_00014569;Woma_00014904;Woma_00016258
GO:0043292	contractile fiber	29	194	1.84e-14	4.3e-12	Woma_00000077;Woma_00000238;Woma_00001148;Woma_00001457;Woma_00001459;Woma_00002235;Woma_00003232;Woma_00003235;Woma_00003239;Woma_00004258;Woma_00004318;Woma_00005627;Woma_00006835;Woma_00007341;Woma_00009143;Woma_00009145;Woma_00009564;Woma_00009565;Woma_00009566;Woma_00009567;Woma_00009699;Woma_00011499;Woma_00011819;Woma_00011821;Woma_00011946;Woma_00013475;Woma_00014569;Woma_00014904;Woma_00…
GO:0036379	myofilament	11	17	3.87e-14	5.21e-12	Woma_00000077;Woma_00000238;Woma_00003232;Woma_00003235;Woma_00004318;Woma_00009564;Woma_00009565;Woma_00009566;Woma_00009567;Woma_00009699;Woma_00016258
GO:0030017	sarcomere	26	158	4.47e-14	5.21e-12	Woma_00000077;Woma_00000238;Woma_00001148;Woma_00001457;Woma_00001459;Woma_00002235;Woma_00003232;Woma_00003235;Woma_00003239;Woma_00004318;Woma_00005627;Woma_00006835;Woma_00009143;Woma_00009145;Woma_00009564;Woma_00009565;Woma_00009566;Woma_00009567;Woma_00009699;Woma_00011819;Woma_00011821;Woma_00011946;Woma_00013475;Woma_00014569;Woma_00014904;Woma_00016258
GO:0044449	contractile fiber part	27	178	1.1e-13	1.01e-11	Woma_00000077;Woma_00000238;Woma_00001148;Woma_00001457;Woma_00001459;Woma_00002235;Woma_00003232;Woma_00003235;Woma_00003239;Woma_00004318;Woma_00005627;Woma_00006835;Woma_00009143;Woma_00009145;Woma_00009564;Woma_00009565;Woma_00009566;Woma_00009567;Woma_00009699;Woma_00011499;Woma_00011819;Woma_00011821;Woma_00011946;Woma_00013475;Woma_00014569;Woma_00014904;Woma_00016258
GO:0005865	striated muscle thin filament	10	14	1.3e-13	1.01e-11	Woma_00000077;Woma_00000238;Woma_00003232;Woma_00003235;Woma_00004318;Woma_00009564;Woma_00009565;Woma_00009566;Woma_00009567;Woma_00009699
GO:1990204	oxidoreductase complex	18	88	9.87e-12	6.58e-10	Woma_00000355;Woma_00000389;Woma_00000665;Woma_00001479;Woma_00001908;Woma_00002256;Woma_00004042;Woma_00005627;Woma_00007841;Woma_00008914;Woma_00009218;Woma_00009297;Woma_00009852;Woma_00010011;Woma_00010329;Woma_00011954;Woma_00014526;Woma_00015353
GO:0005862	muscle thin filament tropomyosin	5	5	1.27e-08	7.39e-07	Woma_00000077;Woma_00009564;Woma_00009565;Woma_00009566;Woma_00009567
GO:0099512	supramolecular fiber	31	380	1.76e-08	8.36e-07	Woma_00000077;Woma_00000238;Woma_00001148;Woma_00001457;Woma_00001459;Woma_00002235;Woma_00003232;Woma_00003235;Woma_00003239;Woma_00004258;Woma_00004318;Woma_00005627;Woma_00006835;Woma_00007341;Woma_00007477;Woma_00009143;Woma_00009145;Woma_00009564;Woma_00009565;Woma_00009566;Woma_00009567;Woma_00009699;Woma_00011499;Woma_00011819;Woma_00011821;Woma_00011946;Woma_00013139;Woma_00013475;Woma_00…
GO:0098800	inner mitochondrial membrane protein complex	16	107	1.79e-08	8.36e-07	Woma_00000355;Woma_00001012;Woma_00001479;Woma_00002256;Woma_00003139;Woma_00004003;Woma_00005370;Woma_00007841;Woma_00009218;Woma_00009297;Woma_00009852;Woma_00010011;Woma_00011559;Woma_00013325;Woma_00014526;Woma_00015332
GO:0044455	mitochondrial membrane part	19	161	4.28e-08	1.82e-06	Woma_00000355;Woma_00000973;Woma_00001012;Woma_00001479;Woma_00002256;Woma_00003139;Woma_00003387;Woma_00004003;Woma_00005370;Woma_00007841;Woma_00009218;Woma_00009297;Woma_00009852;Woma_00010011;Woma_00011559;Woma_00012686;Woma_00013325;Woma_00014526;Woma_00015332
GO:0044429	mitochondrial part	42	669	8.98e-08	3.5e-06	Woma_00000355;Woma_00000389;Woma_00000656;Woma_00000665;Woma_00000973;Woma_00001012;Woma_00001479;Woma_00001908;Woma_00002160;Woma_00002256;Woma_00002632;Woma_00003139;Woma_00003387;Woma_00003435;Woma_00003481;Woma_00004003;Woma_00004042;Woma_00004984;Woma_00005370;Woma_00005981;Woma_00006629;Woma_00007841;Woma_00008914;Woma_00009218;Woma_00009297;Woma_00009852;Woma_00010011;Woma_00010329;Woma_00…
GO:0098798	mitochondrial protein complex	22	234	2.2e-07	7.9e-06	Woma_00000355;Woma_00000389;Woma_00001012;Woma_00001479;Woma_00001908;Woma_00002256;Woma_00003139;Woma_00004003;Woma_00004042;Woma_00005370;Woma_00007841;Woma_00008914;Woma_00009218;Woma_00009297;Woma_00009852;Woma_00010011;Woma_00010329;Woma_00011559;Woma_00013325;Woma_00014526;Woma_00015332;Woma_00015353
GO:0031966	mitochondrial membrane	31	427	2.55e-07	8.49e-06	Woma_00000355;Woma_00000389;Woma_00000973;Woma_00001012;Woma_00001479;Woma_00002160;Woma_00002256;Woma_00002632;Woma_00003139;Woma_00003387;Woma_00004003;Woma_00004984;Woma_00005370;Woma_00005981;Woma_00006629;Woma_00007841;Woma_00009218;Woma_00009297;Woma_00009852;Woma_00010011;Woma_00010616;Woma_00010959;Woma_00011559;Woma_00011954;Woma_00012103;Woma_00012349;Woma_00012648;Woma_00012686;Woma_00…
GO:0005743	mitochondrial inner membrane	26	325	4.12e-07	1.28e-05	Woma_00000355;Woma_00000973;Woma_00001012;Woma_00001479;Woma_00002256;Woma_00002632;Woma_00003139;Woma_00003387;Woma_00004003;Woma_00004984;Woma_00005370;Woma_00005981;Woma_00006629;Woma_00007841;Woma_00009218;Woma_00009297;Woma_00009852;Woma_00010011;Woma_00011559;Woma_00011954;Woma_00012103;Woma_00012349;Woma_00012686;Woma_00013325;Woma_00014526;Woma_00015332
GO:0015629	actin cytoskeleton	21	226	5.14e-07	1.5e-05	Woma_00000077;Woma_00000238;Woma_00001148;Woma_00003232;Woma_00003235;Woma_00003239;Woma_00004258;Woma_00004318;Woma_00006835;Woma_00007477;Woma_00009564;Woma_00009565;Woma_00009566;Woma_00009567;Woma_00009699;Woma_00011499;Woma_00013139;Woma_00013475;Woma_00014569;Woma_00014904;Woma_00016258
GO:0005740	mitochondrial envelope	31	458	1.18e-06	3.24e-05	Woma_00000355;Woma_00000389;Woma_00000973;Woma_00001012;Woma_00001479;Woma_00002160;Woma_00002256;Woma_00002632;Woma_00003139;Woma_00003387;Woma_00004003;Woma_00004984;Woma_00005370;Woma_00005981;Woma_00006629;Woma_00007841;Woma_00009218;Woma_00009297;Woma_00009852;Woma_00010011;Woma_00010616;Woma_00010959;Woma_00011559;Woma_00011954;Woma_00012103;Woma_00012349;Woma_00012648;Woma_00012686;Woma_00…
GO:0005739	mitochondrion	51	991	1.6e-06	3.96e-05	Woma_00000355;Woma_00000389;Woma_00000656;Woma_00000665;Woma_00000973;Woma_00001012;Woma_00001479;Woma_00001908;Woma_00002111;Woma_00002160;Woma_00002256;Woma_00002284;Woma_00002632;Woma_00003139;Woma_00003201;Woma_00003387;Woma_00003435;Woma_00003481;Woma_00004003;Woma_00004042;Woma_00004984;Woma_00005370;Woma_00005981;Woma_00006629;Woma_00007730;Woma_00007841;Woma_00008711;Woma_00008914;Woma_00…
GO:0019866	organelle inner membrane	26	349	1.61e-06	3.96e-05	Woma_00000355;Woma_00000973;Woma_00001012;Woma_00001479;Woma_00002256;Woma_00002632;Woma_00003139;Woma_00003387;Woma_00004003;Woma_00004984;Woma_00005370;Woma_00005981;Woma_00006629;Woma_00007841;Woma_00009218;Woma_00009297;Woma_00009852;Woma_00010011;Woma_00011559;Woma_00011954;Woma_00012103;Woma_00012349;Woma_00012686;Woma_00013325;Woma_00014526;Woma_00015332
GO:0070469	respiratory chain	11	69	1.7e-06	3.96e-05	Woma_00000355;Woma_00001479;Woma_00002256;Woma_00003139;Woma_00004984;Woma_00007841;Woma_00009218;Woma_00009297;Woma_00009852;Woma_00010011;Woma_00014526
GO:0098803	respiratory chain complex	10	64	6.14e-06	0.00013647	Woma_00000355;Woma_00001479;Woma_00002256;Woma_00003139;Woma_00007841;Woma_00009218;Woma_00009297;Woma_00009852;Woma_00010011;Woma_00014526
GO:0043209	myelin sheath	14	131	8.95e-06	0.000189882	Woma_00000355;Woma_00001908;Woma_00003435;Woma_00004042;Woma_00004984;Woma_00006629;Woma_00007463;Woma_00008914;Woma_00009297;Woma_00009852;Woma_00010616;Woma_00011917;Woma_00013325;Woma_00014526
GO:0005746	mitochondrial respiratory chain	10	67	9.37e-06	0.000190306	Woma_00000355;Woma_00001479;Woma_00002256;Woma_00003139;Woma_00007841;Woma_00009218;Woma_00009297;Woma_00009852;Woma_00010011;Woma_00014526
GO:0030018	Z disc	11	90	2.37e-05	0.000461854	Woma_00001148;Woma_00001457;Woma_00001459;Woma_00003232;Woma_00003235;Woma_00005627;Woma_00009143;Woma_00009145;Woma_00009699;Woma_00014569;Woma_00014904
GO:0045239	tricarboxylic acid cycle enzyme complex	5	15	3.06e-05	0.000570969	Woma_00000389;Woma_00001908;Woma_00003435;Woma_00010329;Woma_00015353
GO:0031674	I band	11	96	4.38e-05	0.000786084	Woma_00001148;Woma_00001457;Woma_00001459;Woma_00003232;Woma_00003235;Woma_00005627;Woma_00009143;Woma_00009145;Woma_00009699;Woma_00014569;Woma_00014904
GO:0016459	myosin complex	6	27	6.09e-05	0.0010532	Woma_00003239;Woma_00004258;Woma_00011499;Woma_00013475;Woma_00014569;Woma_00016258
GO:0005962	mitochondrial isocitrate dehydrogenase complex (NAD+)	3	4	7.26e-05	0.00116952	Woma_00001908;Woma_00010329;Woma_00015353
GO:0045242	isocitrate dehydrogenase complex (NAD+)	3	4	7.26e-05	0.00116952	Woma_00001908;Woma_00010329;Woma_00015353
GO:0070864	sperm individualization complex	4	11	0.000138241	0.00215196	Woma_00002829;Woma_00009564;Woma_00009565;Woma_00009566
GO:0000276	mitochondrial proton-transporting ATP synthase complex, coupling factor F(o)	4	13	0.000287227	0.00406469	Woma_00001012;Woma_00011559;Woma_00013325;Woma_00015332
GO:0030062	mitochondrial tricarboxylic acid cycle enzyme complex	4	13	0.000287227	0.00406469	Woma_00000389;Woma_00001908;Woma_00010329;Woma_00015353
GO:0045263	proton-transporting ATP synthase complex, coupling factor F(o)	4	13	0.000287227	0.00406469	Woma_00001012;Woma_00011559;Woma_00013325;Woma_00015332
GO:0005884	actin filament	7	50	0.000320602	0.00440357	Woma_00004318;Woma_00007477;Woma_00009564;Woma_00009565;Woma_00009566;Woma_00009567;Woma_00013139
GO:0070865	investment cone	3	6	0.000349017	0.00465688	Woma_00009564;Woma_00009565;Woma_00009566
GO:0045254	pyruvate dehydrogenase complex	3	7	0.000598819	0.00776801	Woma_00000665;Woma_00004042;Woma_00008914
GO:0005759	mitochondrial matrix	20	340	0.000684727	0.00821126	Woma_00000355;Woma_00000389;Woma_00000656;Woma_00000665;Woma_00001908;Woma_00003435;Woma_00003481;Woma_00004042;Woma_00005370;Woma_00005981;Woma_00007841;Woma_00008914;Woma_00009852;Woma_00010329;Woma_00010616;Woma_00011917;Woma_00012686;Woma_00013325;Woma_00014699;Woma_00015353
GO:0005861	troponin complex	2	2	0.00070332	0.00821126	Woma_00000077;Woma_00000238
GO:0009331	glycerol-3-phosphate dehydrogenase complex	2	2	0.00070332	0.00821126	Woma_00005627;Woma_00011954
GO:1990584	cardiac Troponin complex	2	2	0.00070332	0.00821126	Woma_00000077;Woma_00000238
GO:0044430	cytoskeletal part	35	768	0.000982002	0.0111852	Woma_00000077;Woma_00000238;Woma_00001148;Woma_00001278;Woma_00001922;Woma_00002121;Woma_00002284;Woma_00002829;Woma_00003232;Woma_00003235;Woma_00003239;Woma_00003611;Woma_00003660;Woma_00004258;Woma_00004318;Woma_00007477;Woma_00007730;Woma_00007767;Woma_00007829;Woma_00009153;Woma_00009564;Woma_00009565;Woma_00009566;Woma_00009567;Woma_00009699;Woma_00010543;Woma_00011499;Woma_00011879;Woma_00…
GO:0005753	mitochondrial proton-transporting ATP synthase complex	4	19	0.00137363	0.0145693	Woma_00001012;Woma_00011559;Woma_00013325;Woma_00015332
GO:0045259	proton-transporting ATP synthase complex	4	19	0.00137363	0.0145693	Woma_00001012;Woma_00011559;Woma_00013325;Woma_00015332
GO:0031967	organelle envelope	34	754	0.00140389	0.0145693	Woma_00000355;Woma_00000389;Woma_00000973;Woma_00001012;Woma_00001479;Woma_00002121;Woma_00002160;Woma_00002256;Woma_00002632;Woma_00002645;Woma_00003139;Woma_00003387;Woma_00004003;Woma_00004984;Woma_00005370;Woma_00005981;Woma_00006629;Woma_00007841;Woma_00009218;Woma_00009297;Woma_00009852;Woma_00010011;Woma_00010616;Woma_00010959;Woma_00011559;Woma_00011954;Woma_00012103;Woma_00012349;Woma_00…
GO:0031975	envelope	34	754	0.00140389	0.0145693	Woma_00000355;Woma_00000389;Woma_00000973;Woma_00001012;Woma_00001479;Woma_00002121;Woma_00002160;Woma_00002256;Woma_00002632;Woma_00002645;Woma_00003139;Woma_00003387;Woma_00004003;Woma_00004984;Woma_00005370;Woma_00005981;Woma_00006629;Woma_00007841;Woma_00009218;Woma_00009297;Woma_00009852;Woma_00010011;Woma_00010616;Woma_00010959;Woma_00011559;Woma_00011954;Woma_00012103;Woma_00012349;Woma_00…
GO:0044441	ciliary part	15	235	0.00144817	0.0147021	Woma_00001278;Woma_00001922;Woma_00002121;Woma_00002160;Woma_00002850;Woma_00003611;Woma_00003660;Woma_00007012;Woma_00007730;Woma_00007767;Woma_00007829;Woma_00009153;Woma_00010543;Woma_00011879;Woma_00012103
GO:0005750	mitochondrial respiratory chain complex III	3	10	0.00193512	0.0188271	Woma_00009297;Woma_00009852;Woma_00010011
GO:0045275	respiratory chain complex III	3	10	0.00193512	0.0188271	Woma_00009297;Woma_00009852;Woma_00010011
GO:0036501	UFD1-NPL4 complex	2	3	0.00207292	0.0197562	Woma_00002229;Woma_00002231
GO:0005929	cilium	18	322	0.00224286	0.0209483	Woma_00001278;Woma_00001922;Woma_00002121;Woma_00002160;Woma_00002850;Woma_00003611;Woma_00003660;Woma_00005433;Woma_00007012;Woma_00007730;Woma_00007767;Woma_00007829;Woma_00009153;Woma_00010543;Woma_00011879;Woma_00012103;Woma_00013325;Woma_00015633
GO:0097546	ciliary base	4	22	0.00243551	0.0223016	Woma_00001278;Woma_00003660;Woma_00010543;Woma_00012103
GO:0005859	muscle myosin complex	3	11	0.00260895	0.0229883	Woma_00011499;Woma_00014569;Woma_00016258
GO:0016460	myosin II complex	3	11	0.00260895	0.0229883	Woma_00011499;Woma_00014569;Woma_00016258
GO:0033177	proton-transporting two-sector ATPase complex, proton-transporting domain	4	23	0.00288763	0.0249727	Woma_00001012;Woma_00011559;Woma_00013325;Woma_00015332
GO:0036064	ciliary basal body	7	73	0.0031257	0.0265401	Woma_00002121;Woma_00007730;Woma_00007767;Woma_00007829;Woma_00009153;Woma_00010543;Woma_00011879
GO:0005924	cell-substrate adherens junction	8	96	0.00389636	0.0324929	Woma_00000433;Woma_00001148;Woma_00007477;Woma_00007972;Woma_00009699;Woma_00012055;Woma_00012720;Woma_00013139
GO:0032059	bleb	2	4	0.00407321	0.0333718	Woma_00003232;Woma_00003235
GO:0098796	membrane protein complex	26	568	0.00435595	0.0349893	Woma_00000355;Woma_00001012;Woma_00001479;Woma_00002229;Woma_00002231;Woma_00002256;Woma_00003139;Woma_00004003;Woma_00005370;Woma_00007463;Woma_00007829;Woma_00007841;Woma_00009218;Woma_00009297;Woma_00009852;Woma_00010011;Woma_00011559;Woma_00012449;Woma_00012963;Woma_00013325;Woma_00013919;Woma_00014526;Woma_00014573;Woma_00015332;Woma_00016121;Woma_00016266
GO:0030055	cell-substrate junction	8	98	0.00442049	0.0349893	Woma_00000433;Woma_00001148;Woma_00007477;Woma_00007972;Woma_00009699;Woma_00012055;Woma_00012720;Woma_00013139
GO:0034704	calcium channel complex	4	26	0.0045812	0.035657	Woma_00004003;Woma_00014573;Woma_00016121;Woma_00016266
GO:0016469	proton-transporting two-sector ATPase complex	5	42	0.0048346	0.0370125	Woma_00001012;Woma_00007463;Woma_00011559;Woma_00013325;Woma_00015332
GO:0005856	cytoskeleton	38	945	0.00551323	0.0415271	Woma_00000077;Woma_00000238;Woma_00001148;Woma_00001278;Woma_00001922;Woma_00002121;Woma_00002284;Woma_00002829;Woma_00003232;Woma_00003235;Woma_00003239;Woma_00003611;Woma_00003660;Woma_00004258;Woma_00004318;Woma_00006835;Woma_00007477;Woma_00007730;Woma_00007767;Woma_00007829;Woma_00009153;Woma_00009564;Woma_00009565;Woma_00009566;Woma_00009567;Woma_00009699;Woma_00009949;Woma_00010543;Woma_00…
GO:1902495	transmembrane transporter complex	9	127	0.00659154	0.0479216	Woma_00004003;Woma_00007829;Woma_00009297;Woma_00009852;Woma_00010011;Woma_00013919;Woma_00014573;Woma_00016121;Woma_00016266
GO:0005891	voltage-gated calcium channel complex	3	15	0.00665158	0.0479216	Woma_00014573;Woma_00016121;Woma_00016266
GO:0005967	mitochondrial pyruvate dehydrogenase complex	2	5	0.00667002	0.0479216	Woma_00004042;Woma_00008914

## Sheet: Downregulated DEGs (MF)
GO ID	Description	Female vs Male (205)	All (7053)	p-value	q-value	Genes
GO:0004723	calcium-dependent protein serine/threonine phosphatase activity	4	7	2.27e-05	0.00630254	Woma_00002284;Woma_00007012;Woma_00007924;Woma_00014840
GO:0051015	actin filament binding	11	83	2.47e-05	0.00630254	Woma_00000077;Woma_00001457;Woma_00001459;Woma_00004318;Woma_00009564;Woma_00009565;Woma_00009566;Woma_00009567;Woma_00009699;Woma_00013475;Woma_00014569
GO:0003779	actin binding	17	187	2.76e-05	0.00630254	Woma_00000077;Woma_00000238;Woma_00001148;Woma_00001457;Woma_00001459;Woma_00003235;Woma_00004318;Woma_00006835;Woma_00009564;Woma_00009565;Woma_00009566;Woma_00009567;Woma_00009699;Woma_00009949;Woma_00013475;Woma_00014569;Woma_00014904
GO:0051371	muscle alpha-actinin binding	4	9	7.79e-05	0.010817	Woma_00001148;Woma_00009143;Woma_00009145;Woma_00014569
GO:0004449	isocitrate dehydrogenase (NAD+) activity	3	4	9.47e-05	0.010817	Woma_00001908;Woma_00010329;Woma_00015353
GO:0005523	tropomyosin binding	3	4	9.47e-05	0.010817	Woma_00000238;Woma_00004318;Woma_00011946
GO:0016491	oxidoreductase activity	28	464	0.000162487	0.0159005	Woma_00000355;Woma_00000389;Woma_00000656;Woma_00000665;Woma_00001479;Woma_00001908;Woma_00002256;Woma_00003139;Woma_00003481;Woma_00004984;Woma_00005556;Woma_00005627;Woma_00005981;Woma_00007841;Woma_00008914;Woma_00009218;Woma_00009297;Woma_00009852;Woma_00009926;Woma_00010011;Woma_00010329;Woma_00010420;Woma_00011456;Woma_00011954;Woma_00014385;Woma_00014526;Woma_00015253;Woma_00015353
GO:0009055	electron carrier activity	9	72	0.000216162	0.0170976	Woma_00000355;Woma_00000656;Woma_00003139;Woma_00004984;Woma_00009297;Woma_00009852;Woma_00010011;Woma_00010329;Woma_00014526
GO:0008307	structural constituent of muscle	6	31	0.00022464	0.0170976	Woma_00009564;Woma_00009565;Woma_00009566;Woma_00009567;Woma_00014569;Woma_00016258
GO:0004448	isocitrate dehydrogenase activity	3	6	0.000453637	0.0282492	Woma_00001908;Woma_00010329;Woma_00015353
GO:0008331	high voltage-gated calcium channel activity	3	6	0.000453637	0.0282492	Woma_00014573;Woma_00016121;Woma_00016266
GO:0004367	glycerol-3-phosphate dehydrogenase [NAD+] activity	2	2	0.00084081	0.0359972	Woma_00005627;Woma_00011954
GO:0004368	glycerol-3-phosphate dehydrogenase activity	2	2	0.00084081	0.0359972	Woma_00005627;Woma_00011954
GO:0016901	oxidoreductase activity, acting on the CH-OH group of donors, quinone or similar compound as acceptor	2	2	0.00084081	0.0359972	Woma_00005627;Woma_00011954
GO:0030172	troponin C binding	2	2	0.00084081	0.0359972	Woma_00000077;Woma_00000238
GO:0031014	troponin T binding	2	2	0.00084081	0.0359972	Woma_00000077;Woma_00000238
GO:0042826	histone deacetylase binding	8	73	0.00117984	0.0475405	Woma_00002008;Woma_00003672;Woma_00005445;Woma_00006992;Woma_00009881;Woma_00011019;Woma_00011020;Woma_00011980

## Sheet: Downregulated DEGs (BP)
GO ID	Description	Female vs Male (232)	All (8136)	p-value	q-value	Genes
GO:0045333	cellular respiration	26	164	6.25e-13	2.4e-09	Woma_00000355;Woma_00000389;Woma_00000656;Woma_00000665;Woma_00001479;Woma_00001908;Woma_00002256;Woma_00003139;Woma_00003435;Woma_00003481;Woma_00004984;Woma_00005627;Woma_00007841;Woma_00008914;Woma_00009218;Woma_00009297;Woma_00009852;Woma_00010011;Woma_00010329;Woma_00011917;Woma_00011954;Woma_00012648;Woma_00012686;Woma_00014526;Woma_00014699;Woma_00015353
GO:0009060	aerobic respiration	18	79	4.73e-12	7.65e-09	Woma_00000389;Woma_00000656;Woma_00000665;Woma_00001479;Woma_00001908;Woma_00003139;Woma_00003435;Woma_00003481;Woma_00004984;Woma_00008914;Woma_00009852;Woma_00010329;Woma_00011917;Woma_00012648;Woma_00012686;Woma_00014526;Woma_00014699;Woma_00015353
GO:0006099	tricarboxylic acid cycle	14	43	5.98e-12	7.65e-09	Woma_00000389;Woma_00000656;Woma_00000665;Woma_00001479;Woma_00001908;Woma_00003435;Woma_00003481;Woma_00008914;Woma_00010329;Woma_00011917;Woma_00012686;Woma_00014526;Woma_00014699;Woma_00015353
GO:0006101	citrate metabolic process	14	46	1.7e-11	1.63e-08	Woma_00000389;Woma_00000656;Woma_00000665;Woma_00001479;Woma_00001908;Woma_00003435;Woma_00003481;Woma_00008914;Woma_00010329;Woma_00011917;Woma_00012686;Woma_00014526;Woma_00014699;Woma_00015353
GO:0030239	myofibril assembly	18	89	4.04e-11	3.1e-08	Woma_00000077;Woma_00000238;Woma_00001148;Woma_00003232;Woma_00003235;Woma_00003239;Woma_00004258;Woma_00004318;Woma_00007477;Woma_00009143;Woma_00009145;Woma_00009567;Woma_00009699;Woma_00011384;Woma_00011667;Woma_00011946;Woma_00014569;Woma_00016258
GO:0015980	energy derivation by oxidation of organic compounds	28	231	6.22e-11	3.98e-08	Woma_00000355;Woma_00000389;Woma_00000656;Woma_00000665;Woma_00001479;Woma_00001908;Woma_00002160;Woma_00002256;Woma_00003139;Woma_00003435;Woma_00003481;Woma_00004984;Woma_00005627;Woma_00005981;Woma_00007841;Woma_00008914;Woma_00009218;Woma_00009297;Woma_00009852;Woma_00010011;Woma_00010329;Woma_00011917;Woma_00011954;Woma_00012648;Woma_00012686;Woma_00014526;Woma_00014699;Woma_00015353
GO:0072350	tricarboxylic acid metabolic process	14	52	1.07e-10	5.89e-08	Woma_00000389;Woma_00000656;Woma_00000665;Woma_00001479;Woma_00001908;Woma_00003435;Woma_00003481;Woma_00008914;Woma_00010329;Woma_00011917;Woma_00012686;Woma_00014526;Woma_00014699;Woma_00015353
GO:0006091	generation of precursor metabolites and energy	34	350	2.28e-10	1.09e-07	Woma_00000355;Woma_00000389;Woma_00000656;Woma_00000665;Woma_00001012;Woma_00001479;Woma_00001908;Woma_00002160;Woma_00002256;Woma_00003139;Woma_00003435;Woma_00003481;Woma_00004984;Woma_00005445;Woma_00005627;Woma_00005981;Woma_00006311;Woma_00007841;Woma_00008914;Woma_00009218;Woma_00009297;Woma_00009852;Woma_00010011;Woma_00010329;Woma_00011917;Woma_00011954;Woma_00012648;Woma_00012686;Woma_00…
GO:0031032	actomyosin structure organization	23	188	2.97e-09	1.27e-06	Woma_00000077;Woma_00000238;Woma_00001148;Woma_00003232;Woma_00003235;Woma_00003239;Woma_00004258;Woma_00004318;Woma_00005474;Woma_00007477;Woma_00009143;Woma_00009145;Woma_00009564;Woma_00009565;Woma_00009566;Woma_00009567;Woma_00009699;Woma_00011384;Woma_00011667;Woma_00011946;Woma_00013475;Woma_00014569;Woma_00016258
GO:0055002	striated muscle cell development	21	160	4.18e-09	1.6e-06	Woma_00000077;Woma_00000238;Woma_00001148;Woma_00002284;Woma_00003232;Woma_00003235;Woma_00003239;Woma_00004258;Woma_00004318;Woma_00007341;Woma_00007477;Woma_00009143;Woma_00009145;Woma_00009567;Woma_00009699;Woma_00009731;Woma_00011384;Woma_00011667;Woma_00011946;Woma_00014569;Woma_00016258
GO:0003012	muscle system process	26	245	5.71e-09	1.99e-06	Woma_00000077;Woma_00000238;Woma_00002284;Woma_00003235;Woma_00004258;Woma_00004318;Woma_00004999;Woma_00005627;Woma_00007341;Woma_00007486;Woma_00007727;Woma_00007829;Woma_00009564;Woma_00009565;Woma_00009566;Woma_00009567;Woma_00011499;Woma_00011819;Woma_00011821;Woma_00012686;Woma_00013919;Woma_00014569;Woma_00014573;Woma_00016121;Woma_00016258;Woma_00016266
GO:0016999	antibiotic metabolic process	16	94	7.24e-09	2.32e-06	Woma_00000389;Woma_00000656;Woma_00000665;Woma_00001479;Woma_00001908;Woma_00003435;Woma_00003481;Woma_00004984;Woma_00005627;Woma_00008914;Woma_00010329;Woma_00011917;Woma_00012686;Woma_00014526;Woma_00014699;Woma_00015353
GO:0055001	muscle cell development	21	167	9.14e-09	2.7e-06	Woma_00000077;Woma_00000238;Woma_00001148;Woma_00002284;Woma_00003232;Woma_00003235;Woma_00003239;Woma_00004258;Woma_00004318;Woma_00007341;Woma_00007477;Woma_00009143;Woma_00009145;Woma_00009567;Woma_00009699;Woma_00009731;Woma_00011384;Woma_00011667;Woma_00011946;Woma_00014569;Woma_00016258
GO:0017144	drug metabolic process	36	455	1.76e-08	4.81e-06	Woma_00000355;Woma_00000389;Woma_00000656;Woma_00000665;Woma_00001012;Woma_00001034;Woma_00001479;Woma_00001908;Woma_00002111;Woma_00002160;Woma_00002256;Woma_00003139;Woma_00003435;Woma_00003481;Woma_00004984;Woma_00005627;Woma_00006311;Woma_00006895;Woma_00007841;Woma_00008914;Woma_00009218;Woma_00009297;Woma_00009852;Woma_00010011;Woma_00010329;Woma_00011559;Woma_00011917;Woma_00012648;Woma_00…
GO:0009117	nucleotide metabolic process	37	497	5.42e-08	1.39e-05	Woma_00000043;Woma_00000355;Woma_00000389;Woma_00000656;Woma_00000665;Woma_00001012;Woma_00001479;Woma_00001908;Woma_00002160;Woma_00002256;Woma_00002632;Woma_00003139;Woma_00003387;Woma_00003435;Woma_00004042;Woma_00004984;Woma_00005556;Woma_00005627;Woma_00006311;Woma_00006440;Woma_00007829;Woma_00007841;Woma_00008914;Woma_00009218;Woma_00009297;Woma_00009852;Woma_00010011;Woma_00010329;Woma_00…
GO:0006753	nucleoside phosphate metabolic process	37	499	6.02e-08	1.44e-05	Woma_00000043;Woma_00000355;Woma_00000389;Woma_00000656;Woma_00000665;Woma_00001012;Woma_00001479;Woma_00001908;Woma_00002160;Woma_00002256;Woma_00002632;Woma_00003139;Woma_00003387;Woma_00003435;Woma_00004042;Woma_00004984;Woma_00005556;Woma_00005627;Woma_00006311;Woma_00006440;Woma_00007829;Woma_00007841;Woma_00008914;Woma_00009218;Woma_00009297;Woma_00009852;Woma_00010011;Woma_00010329;Woma_00…
GO:0045214	sarcomere organization	13	71	7.9e-08	1.78e-05	Woma_00000077;Woma_00000238;Woma_00001148;Woma_00003232;Woma_00003235;Woma_00003239;Woma_00004318;Woma_00009567;Woma_00009699;Woma_00011667;Woma_00011946;Woma_00014569;Woma_00016258
GO:0010927	cellular component assembly involved in morphogenesis	26	289	1.71e-07	3.65e-05	Woma_00000077;Woma_00000238;Woma_00001148;Woma_00001278;Woma_00002121;Woma_00002737;Woma_00003232;Woma_00003235;Woma_00003239;Woma_00003611;Woma_00004258;Woma_00004318;Woma_00007477;Woma_00008706;Woma_00009143;Woma_00009145;Woma_00009567;Woma_00009699;Woma_00011384;Woma_00011456;Woma_00011667;Woma_00011879;Woma_00011946;Woma_00012686;Woma_00014569;Woma_00016258
GO:0022904	respiratory electron transport chain	14	90	2.1e-07	4.23e-05	Woma_00000355;Woma_00001479;Woma_00002256;Woma_00003139;Woma_00004984;Woma_00005627;Woma_00007841;Woma_00009218;Woma_00009297;Woma_00009852;Woma_00010011;Woma_00011954;Woma_00012648;Woma_00014526
GO:0009150	purine ribonucleotide metabolic process	31	407	4.52e-07	8.66e-05	Woma_00000043;Woma_00000355;Woma_00000389;Woma_00000665;Woma_00001012;Woma_00001479;Woma_00002160;Woma_00002256;Woma_00002632;Woma_00003139;Woma_00003387;Woma_00003435;Woma_00004042;Woma_00004984;Woma_00005556;Woma_00005627;Woma_00006311;Woma_00007829;Woma_00007841;Woma_00008914;Woma_00009218;Woma_00009297;Woma_00009852;Woma_00010011;Woma_00011559;Woma_00011581;Woma_00012648;Woma_00013325;Woma_00…
GO:0034609	spicule insertion	4	4	6.45e-07	0.000117791	Woma_00009564;Woma_00009565;Woma_00009566;Woma_00009567
GO:0006163	purine nucleotide metabolic process	31	415	6.91e-07	0.000120515	Woma_00000043;Woma_00000355;Woma_00000389;Woma_00000665;Woma_00001012;Woma_00001479;Woma_00002160;Woma_00002256;Woma_00002632;Woma_00003139;Woma_00003387;Woma_00003435;Woma_00004042;Woma_00004984;Woma_00005556;Woma_00005627;Woma_00006311;Woma_00007829;Woma_00007841;Woma_00008914;Woma_00009218;Woma_00009297;Woma_00009852;Woma_00010011;Woma_00011559;Woma_00011581;Woma_00012648;Woma_00013325;Woma_00…
GO:0006119	oxidative phosphorylation	15	114	7.23e-07	0.000120556	Woma_00000355;Woma_00001012;Woma_00001479;Woma_00002256;Woma_00003139;Woma_00004984;Woma_00007841;Woma_00009218;Woma_00009297;Woma_00009852;Woma_00010011;Woma_00012648;Woma_00013325;Woma_00014526;Woma_00015332
GO:0009259	ribonucleotide metabolic process	31	418	8.08e-07	0.000129163	Woma_00000043;Woma_00000355;Woma_00000389;Woma_00000665;Woma_00001012;Woma_00001479;Woma_00002160;Woma_00002256;Woma_00002632;Woma_00003139;Woma_00003387;Woma_00003435;Woma_00004042;Woma_00004984;Woma_00005556;Woma_00005627;Woma_00006311;Woma_00007829;Woma_00007841;Woma_00008914;Woma_00009218;Woma_00009297;Woma_00009852;Woma_00010011;Woma_00011559;Woma_00011581;Woma_00012648;Woma_00013325;Woma_00…
GO:0046034	ATP metabolic process	20	199	8.72e-07	0.000133806	Woma_00000355;Woma_00001012;Woma_00001479;Woma_00002160;Woma_00002256;Woma_00002632;Woma_00003139;Woma_00004984;Woma_00005627;Woma_00006311;Woma_00007841;Woma_00009218;Woma_00009297;Woma_00009852;Woma_00010011;Woma_00011559;Woma_00012648;Woma_00013325;Woma_00014526;Woma_00015332
GO:0006936	muscle contraction	19	182	9.26e-07	0.000134667	Woma_00000077;Woma_00000238;Woma_00002284;Woma_00004318;Woma_00004999;Woma_00005627;Woma_00007727;Woma_00007829;Woma_00009564;Woma_00009565;Woma_00009566;Woma_00009567;Woma_00011499;Woma_00013919;Woma_00014569;Woma_00014573;Woma_00016121;Woma_00016258;Woma_00016266
GO:0022900	electron transport chain	16	132	9.48e-07	0.000134667	Woma_00000355;Woma_00000656;Woma_00001479;Woma_00002256;Woma_00003139;Woma_00004984;Woma_00005627;Woma_00007841;Woma_00009218;Woma_00009297;Woma_00009852;Woma_00010011;Woma_00010329;Woma_00011954;Woma_00012648;Woma_00014526
GO:0042775	mitochondrial ATP synthesis coupled electron transport	12	74	9.99e-07	0.000136893	Woma_00000355;Woma_00001479;Woma_00002256;Woma_00003139;Woma_00004984;Woma_00007841;Woma_00009218;Woma_00009297;Woma_00009852;Woma_00010011;Woma_00012648;Woma_00014526
GO:0042773	ATP synthesis coupled electron transport	12	75	1.16e-06	0.000153429	Woma_00000355;Woma_00001479;Woma_00002256;Woma_00003139;Woma_00004984;Woma_00007841;Woma_00009218;Woma_00009297;Woma_00009852;Woma_00010011;Woma_00012648;Woma_00014526
GO:0019693	ribose phosphate metabolic process	31	427	1.28e-06	0.000163456	Woma_00000043;Woma_00000355;Woma_00000389;Woma_00000665;Woma_00001012;Woma_00001479;Woma_00002160;Woma_00002256;Woma_00002632;Woma_00003139;Woma_00003387;Woma_00003435;Woma_00004042;Woma_00004984;Woma_00005556;Woma_00005627;Woma_00006311;Woma_00007829;Woma_00007841;Woma_00008914;Woma_00009218;Woma_00009297;Woma_00009852;Woma_00010011;Woma_00011559;Woma_00011581;Woma_00012648;Woma_00013325;Woma_00…
GO:0051146	striated muscle cell differentiation	23	264	1.62e-06	0.000200371	Woma_00000077;Woma_00000238;Woma_00001148;Woma_00002284;Woma_00003232;Woma_00003235;Woma_00003239;Woma_00004258;Woma_00004318;Woma_00005370;Woma_00007341;Woma_00007477;Woma_00009143;Woma_00009145;Woma_00009567;Woma_00009699;Woma_00009731;Woma_00009949;Woma_00011384;Woma_00011667;Woma_00011946;Woma_00014569;Woma_00016258
GO:0055086	nucleobase-containing small molecule metabolic process	37	581	2.65e-06	0.000317153	Woma_00000043;Woma_00000355;Woma_00000389;Woma_00000656;Woma_00000665;Woma_00001012;Woma_00001479;Woma_00001908;Woma_00002160;Woma_00002256;Woma_00002632;Woma_00003139;Woma_00003387;Woma_00003435;Woma_00004042;Woma_00004984;Woma_00005556;Woma_00005627;Woma_00006311;Woma_00006440;Woma_00007829;Woma_00007841;Woma_00008914;Woma_00009218;Woma_00009297;Woma_00009852;Woma_00010011;Woma_00010329;Woma_00…
GO:0006733	oxidoreduction coenzyme metabolic process	14	111	2.86e-06	0.000332841	Woma_00000389;Woma_00000656;Woma_00000665;Woma_00001908;Woma_00002160;Woma_00003387;Woma_00004042;Woma_00005627;Woma_00006311;Woma_00007841;Woma_00008914;Woma_00010329;Woma_00011954;Woma_00015353
GO:0009205	purine ribonucleoside triphosphate metabolic process	20	217	3.39e-06	0.000383029	Woma_00000355;Woma_00001012;Woma_00001479;Woma_00002160;Woma_00002256;Woma_00002632;Woma_00003139;Woma_00004984;Woma_00005627;Woma_00006311;Woma_00007841;Woma_00009218;Woma_00009297;Woma_00009852;Woma_00010011;Woma_00011559;Woma_00012648;Woma_00013325;Woma_00014526;Woma_00015332
GO:0072521	purine-containing compound metabolic process	31	448	3.52e-06	0.000385829	Woma_00000043;Woma_00000355;Woma_00000389;Woma_00000665;Woma_00001012;Woma_00001479;Woma_00002160;Woma_00002256;Woma_00002632;Woma_00003139;Woma_00003387;Woma_00003435;Woma_00004042;Woma_00004984;Woma_00005556;Woma_00005627;Woma_00006311;Woma_00007829;Woma_00007841;Woma_00008914;Woma_00009218;Woma_00009297;Woma_00009852;Woma_00010011;Woma_00011559;Woma_00011581;Woma_00012648;Woma_00013325;Woma_00…
GO:0019362	pyridine nucleotide metabolic process	13	99	4.14e-06	0.000423255	Woma_00000389;Woma_00000656;Woma_00000665;Woma_00001908;Woma_00002160;Woma_00003387;Woma_00004042;Woma_00005627;Woma_00006311;Woma_00008914;Woma_00010329;Woma_00011954;Woma_00015353
GO:0046496	nicotinamide nucleotide metabolic process	13	99	4.14e-06	0.000423255	Woma_00000389;Woma_00000656;Woma_00000665;Woma_00001908;Woma_00002160;Woma_00003387;Woma_00004042;Woma_00005627;Woma_00006311;Woma_00008914;Woma_00010329;Woma_00011954;Woma_00015353
GO:0009144	purine nucleoside triphosphate metabolic process	20	220	4.19e-06	0.000423255	Woma_00000355;Woma_00001012;Woma_00001479;Woma_00002160;Woma_00002256;Woma_00002632;Woma_00003139;Woma_00004984;Woma_00005627;Woma_00006311;Woma_00007841;Woma_00009218;Woma_00009297;Woma_00009852;Woma_00010011;Woma_00011559;Woma_00012648;Woma_00013325;Woma_00014526;Woma_00015332
GO:0009199	ribonucleoside triphosphate metabolic process	20	221	4.49e-06	0.000442063	Woma_00000355;Woma_00001012;Woma_00001479;Woma_00002160;Woma_00002256;Woma_00002632;Woma_00003139;Woma_00004984;Woma_00005627;Woma_00006311;Woma_00007841;Woma_00009218;Woma_00009297;Woma_00009852;Woma_00010011;Woma_00011559;Woma_00012648;Woma_00013325;Woma_00014526;Woma_00015332
GO:0009123	nucleoside monophosphate metabolic process	21	242	5.01e-06	0.000480264	Woma_00000355;Woma_00001012;Woma_00001479;Woma_00002160;Woma_00002256;Woma_00002632;Woma_00003139;Woma_00004984;Woma_00005627;Woma_00006311;Woma_00006440;Woma_00007841;Woma_00009218;Woma_00009297;Woma_00009852;Woma_00010011;Woma_00011559;Woma_00012648;Woma_00013325;Woma_00014526;Woma_00015332
GO:0009126	purine nucleoside monophosphate metabolic process	20	226	6.32e-06	0.000577067	Woma_00000355;Woma_00001012;Woma_00001479;Woma_00002160;Woma_00002256;Woma_00002632;Woma_00003139;Woma_00004984;Woma_00005627;Woma_00006311;Woma_00007841;Woma_00009218;Woma_00009297;Woma_00009852;Woma_00010011;Woma_00011559;Woma_00012648;Woma_00013325;Woma_00014526;Woma_00015332
GO:0009167	purine ribonucleoside monophosphate metabolic process	20	226	6.32e-06	0.000577067	Woma_00000355;Woma_00001012;Woma_00001479;Woma_00002160;Woma_00002256;Woma_00002632;Woma_00003139;Woma_00004984;Woma_00005627;Woma_00006311;Woma_00007841;Woma_00009218;Woma_00009297;Woma_00009852;Woma_00010011;Woma_00011559;Woma_00012648;Woma_00013325;Woma_00014526;Woma_00015332
GO:0042692	muscle cell differentiation	26	351	6.89e-06	0.000615135	Woma_00000077;Woma_00000238;Woma_00001148;Woma_00002284;Woma_00003232;Woma_00003235;Woma_00003239;Woma_00004258;Woma_00004318;Woma_00005370;Woma_00007341;Woma_00007477;Woma_00009143;Woma_00009145;Woma_00009567;Woma_00009699;Woma_00009731;Woma_00009949;Woma_00011384;Woma_00011667;Woma_00011933;Woma_00011934;Woma_00011946;Woma_00014491;Woma_00014569;Woma_00016258
GO:0072524	pyridine-containing compound metabolic process	13	105	8.03e-06	0.000700534	Woma_00000389;Woma_00000656;Woma_00000665;Woma_00001908;Woma_00002160;Woma_00003387;Woma_00004042;Woma_00005627;Woma_00006311;Woma_00008914;Woma_00010329;Woma_00011954;Woma_00015353
GO:0009141	nucleoside triphosphate metabolic process	20	232	9.37e-06	0.000799205	Woma_00000355;Woma_00001012;Woma_00001479;Woma_00002160;Woma_00002256;Woma_00002632;Woma_00003139;Woma_00004984;Woma_00005627;Woma_00006311;Woma_00007841;Woma_00009218;Woma_00009297;Woma_00009852;Woma_00010011;Woma_00011559;Woma_00012648;Woma_00013325;Woma_00014526;Woma_00015332
GO:0009161	ribonucleoside monophosphate metabolic process	20	233	1e-05	0.000833783	Woma_00000355;Woma_00001012;Woma_00001479;Woma_00002160;Woma_00002256;Woma_00002632;Woma_00003139;Woma_00004984;Woma_00005627;Woma_00006311;Woma_00007841;Woma_00009218;Woma_00009297;Woma_00009852;Woma_00010011;Woma_00011559;Woma_00012648;Woma_00013325;Woma_00014526;Woma_00015332
GO:0006734	NADH metabolic process	7	29	1.28e-05	0.00104402	Woma_00000389;Woma_00001908;Woma_00002160;Woma_00005627;Woma_00010329;Woma_00011954;Woma_00015353
GO:0006102	isocitrate metabolic process	4	7	2.11e-05	0.00168511	Woma_00001908;Woma_00010329;Woma_00011917;Woma_00015353
GO:0006941	striated muscle contraction	10	72	3.33e-05	0.00260721	Woma_00000077;Woma_00000238;Woma_00002284;Woma_00005627;Woma_00007727;Woma_00007829;Woma_00014569;Woma_00014573;Woma_00016258;Woma_00016266
GO:0006839	mitochondrial transport	15	157	3.88e-05	0.00297725	Woma_00000973;Woma_00001012;Woma_00002160;Woma_00002284;Woma_00002632;Woma_00003387;Woma_00004003;Woma_00005370;Woma_00006629;Woma_00009852;Woma_00010011;Woma_00010616;Woma_00012349;Woma_00013325;Woma_00015332
GO:0014866	skeletal myofibril assembly	5	15	4.29e-05	0.0032292	Woma_00000238;Woma_00003239;Woma_00007477;Woma_00011667;Woma_00016258
GO:0019637	organophosphate metabolic process	40	740	5.08e-05	0.00374656	Woma_00000043;Woma_00000355;Woma_00000389;Woma_00000656;Woma_00000665;Woma_00001012;Woma_00001479;Woma_00001908;Woma_00002160;Woma_00002256;Woma_00002632;Woma_00002829;Woma_00003139;Woma_00003387;Woma_00003435;Woma_00003660;Woma_00004042;Woma_00004984;Woma_00005556;Woma_00005627;Woma_00006311;Woma_00006440;Woma_00007829;Woma_00007841;Woma_00008914;Woma_00009218;Woma_00009297;Woma_00009852;Woma_00…
GO:0006942	regulation of striated muscle contraction	7	36	5.77e-05	0.00412032	Woma_00000077;Woma_00000238;Woma_00002284;Woma_00007829;Woma_00014569;Woma_00014573;Woma_00016266
GO:0006732	coenzyme metabolic process	20	263	5.8e-05	0.00412032	Woma_00000043;Woma_00000389;Woma_00000656;Woma_00000665;Woma_00001908;Woma_00002111;Woma_00002160;Woma_00003387;Woma_00003435;Woma_00004042;Woma_00005556;Woma_00005627;Woma_00006311;Woma_00007841;Woma_00008914;Woma_00010329;Woma_00011581;Woma_00011954;Woma_00014699;Woma_00015353
GO:1903054	negative regulation of extracellular matrix organization	11	93	6.21e-05	0.00433407	Woma_00002313;Woma_00002829;Woma_00003232;Woma_00003235;Woma_00004318;Woma_00009564;Woma_00009565;Woma_00009566;Woma_00009567;Woma_00009949;Woma_00012686
GO:0061732	mitochondrial acetyl-CoA biosynthetic process from pyruvate	4	9	7.25e-05	0.0049698	Woma_00000665;Woma_00003387;Woma_00004042;Woma_00008914
GO:0019674	NAD metabolic process	7	39	9.88e-05	0.00665246	Woma_00000389;Woma_00001908;Woma_00002160;Woma_00005627;Woma_00010329;Woma_00011954;Woma_00015353
GO:0046128	purine ribonucleoside metabolic process	20	278	0.000125115	0.00827699	Woma_00000355;Woma_00001012;Woma_00001479;Woma_00002160;Woma_00002256;Woma_00002632;Woma_00003139;Woma_00004984;Woma_00005627;Woma_00006311;Woma_00007841;Woma_00009218;Woma_00009297;Woma_00009852;Woma_00010011;Woma_00011559;Woma_00012648;Woma_00013325;Woma_00014526;Woma_00015332
GO:0097435	fibril organization	27	441	0.00013283	0.00863845	Woma_00000077;Woma_00000238;Woma_00001148;Woma_00002829;Woma_00003232;Woma_00003235;Woma_00003239;Woma_00004258;Woma_00004318;Woma_00007477;Woma_00007829;Woma_00009143;Woma_00009145;Woma_00009564;Woma_00009565;Woma_00009566;Woma_00009567;Woma_00009699;Woma_00009949;Woma_00011384;Woma_00011667;Woma_00011946;Woma_00012686;Woma_00014491;Woma_00014569;Woma_00014904;Woma_00016258
GO:0061061	muscle structure development	32	567	0.00014358	0.00918193	Woma_00000077;Woma_00000238;Woma_00000433;Woma_00001148;Woma_00002284;Woma_00003232;Woma_00003235;Woma_00003239;Woma_00004258;Woma_00004318;Woma_00004461;Woma_00004999;Woma_00005370;Woma_00007341;Woma_00007477;Woma_00007924;Woma_00009143;Woma_00009145;Woma_00009366;Woma_00009567;Woma_00009699;Woma_00009731;Woma_00009949;Woma_00010315;Woma_00011384;Woma_00011667;Woma_00011933;Woma_00011934;Woma_00…
GO:0042278	purine nucleoside metabolic process	20	282	0.000151933	0.00955683	Woma_00000355;Woma_00001012;Woma_00001479;Woma_00002160;Woma_00002256;Woma_00002632;Woma_00003139;Woma_00004984;Woma_00005627;Woma_00006311;Woma_00007841;Woma_00009218;Woma_00009297;Woma_00009852;Woma_00010011;Woma_00011559;Woma_00012648;Woma_00013325;Woma_00014526;Woma_00015332
GO:0030198	extracellular matrix organization	31	548	0.000176569	0.0109273	Woma_00000077;Woma_00000238;Woma_00001148;Woma_00001155;Woma_00002313;Woma_00002829;Woma_00003232;Woma_00003235;Woma_00003239;Woma_00004258;Woma_00004318;Woma_00007477;Woma_00007829;Woma_00009143;Woma_00009145;Woma_00009564;Woma_00009565;Woma_00009566;Woma_00009567;Woma_00009699;Woma_00009949;Woma_00011384;Woma_00011667;Woma_00011946;Woma_00012595;Woma_00012686;Woma_00013559;Woma_00014491;Woma_00…
GO:0043062	extracellular structure organization	32	574	0.000180056	0.0109663	Woma_00000043;Woma_00000077;Woma_00000238;Woma_00001148;Woma_00001155;Woma_00002313;Woma_00002829;Woma_00003232;Woma_00003235;Woma_00003239;Woma_00004258;Woma_00004318;Woma_00007477;Woma_00007829;Woma_00009143;Woma_00009145;Woma_00009564;Woma_00009565;Woma_00009566;Woma_00009567;Woma_00009699;Woma_00009949;Woma_00011384;Woma_00011667;Woma_00011946;Woma_00012595;Woma_00012686;Woma_00013559;Woma_00…
GO:1902904	negative regulation of fibril organization	10	88	0.000188125	0.0112787	Woma_00002829;Woma_00003232;Woma_00003235;Woma_00004318;Woma_00009564;Woma_00009565;Woma_00009566;Woma_00009567;Woma_00009949;Woma_00012686
GO:0043648	dicarboxylic acid metabolic process	9	73	0.000211464	0.0124829	Woma_00000389;Woma_00000656;Woma_00001479;Woma_00001908;Woma_00003435;Woma_00010329;Woma_00014526;Woma_00014699;Woma_00015353
GO:0030049	muscle filament sliding	3	5	0.000219396	0.0125645	Woma_00000077;Woma_00000238;Woma_00004318
GO:0033275	actin-myosin filament sliding	3	5	0.000219396	0.0125645	Woma_00000077;Woma_00000238;Woma_00004318
GO:0006637	acyl-CoA metabolic process	10	90	0.000226858	0.0126153	Woma_00000043;Woma_00000389;Woma_00000665;Woma_00003387;Woma_00003435;Woma_00004042;Woma_00005556;Woma_00008914;Woma_00011581;Woma_00014699
GO:0035383	thioester metabolic process	10	90	0.000226858	0.0126153	Woma_00000043;Woma_00000389;Woma_00000665;Woma_00003387;Woma_00003435;Woma_00004042;Woma_00005556;Woma_00008914;Woma_00011581;Woma_00014699
GO:0006122	mitochondrial electron transport, ubiquinol to cytochrome c	4	12	0.000266299	0.014597	Woma_00004984;Woma_00009297;Woma_00009852;Woma_00010011
GO:0009119	ribonucleoside metabolic process	20	296	0.000290032	0.015674	Woma_00000355;Woma_00001012;Woma_00001479;Woma_00002160;Woma_00002256;Woma_00002632;Woma_00003139;Woma_00004984;Woma_00005627;Woma_00006311;Woma_00007841;Woma_00009218;Woma_00009297;Woma_00009852;Woma_00010011;Woma_00011559;Woma_00012648;Woma_00013325;Woma_00014526;Woma_00015332
GO:0034220	ion transmembrane transport	36	697	0.000313032	0.016682	Woma_00000973;Woma_00001012;Woma_00002160;Woma_00002284;Woma_00002632;Woma_00002645;Woma_00003139;Woma_00003387;Woma_00003733;Woma_00004003;Woma_00004365;Woma_00005059;Woma_00005627;Woma_00006629;Woma_00007463;Woma_00007829;Woma_00007931;Woma_00009422;Woma_00009852;Woma_00010011;Woma_00010526;Woma_00010616;Woma_00011486;Woma_00011559;Woma_00012349;Woma_00012564;Woma_00012688;Woma_00012963;Woma_00…
GO:0030029	actin filament-based process	29	518	0.000345467	0.0181583	Woma_00000077;Woma_00000238;Woma_00001148;Woma_00002284;Woma_00002829;Woma_00003232;Woma_00003235;Woma_00003239;Woma_00004258;Woma_00004318;Woma_00005474;Woma_00005627;Woma_00007477;Woma_00007829;Woma_00009143;Woma_00009145;Woma_00009564;Woma_00009565;Woma_00009566;Woma_00009567;Woma_00009699;Woma_00011384;Woma_00011667;Woma_00011946;Woma_00012686;Woma_00013475;Woma_00014569;Woma_00014904;Woma_00…
GO:0055114	oxidation-reduction process	34	649	0.000360862	0.0187112	Woma_00000355;Woma_00000389;Woma_00000656;Woma_00000665;Woma_00001479;Woma_00001908;Woma_00002160;Woma_00002256;Woma_00003139;Woma_00003435;Woma_00003481;Woma_00004984;Woma_00005556;Woma_00005627;Woma_00005981;Woma_00007841;Woma_00008914;Woma_00009218;Woma_00009297;Woma_00009852;Woma_00009926;Woma_00010011;Woma_00010329;Woma_00010420;Woma_00011456;Woma_00011917;Woma_00011954;Woma_00012648;Woma_00…
GO:0006086	acetyl-CoA biosynthetic process from pyruvate	4	13	0.000376087	0.0189874	Woma_00000665;Woma_00003387;Woma_00004042;Woma_00008914
GO:0042776	mitochondrial ATP synthesis coupled proton transport	4	13	0.000376087	0.0189874	Woma_00001012;Woma_00010011;Woma_00013325;Woma_00015332
GO:0051186	cofactor metabolic process	24	397	0.000384785	0.0191743	Woma_00000043;Woma_00000389;Woma_00000656;Woma_00000665;Woma_00001908;Woma_00002111;Woma_00002160;Woma_00003387;Woma_00003435;Woma_00004042;Woma_00004984;Woma_00005556;Woma_00005627;Woma_00006311;Woma_00007841;Woma_00008711;Woma_00008914;Woma_00010329;Woma_00010420;Woma_00011581;Woma_00011954;Woma_00012693;Woma_00014699;Woma_00015353
GO:0015985	energy coupled proton transport, down electrochemical gradient	5	23	0.000399001	0.0193793	Woma_00001012;Woma_00010011;Woma_00011559;Woma_00013325;Woma_00015332
GO:0015986	ATP synthesis coupled proton transport	5	23	0.000399001	0.0193793	Woma_00001012;Woma_00010011;Woma_00011559;Woma_00013325;Woma_00015332
GO:1901657	glycosyl compound metabolic process	21	330	0.000459642	0.0220456	Woma_00000355;Woma_00001012;Woma_00001479;Woma_00002160;Woma_00002256;Woma_00002632;Woma_00003139;Woma_00004984;Woma_00005627;Woma_00006311;Woma_00007841;Woma_00009218;Woma_00009297;Woma_00009852;Woma_00010011;Woma_00011559;Woma_00012648;Woma_00013325;Woma_00014385;Woma_00014526;Woma_00015332
GO:0006084	acetyl-CoA metabolic process	5	24	0.000492403	0.0231157	Woma_00000665;Woma_00003387;Woma_00004042;Woma_00008914;Woma_00014699
GO:1902600	hydrogen ion transmembrane transport	10	99	0.000494002	0.0231157	Woma_00001012;Woma_00003139;Woma_00004365;Woma_00006629;Woma_00007463;Woma_00009422;Woma_00010011;Woma_00011559;Woma_00013325;Woma_00015332
GO:0009152	purine ribonucleotide biosynthetic process	15	198	0.000516981	0.0238995	Woma_00000665;Woma_00001012;Woma_00002160;Woma_00002632;Woma_00003387;Woma_00004042;Woma_00005556;Woma_00005627;Woma_00006311;Woma_00007829;Woma_00008914;Woma_00010011;Woma_00011559;Woma_00013325;Woma_00015332
GO:0044281	small molecule metabolic process	57	1317	0.000559442	0.0255545	Woma_00000043;Woma_00000355;Woma_00000389;Woma_00000656;Woma_00000665;Woma_00000795;Woma_00001012;Woma_00001479;Woma_00001908;Woma_00002111;Woma_00002160;Woma_00002256;Woma_00002632;Woma_00003139;Woma_00003387;Woma_00003435;Woma_00003481;Woma_00003660;Woma_00004042;Woma_00004413;Woma_00004984;Woma_00005445;Woma_00005474;Woma_00005477;Woma_00005556;Woma_00005627;Woma_00005981;Woma_00006311;Woma_00…
GO:0009116	nucleoside metabolic process	20	312	0.000572834	0.0258584	Woma_00000355;Woma_00001012;Woma_00001479;Woma_00002160;Woma_00002256;Woma_00002632;Woma_00003139;Woma_00004984;Woma_00005627;Woma_00006311;Woma_00007841;Woma_00009218;Woma_00009297;Woma_00009852;Woma_00010011;Woma_00011559;Woma_00012648;Woma_00013325;Woma_00014526;Woma_00015332
GO:0015672	monovalent inorganic cation transport	22	360	0.000585346	0.026116	Woma_00000973;Woma_00001012;Woma_00002121;Woma_00002160;Woma_00002284;Woma_00002645;Woma_00003139;Woma_00004365;Woma_00005059;Woma_00005627;Woma_00006629;Woma_00007463;Woma_00007829;Woma_00007841;Woma_00009422;Woma_00010011;Woma_00011486;Woma_00011559;Woma_00012688;Woma_00013325;Woma_00013919;Woma_00015332
GO:0030835	negative regulation of actin filament depolymerization	5	25	0.00060135	0.0264024	Woma_00004318;Woma_00009564;Woma_00009565;Woma_00009566;Woma_00009567
GO:0006164	purine nucleotide biosynthetic process	15	201	0.000605527	0.0264024	Woma_00000665;Woma_00001012;Woma_00002160;Woma_00002632;Woma_00003387;Woma_00004042;Woma_00005556;Woma_00005627;Woma_00006311;Woma_00007829;Woma_00008914;Woma_00010011;Woma_00011559;Woma_00013325;Woma_00015332
GO:0051188	cofactor biosynthetic process	13	161	0.000669022	0.0288431	Woma_00000656;Woma_00000665;Woma_00002111;Woma_00002160;Woma_00003387;Woma_00003435;Woma_00004042;Woma_00005556;Woma_00006311;Woma_00007841;Woma_00008711;Woma_00008914;Woma_00012693
GO:0071688	striated muscle myosin thick filament assembly	4	15	0.000686398	0.0291099	Woma_00003239;Woma_00011667;Woma_00014569;Woma_00016258
GO:0009165	nucleotide biosynthetic process	17	248	0.000704854	0.0291099	Woma_00000656;Woma_00000665;Woma_00001012;Woma_00002160;Woma_00002632;Woma_00003387;Woma_00004042;Woma_00005556;Woma_00005627;Woma_00006311;Woma_00006440;Woma_00007829;Woma_00008914;Woma_00010011;Woma_00011559;Woma_00013325;Woma_00015332
GO:1990542	mitochondrial transmembrane transport	8	69	0.000722787	0.0291099	Woma_00000973;Woma_00001012;Woma_00003387;Woma_00004003;Woma_00005370;Woma_00010011;Woma_00013325;Woma_00015332
GO:0006754	ATP biosynthetic process	9	86	0.000726791	0.0291099	Woma_00001012;Woma_00002160;Woma_00002632;Woma_00005627;Woma_00006311;Woma_00010011;Woma_00011559;Woma_00013325;Woma_00015332
GO:0006818	hydrogen transport	10	104	0.000731059	0.0291099	Woma_00001012;Woma_00003139;Woma_00004365;Woma_00006629;Woma_00007463;Woma_00009422;Woma_00010011;Woma_00011559;Woma_00013325;Woma_00015332
GO:0015992	proton transport	10	104	0.000731059	0.0291099	Woma_00001012;Woma_00003139;Woma_00004365;Woma_00006629;Woma_00007463;Woma_00009422;Woma_00010011;Woma_00011559;Woma_00013325;Woma_00015332
GO:0035545	determination of left/right asymmetry in nervous system	3	7	0.000735903	0.0291099	Woma_00007727;Woma_00014573;Woma_00016266
GO:0061034	olfactory bulb mitral cell layer development	3	7	0.000735903	0.0291099	Woma_00000389;Woma_00011933;Woma_00011934
GO:0070925	organelle assembly	33	649	0.000751752	0.0294334	Woma_00000077;Woma_00000238;Woma_00001148;Woma_00001278;Woma_00001922;Woma_00002121;Woma_00002737;Woma_00002850;Woma_00003232;Woma_00003235;Woma_00003239;Woma_00003611;Woma_00004258;Woma_00004318;Woma_00005474;Woma_00007477;Woma_00007767;Woma_00007829;Woma_00008706;Woma_00009143;Woma_00009145;Woma_00009567;Woma_00009699;Woma_00010543;Woma_00011384;Woma_00011667;Woma_00011879;Woma_00011946;Woma_00…
GO:1901293	nucleoside phosphate biosynthetic process	17	250	0.000771588	0.029651	Woma_00000656;Woma_00000665;Woma_00001012;Woma_00002160;Woma_00002632;Woma_00003387;Woma_00004042;Woma_00005556;Woma_00005627;Woma_00006311;Woma_00006440;Woma_00007829;Woma_00008914;Woma_00010011;Woma_00011559;Woma_00013325;Woma_00015332
GO:0033865	nucleoside bisphosphate metabolic process	10	105	0.00078822	0.029651	Woma_00000043;Woma_00000389;Woma_00000665;Woma_00003387;Woma_00003435;Woma_00004042;Woma_00005556;Woma_00008914;Woma_00011581;Woma_00014699
GO:0033875	ribonucleoside bisphosphate metabolic process	10	105	0.00078822	0.029651	Woma_00000043;Woma_00000389;Woma_00000665;Woma_00003387;Woma_00003435;Woma_00004042;Woma_00005556;Woma_00008914;Woma_00011581;Woma_00014699
GO:0034032	purine nucleoside bisphosphate metabolic process	10	105	0.00078822	0.029651	Woma_00000043;Woma_00000389;Woma_00000665;Woma_00003387;Woma_00003435;Woma_00004042;Woma_00005556;Woma_00008914;Woma_00011581;Woma_00014699
GO:0006780	uroporphyrinogen III biosynthetic process	2	2	0.000809714	0.0298738	Woma_00003435;Woma_00012693
GO:0031129	inductive cell-cell signaling	2	2	0.000809714	0.0298738	Woma_00011933;Woma_00011934
GO:0051494	negative regulation of cytoskeleton organization	10	106	0.000849011	0.0309734	Woma_00002829;Woma_00003232;Woma_00003235;Woma_00004318;Woma_00009564;Woma_00009565;Woma_00009566;Woma_00009567;Woma_00009949;Woma_00012686
GO:0098655	cation transmembrane transport	27	496	0.000858995	0.0309734	Woma_00000973;Woma_00001012;Woma_00002284;Woma_00002645;Woma_00003139;Woma_00004003;Woma_00004365;Woma_00005059;Woma_00005627;Woma_00006629;Woma_00007463;Woma_00007829;Woma_00009422;Woma_00009852;Woma_00010011;Woma_00010616;Woma_00011486;Woma_00011559;Woma_00012349;Woma_00012688;Woma_00013325;Woma_00013919;Woma_00014213;Woma_00014573;Woma_00015332;Woma_00016121;Woma_00016266
GO:0009260	ribonucleotide biosynthetic process	15	208	0.000863735	0.0309734	Woma_00000665;Woma_00001012;Woma_00002160;Woma_00002632;Woma_00003387;Woma_00004042;Woma_00005556;Woma_00005627;Woma_00006311;Woma_00007829;Woma_00008914;Woma_00010011;Woma_00011559;Woma_00013325;Woma_00015332
GO:0009206	purine ribonucleoside triphosphate biosynthetic process	9	89	0.000933049	0.0331491	Woma_00001012;Woma_00002160;Woma_00002632;Woma_00005627;Woma_00006311;Woma_00010011;Woma_00011559;Woma_00013325;Woma_00015332
GO:0006090	pyruvate metabolic process	8	72	0.000961574	0.0338492	Woma_00000656;Woma_00000665;Woma_00002160;Woma_00003387;Woma_00004042;Woma_00005627;Woma_00006311;Woma_00008914
GO:0046390	ribose phosphate biosynthetic process	15	211	0.0010001	0.0345711	Woma_00000665;Woma_00001012;Woma_00002160;Woma_00002632;Woma_00003387;Woma_00004042;Woma_00005556;Woma_00005627;Woma_00006311;Woma_00007829;Woma_00008914;Woma_00010011;Woma_00011559;Woma_00013325;Woma_00015332
GO:0072522	purine-containing compound biosynthetic process	15	211	0.0010001	0.0345711	Woma_00000665;Woma_00001012;Woma_00002160;Woma_00002632;Woma_00003387;Woma_00004042;Woma_00005556;Woma_00005627;Woma_00006311;Woma_00007829;Woma_00008914;Woma_00010011;Woma_00011559;Woma_00013325;Woma_00015332
GO:0009145	purine nucleoside triphosphate biosynthetic process	9	90	0.00101151	0.0346534	Woma_00001012;Woma_00002160;Woma_00002632;Woma_00005627;Woma_00006311;Woma_00010011;Woma_00011559;Woma_00013325;Woma_00015332
GO:0030834	regulation of actin filament depolymerization	5	28	0.00103749	0.0352286	Woma_00004318;Woma_00009564;Woma_00009565;Woma_00009566;Woma_00009567
GO:0030036	actin cytoskeleton organization	26	477	0.00105371	0.0354655	Woma_00000077;Woma_00000238;Woma_00001148;Woma_00002829;Woma_00003232;Woma_00003235;Woma_00003239;Woma_00004258;Woma_00004318;Woma_00005474;Woma_00007477;Woma_00009143;Woma_00009145;Woma_00009564;Woma_00009565;Woma_00009566;Woma_00009567;Woma_00009699;Woma_00011384;Woma_00011667;Woma_00011946;Woma_00012686;Woma_00013475;Woma_00014569;Woma_00014904;Woma_00016258
GO:0032271	regulation of protein polymerization	12	149	0.00109647	0.0365841	Woma_00002829;Woma_00003232;Woma_00003235;Woma_00004318;Woma_00007829;Woma_00009564;Woma_00009565;Woma_00009566;Woma_00009567;Woma_00009949;Woma_00010616;Woma_00012686
GO:0006085	acetyl-CoA biosynthetic process	4	17	0.00114424	0.0371678	Woma_00000665;Woma_00003387;Woma_00004042;Woma_00008914
GO:0031034	myosin filament assembly	4	17	0.00114424	0.0371678	Woma_00003239;Woma_00011667;Woma_00014569;Woma_00016258
GO:0006105	succinate metabolic process	3	8	0.00115271	0.0371678	Woma_00001479;Woma_00003435;Woma_00014526
GO:0030241	skeletal muscle myosin thick filament assembly	3	8	0.00115271	0.0371678	Woma_00003239;Woma_00011667;Woma_00016258
GO:0009201	ribonucleoside triphosphate biosynthetic process	9	93	0.00127956	0.0409139	Woma_00001012;Woma_00002160;Woma_00002632;Woma_00005627;Woma_00006311;Woma_00010011;Woma_00011559;Woma_00013325;Woma_00015332
GO:0098662	inorganic cation transmembrane transport	24	434	0.00135474	0.0429599	Woma_00000973;Woma_00001012;Woma_00002284;Woma_00002645;Woma_00003139;Woma_00004003;Woma_00004365;Woma_00005059;Woma_00005627;Woma_00006629;Woma_00007463;Woma_00007829;Woma_00009422;Woma_00009852;Woma_00010011;Woma_00011486;Woma_00011559;Woma_00012688;Woma_00013325;Woma_00013919;Woma_00014573;Woma_00015332;Woma_00016121;Woma_00016266
GO:0060179	male mating behavior	9	95	0.00148813	0.0466831	Woma_00002284;Woma_00004616;Woma_00007727;Woma_00009564;Woma_00009565;Woma_00009566;Woma_00009567;Woma_00013559;Woma_00014852
GO:0001508	action potential	8	77	0.00149649	0.0466831	Woma_00002284;Woma_00002632;Woma_00005627;Woma_00007829;Woma_00013919;Woma_00014573;Woma_00016121;Woma_00016266

## Sheet: Upregulated DEGs (CC)
GO ID	Description	Female vs Male (334)	All (7787)	p-value	q-value	Genes
GO:0051233	spindle midzone	18	46	1.45e-13	7.84e-11	Woma_00000570;Woma_00001684;Woma_00002001;Woma_00003931;Woma_00006191;Woma_00006704;Woma_00007006;Woma_00007217;Woma_00007718;Woma_00010615;Woma_00010914;Woma_00010916;Woma_00011342;Woma_00011562;Woma_00011837;Woma_00011838;Woma_00012500;Woma_00012877
GO:0005576	extracellular region	91	1024	1.73e-12	4.69e-10	Woma_00000209;Woma_00000222;Woma_00000344;Woma_00000570;Woma_00000642;Woma_00000643;Woma_00000741;Woma_00000742;Woma_00000743;Woma_00000933;Woma_00000934;Woma_00000935;Woma_00000978;Woma_00001332;Woma_00001632;Woma_00001634;Woma_00001681;Woma_00001934;Woma_00001972;Woma_00002001;Woma_00002082;Woma_00002507;Woma_00002746;Woma_00003070;Woma_00003113;Woma_00003642;Woma_00003925;Woma_00004175;Woma_00…
GO:0000793	condensed chromosome	25	115	1e-11	1.8e-09	Woma_00002001;Woma_00002041;Woma_00002271;Woma_00003522;Woma_00003556;Woma_00003837;Woma_00003931;Woma_00005030;Woma_00005325;Woma_00006006;Woma_00006588;Woma_00007006;Woma_00007217;Woma_00007698;Woma_00010597;Woma_00010615;Woma_00011010;Woma_00011451;Woma_00011695;Woma_00011837;Woma_00011838;Woma_00011882;Woma_00012386;Woma_00012877;Woma_00013377
GO:0005615	extracellular space	58	535	2.25e-11	2.55e-09	Woma_00000209;Woma_00000344;Woma_00000741;Woma_00000742;Woma_00000743;Woma_00000933;Woma_00000934;Woma_00000935;Woma_00000978;Woma_00001632;Woma_00001634;Woma_00001934;Woma_00001972;Woma_00002746;Woma_00003070;Woma_00004175;Woma_00004651;Woma_00005223;Woma_00005513;Woma_00005606;Woma_00005643;Woma_00006071;Woma_00006073;Woma_00006074;Woma_00006075;Woma_00006553;Woma_00006820;Woma_00006829;Woma_00…
GO:0000776	kinetochore	20	75	2.36e-11	2.55e-09	Woma_00002041;Woma_00002271;Woma_00003931;Woma_00006006;Woma_00006191;Woma_00006588;Woma_00007006;Woma_00007217;Woma_00007698;Woma_00008263;Woma_00010597;Woma_00010615;Woma_00011010;Woma_00011342;Woma_00011355;Woma_00011562;Woma_00011837;Woma_00011838;Woma_00012877;Woma_00014459
GO:0000779	condensed chromosome, centromeric region	14	34	3.48e-11	3.14e-09	Woma_00002041;Woma_00002271;Woma_00003931;Woma_00006006;Woma_00006588;Woma_00007006;Woma_00007217;Woma_00007698;Woma_00010615;Woma_00011010;Woma_00011695;Woma_00011837;Woma_00011838;Woma_00012877
GO:0044427	chromosomal part	60	597	2.22e-10	1.72e-08	Woma_00001011;Woma_00001772;Woma_00001802;Woma_00002041;Woma_00002271;Woma_00003044;Woma_00003045;Woma_00003220;Woma_00003522;Woma_00003837;Woma_00003931;Woma_00004039;Woma_00004217;Woma_00004304;Woma_00004425;Woma_00004666;Woma_00005325;Woma_00005530;Woma_00005591;Woma_00005911;Woma_00006006;Woma_00006191;Woma_00006588;Woma_00006631;Woma_00006804;Woma_00006805;Woma_00006806;Woma_00007006;Woma_00…
GO:0044421	extracellular region part	68	731	3.43e-10	2.16e-08	Woma_00000209;Woma_00000344;Woma_00000570;Woma_00000741;Woma_00000742;Woma_00000743;Woma_00000933;Woma_00000934;Woma_00000935;Woma_00000978;Woma_00001632;Woma_00001634;Woma_00001681;Woma_00001934;Woma_00001972;Woma_00002001;Woma_00002746;Woma_00003070;Woma_00003642;Woma_00004175;Woma_00004482;Woma_00004651;Woma_00005223;Woma_00005461;Woma_00005513;Woma_00005606;Woma_00005643;Woma_00006071;Woma_00…
GO:0000794	condensed nuclear chromosome	18	69	3.59e-10	2.16e-08	Woma_00002001;Woma_00002041;Woma_00002271;Woma_00003522;Woma_00003837;Woma_00003931;Woma_00005030;Woma_00005325;Woma_00006588;Woma_00007006;Woma_00007698;Woma_00010615;Woma_00011695;Woma_00011837;Woma_00011838;Woma_00011882;Woma_00012386;Woma_00013377
GO:0000777	condensed chromosome kinetochore	11	23	6.54e-10	3.54e-08	Woma_00002041;Woma_00002271;Woma_00006006;Woma_00006588;Woma_00007006;Woma_00007217;Woma_00007698;Woma_00011010;Woma_00011837;Woma_00011838;Woma_00012877
GO:0005694	chromosome	65	707	1.51e-09	7.43e-08	Woma_00001011;Woma_00001772;Woma_00001802;Woma_00002001;Woma_00002041;Woma_00002271;Woma_00003044;Woma_00003045;Woma_00003220;Woma_00003522;Woma_00003556;Woma_00003837;Woma_00003931;Woma_00004039;Woma_00004217;Woma_00004304;Woma_00004425;Woma_00004666;Woma_00005030;Woma_00005325;Woma_00005530;Woma_00005591;Woma_00005911;Woma_00006006;Woma_00006191;Woma_00006588;Woma_00006631;Woma_00006804;Woma_00…
GO:0000780	condensed nuclear chromosome, centromeric region	10	20	2.32e-09	1.05e-07	Woma_00002041;Woma_00002271;Woma_00003931;Woma_00006588;Woma_00007006;Woma_00007698;Woma_00010615;Woma_00011695;Woma_00011837;Woma_00011838
GO:0000775	chromosome, centromeric region	22	117	3.41e-09	1.42e-07	Woma_00002041;Woma_00002271;Woma_00003931;Woma_00006006;Woma_00006191;Woma_00006588;Woma_00006631;Woma_00007006;Woma_00007217;Woma_00007698;Woma_00008263;Woma_00010597;Woma_00010615;Woma_00011010;Woma_00011342;Woma_00011355;Woma_00011562;Woma_00011695;Woma_00011837;Woma_00011838;Woma_00012877;Woma_00014459
GO:0005876	spindle microtubule	14	51	1.66e-08	6.43e-07	Woma_00000570;Woma_00001737;Woma_00002001;Woma_00003931;Woma_00005030;Woma_00006704;Woma_00007006;Woma_00007217;Woma_00007718;Woma_00010615;Woma_00011355;Woma_00011562;Woma_00012877;Woma_00013102
GO:0072687	meiotic spindle	9	19	2.79e-08	1.01e-06	Woma_00001684;Woma_00001731;Woma_00001737;Woma_00003931;Woma_00005030;Woma_00006191;Woma_00007217;Woma_00010615;Woma_00011342
GO:0000228	nuclear chromosome	39	362	7.39e-08	2.5e-06	Woma_00001011;Woma_00001802;Woma_00002001;Woma_00002041;Woma_00002271;Woma_00003044;Woma_00003522;Woma_00003837;Woma_00003931;Woma_00004217;Woma_00004304;Woma_00004425;Woma_00005030;Woma_00005325;Woma_00005591;Woma_00006006;Woma_00006588;Woma_00006804;Woma_00006805;Woma_00006806;Woma_00007006;Woma_00007217;Woma_00007698;Woma_00007958;Woma_00009382;Woma_00010587;Woma_00010615;Woma_00010696;Woma_00…
GO:0098687	chromosomal region	30	242	1.26e-07	4.01e-06	Woma_00002041;Woma_00002271;Woma_00003931;Woma_00004666;Woma_00005325;Woma_00005530;Woma_00006006;Woma_00006191;Woma_00006588;Woma_00006631;Woma_00006806;Woma_00007006;Woma_00007217;Woma_00007698;Woma_00007958;Woma_00008263;Woma_00010597;Woma_00010615;Woma_00010696;Woma_00011010;Woma_00011342;Woma_00011355;Woma_00011562;Woma_00011695;Woma_00011837;Woma_00011838;Woma_00012877;Woma_00014459;Woma_00…
GO:0000940	condensed chromosome outer kinetochore	7	13	3.45e-07	1.04e-05	Woma_00002041;Woma_00002271;Woma_00007006;Woma_00007698;Woma_00011837;Woma_00011838;Woma_00012877
GO:0000778	condensed nuclear chromosome kinetochore	6	9	4.49e-07	1.28e-05	Woma_00002041;Woma_00002271;Woma_00006588;Woma_00007006;Woma_00011837;Woma_00011838
GO:0005819	spindle	26	208	7.69e-07	2.08e-05	Woma_00000570;Woma_00001684;Woma_00001731;Woma_00001737;Woma_00002001;Woma_00003931;Woma_00005030;Woma_00005095;Woma_00006191;Woma_00006704;Woma_00007006;Woma_00007217;Woma_00007718;Woma_00010587;Woma_00010597;Woma_00010615;Woma_00010914;Woma_00010916;Woma_00011342;Woma_00011355;Woma_00011562;Woma_00011837;Woma_00011838;Woma_00012500;Woma_00012877;Woma_00013102
GO:0032133	chromosome passenger complex	5	6	8.16e-07	2.1e-05	Woma_00003931;Woma_00006191;Woma_00007217;Woma_00010615;Woma_00011342
GO:0005874	microtubule	20	138	1.5e-06	3.68e-05	Woma_00000570;Woma_00001684;Woma_00001737;Woma_00002001;Woma_00002357;Woma_00003931;Woma_00005030;Woma_00006704;Woma_00007006;Woma_00007217;Woma_00007718;Woma_00010615;Woma_00010914;Woma_00010916;Woma_00011355;Woma_00011562;Woma_00011601;Woma_00012877;Woma_00013102;Woma_00013301
GO:0044454	nuclear chromosome part	33	318	1.87e-06	4.4e-05	Woma_00001011;Woma_00001802;Woma_00002041;Woma_00002271;Woma_00003044;Woma_00003522;Woma_00003837;Woma_00003931;Woma_00004217;Woma_00004304;Woma_00004425;Woma_00005325;Woma_00005591;Woma_00006006;Woma_00006588;Woma_00006804;Woma_00006805;Woma_00006806;Woma_00007006;Woma_00007698;Woma_00007958;Woma_00009382;Woma_00010587;Woma_00010615;Woma_00010696;Woma_00011451;Woma_00011695;Woma_00011837;Woma_00…
GO:0000942	condensed nuclear chromosome outer kinetochore	5	7	2.76e-06	5.97e-05	Woma_00002041;Woma_00002271;Woma_00007006;Woma_00011837;Woma_00011838
GO:1990385	meiotic spindle midzone	5	7	2.76e-06	5.97e-05	Woma_00003931;Woma_00006191;Woma_00007217;Woma_00010615;Woma_00011342
GO:0005657	replication fork	11	49	5.16e-06	0.000107419	Woma_00003044;Woma_00004304;Woma_00004425;Woma_00005591;Woma_00005911;Woma_00010696;Woma_00010817;Woma_00011451;Woma_00011914;Woma_00012386;Woma_00013377
GO:0042555	MCM complex	5	8	7.09e-06	0.000142139	Woma_00001772;Woma_00003045;Woma_00003220;Woma_00009377;Woma_00011451
GO:0032993	protein-DNA complex	13	74	1.29e-05	0.000248886	Woma_00003044;Woma_00004217;Woma_00004304;Woma_00004425;Woma_00005591;Woma_00006588;Woma_00006804;Woma_00006805;Woma_00006806;Woma_00007958;Woma_00011451;Woma_00013377;Woma_00014550
GO:0000788	nuclear nucleosome	4	5	1.61e-05	0.000299773	Woma_00006588;Woma_00006804;Woma_00006805;Woma_00006806
GO:1990023	mitotic spindle midzone	6	15	2.15e-05	0.000386831	Woma_00000570;Woma_00003931;Woma_00007006;Woma_00007217;Woma_00011342;Woma_00012500
GO:0030496	midbody	16	119	4.4e-05	0.000767082	Woma_00000570;Woma_00001684;Woma_00001737;Woma_00002001;Woma_00003931;Woma_00006704;Woma_00007006;Woma_00007217;Woma_00007698;Woma_00010587;Woma_00010615;Woma_00010914;Woma_00010916;Woma_00011355;Woma_00012500;Woma_00013102
GO:0031390	Ctf18 RFC-like complex	4	6	4.66e-05	0.000787401	Woma_00004039;Woma_00005911;Woma_00006631;Woma_00010817
GO:1990184	amino acid transport complex	5	11	5.26e-05	0.000861922	Woma_00006655;Woma_00006656;Woma_00006658;Woma_00006659;Woma_00006660
GO:0097125	cyclin B1-CDK1 complex	3	3	7.82e-05	0.00124481	Woma_00011837;Woma_00011838;Woma_00013102
GO:0030894	replisome	6	19	0.000100478	0.0015531	Woma_00003044;Woma_00004304;Woma_00004425;Woma_00005591;Woma_00011451;Woma_00013377
GO:0043596	nuclear replication fork	7	29	0.000172843	0.00259745	Woma_00003044;Woma_00004304;Woma_00004425;Woma_00005591;Woma_00011451;Woma_00011914;Woma_00013377
GO:0000786	nucleosome	5	14	0.000204737	0.00299359	Woma_00004217;Woma_00006588;Woma_00006804;Woma_00006805;Woma_00006806
GO:0000785	chromatin	31	377	0.000344081	0.00477301	Woma_00001011;Woma_00001772;Woma_00001802;Woma_00003045;Woma_00003220;Woma_00003931;Woma_00004217;Woma_00004304;Woma_00005325;Woma_00005530;Woma_00005591;Woma_00006006;Woma_00006191;Woma_00006588;Woma_00006631;Woma_00006804;Woma_00006805;Woma_00006806;Woma_00007006;Woma_00007958;Woma_00009223;Woma_00009377;Woma_00010587;Woma_00010914;Woma_00010916;Woma_00011695;Woma_00012386;Woma_00013536;Woma_00…
GO:0099513	polymeric cytoskeletal fiber	20	200	0.000349113	0.00477301	Woma_00000570;Woma_00001684;Woma_00001737;Woma_00002001;Woma_00002357;Woma_00003931;Woma_00005030;Woma_00006704;Woma_00007006;Woma_00007217;Woma_00007718;Woma_00010615;Woma_00010914;Woma_00010916;Woma_00011355;Woma_00011562;Woma_00011601;Woma_00012877;Woma_00013102;Woma_00013301
GO:0005616	larval serum protein complex	4	9	0.000352903	0.00477301	Woma_00006071;Woma_00006073;Woma_00006074;Woma_00006075
GO:0043601	nuclear replisome	5	17	0.000568873	0.00750634	Woma_00004304;Woma_00004425;Woma_00005591;Woma_00011451;Woma_00013377
GO:0000795	synaptonemal complex	5	19	0.000995877	0.0128278	Woma_00003522;Woma_00003837;Woma_00005325;Woma_00007006;Woma_00013377
GO:0072686	mitotic spindle	10	73	0.00102957	0.0129534	Woma_00000570;Woma_00001684;Woma_00001737;Woma_00003931;Woma_00005095;Woma_00007006;Woma_00007217;Woma_00011342;Woma_00012500;Woma_00013102
GO:0000922	spindle pole	11	87	0.00115553	0.0142078	Woma_00001684;Woma_00001737;Woma_00003931;Woma_00005030;Woma_00007006;Woma_00007718;Woma_00010587;Woma_00010615;Woma_00011837;Woma_00011838;Woma_00012877
GO:0005663	DNA replication factor C complex	3	6	0.00141996	0.0170711	Woma_00003044;Woma_00005911;Woma_00010817
GO:0044815	DNA packaging complex	5	21	0.00162385	0.0190979	Woma_00004217;Woma_00006588;Woma_00006804;Woma_00006805;Woma_00006806
GO:0005828	kinetochore microtubule	4	13	0.0017466	0.0198488	Woma_00000570;Woma_00007006;Woma_00011562;Woma_00012877
GO:0005871	kinesin complex	6	31	0.00176384	0.0198488	Woma_00000570;Woma_00001737;Woma_00002001;Woma_00007718;Woma_00010914;Woma_00010916
GO:0000939	condensed chromosome inner kinetochore	2	2	0.00183445	0.0198488	Woma_00006006;Woma_00006588
GO:0097149	centralspindlin complex	2	2	0.00183445	0.0198488	Woma_00000570;Woma_00012500
GO:0010369	chromocenter	5	25	0.00368256	0.039064	Woma_00003931;Woma_00005530;Woma_00006006;Woma_00011695;Woma_00014855
GO:0000307	cyclin-dependent protein kinase holoenzyme complex	5	26	0.00440199	0.0457976	Woma_00002998;Woma_00003044;Woma_00011837;Woma_00011838;Woma_00013102

## Sheet: Upregulated DEGs (MF)
GO ID	Description	Female vs Male (324)	All (7053)	p-value	q-value	Genes
GO:0003824	catalytic activity	207	3171	1.82e-12	1.64e-09	Woma_00000222;Woma_00000307;Woma_00000344;Woma_00000570;Woma_00000642;Woma_00000643;Woma_00000650;Woma_00000724;Woma_00000752;Woma_00000860;Woma_00000915;Woma_00000919;Woma_00001000;Woma_00001048;Woma_00001114;Woma_00001265;Woma_00001272;Woma_00001291;Woma_00001332;Woma_00001387;Woma_00001566;Woma_00001616;Woma_00001737;Woma_00001790;Woma_00001836;Woma_00001841;Woma_00001891;Woma_00001972;Woma_00…
GO:0008233	peptidase activity	40	310	1.76e-09	5.76e-07	Woma_00000222;Woma_00000724;Woma_00000752;Woma_00000915;Woma_00000919;Woma_00001972;Woma_00002042;Woma_00002060;Woma_00003070;Woma_00003973;Woma_00004175;Woma_00004651;Woma_00004771;Woma_00005005;Woma_00005560;Woma_00005561;Woma_00005643;Woma_00006553;Woma_00007483;Woma_00008085;Woma_00008126;Woma_00009327;Woma_00010230;Woma_00010233;Woma_00010742;Woma_00010761;Woma_00010764;Woma_00011179;Woma_00…
GO:0070011	peptidase activity, acting on L-amino acid peptides	39	300	2.31e-09	5.76e-07	Woma_00000222;Woma_00000724;Woma_00000752;Woma_00000915;Woma_00000919;Woma_00001972;Woma_00002042;Woma_00002060;Woma_00003070;Woma_00003973;Woma_00004175;Woma_00004651;Woma_00004771;Woma_00005005;Woma_00005560;Woma_00005561;Woma_00005643;Woma_00006553;Woma_00007483;Woma_00008085;Woma_00008126;Woma_00009327;Woma_00010230;Woma_00010233;Woma_00010742;Woma_00010761;Woma_00010764;Woma_00011179;Woma_00…
GO:0008236	serine-type peptidase activity	23	118	2.57e-09	5.76e-07	Woma_00000222;Woma_00000724;Woma_00000752;Woma_00001972;Woma_00004771;Woma_00005005;Woma_00005643;Woma_00006553;Woma_00007483;Woma_00008085;Woma_00008126;Woma_00009327;Woma_00011179;Woma_00011895;Woma_00012849;Woma_00014793;Woma_00014794;Woma_00014795;Woma_00014798;Woma_00014801;Woma_00014802;Woma_00014805;Woma_00014806
GO:0017171	serine hydrolase activity	23	122	5.06e-09	9.09e-07	Woma_00000222;Woma_00000724;Woma_00000752;Woma_00001972;Woma_00004771;Woma_00005005;Woma_00005643;Woma_00006553;Woma_00007483;Woma_00008085;Woma_00008126;Woma_00009327;Woma_00011179;Woma_00011895;Woma_00012849;Woma_00014793;Woma_00014794;Woma_00014795;Woma_00014798;Woma_00014801;Woma_00014802;Woma_00014805;Woma_00014806
GO:0016787	hydrolase activity	106	1388	9.31e-09	1.22e-06	Woma_00000222;Woma_00000344;Woma_00000570;Woma_00000724;Woma_00000752;Woma_00000915;Woma_00000919;Woma_00001000;Woma_00001332;Woma_00001387;Woma_00001737;Woma_00001790;Woma_00001836;Woma_00001841;Woma_00001972;Woma_00002001;Woma_00002042;Woma_00002060;Woma_00002507;Woma_00002777;Woma_00003044;Woma_00003070;Woma_00003220;Woma_00003495;Woma_00003854;Woma_00003925;Woma_00003973;Woma_00004175;Woma_00…
GO:0004252	serine-type endopeptidase activity	21	106	9.53e-09	1.22e-06	Woma_00000222;Woma_00000724;Woma_00000752;Woma_00001972;Woma_00005005;Woma_00005643;Woma_00006553;Woma_00007483;Woma_00008085;Woma_00008126;Woma_00009327;Woma_00011895;Woma_00012849;Woma_00014793;Woma_00014794;Woma_00014795;Woma_00014798;Woma_00014801;Woma_00014802;Woma_00014805;Woma_00014806
GO:0008745	N-acetylmuramoyl-L-alanine amidase activity	5	5	1.99e-07	2.23e-05	Woma_00003925;Woma_00008253;Woma_00008254;Woma_00009955;Woma_00014967
GO:0042834	peptidoglycan binding	8	20	1.41e-06	0.000138032	Woma_00000741;Woma_00000742;Woma_00000743;Woma_00003925;Woma_00008253;Woma_00008254;Woma_00009955;Woma_00014967
GO:0004175	endopeptidase activity	26	202	1.54e-06	0.000138032	Woma_00000222;Woma_00000724;Woma_00000752;Woma_00001972;Woma_00002060;Woma_00004175;Woma_00005005;Woma_00005643;Woma_00006553;Woma_00007483;Woma_00008085;Woma_00008126;Woma_00009327;Woma_00010761;Woma_00010764;Woma_00011895;Woma_00012849;Woma_00014793;Woma_00014794;Woma_00014795;Woma_00014798;Woma_00014801;Woma_00014802;Woma_00014805;Woma_00014806;Woma_00015844
GO:0032450	maltose alpha-glucosidase activity	5	8	9.91e-06	0.000809162	Woma_00006655;Woma_00006656;Woma_00006658;Woma_00006659;Woma_00006660
GO:0015926	glucosidase activity	6	14	1.97e-05	0.0014624	Woma_00006655;Woma_00006656;Woma_00006658;Woma_00006659;Woma_00006660;Woma_00012912
GO:0016810	hydrolase activity, acting on carbon-nitrogen (but not peptide) bonds	15	94	2.12e-05	0.0014624	Woma_00002777;Woma_00003495;Woma_00003925;Woma_00008253;Woma_00008254;Woma_00009734;Woma_00009735;Woma_00009955;Woma_00011168;Woma_00011169;Woma_00011170;Woma_00012865;Woma_00014814;Woma_00014967;Woma_00015354
GO:0050662	coenzyme binding	19	142	2.35e-05	0.00150824	Woma_00001291;Woma_00001934;Woma_00003233;Woma_00005223;Woma_00005523;Woma_00006052;Woma_00006867;Woma_00006889;Woma_00007375;Woma_00007742;Woma_00007958;Woma_00008165;Woma_00008800;Woma_00011415;Woma_00013157;Woma_00013296;Woma_00013354;Woma_00014550;Woma_00014825
GO:0016491	oxidoreductase activity	41	464	3.21e-05	0.00192153	Woma_00000650;Woma_00001048;Woma_00001272;Woma_00001616;Woma_00002009;Woma_00002199;Woma_00002357;Woma_00002746;Woma_00002777;Woma_00003495;Woma_00003719;Woma_00003908;Woma_00004476;Woma_00004689;Woma_00004969;Woma_00005223;Woma_00005523;Woma_00005543;Woma_00005740;Woma_00006052;Woma_00006235;Woma_00006644;Woma_00006645;Woma_00006867;Woma_00007742;Woma_00008163;Woma_00008185;Woma_00008376;Woma_00…
GO:0016811	hydrolase activity, acting on carbon-nitrogen (but not peptide) bonds, in linear amides	12	66	3.78e-05	0.0021209	Woma_00003925;Woma_00008253;Woma_00008254;Woma_00009734;Woma_00009735;Woma_00009955;Woma_00011168;Woma_00011169;Woma_00011170;Woma_00012865;Woma_00014814;Woma_00014967
GO:0090599	alpha-glucosidase activity	5	10	4.13e-05	0.00218231	Woma_00006655;Woma_00006656;Woma_00006658;Woma_00006659;Woma_00006660
GO:0016645	oxidoreductase activity, acting on the CH-NH group of donors	6	16	4.86e-05	0.00242392	Woma_00002777;Woma_00003495;Woma_00005740;Woma_00006052;Woma_00008376;Woma_00013296
GO:0016646	oxidoreductase activity, acting on the CH-NH group of donors, NAD or NADP as acceptor	5	11	7.29e-05	0.00344543	Woma_00002777;Woma_00003495;Woma_00005740;Woma_00006052;Woma_00008376
GO:0017159	pantetheine hydrolase activity	3	3	9.61e-05	0.00431432	Woma_00011168;Woma_00011169;Woma_00011170
GO:0048037	cofactor binding	22	201	0.000124727	0.00533356	Woma_00001272;Woma_00001291;Woma_00001616;Woma_00001934;Woma_00003233;Woma_00005223;Woma_00005523;Woma_00006052;Woma_00006867;Woma_00006889;Woma_00007217;Woma_00007375;Woma_00007742;Woma_00007958;Woma_00008165;Woma_00008800;Woma_00011415;Woma_00013157;Woma_00013296;Woma_00013354;Woma_00014550;Woma_00014825
GO:0008235	metalloexopeptidase activity	9	44	0.000138939	0.00567124	Woma_00000915;Woma_00000919;Woma_00003070;Woma_00004651;Woma_00005560;Woma_00005561;Woma_00010230;Woma_00010233;Woma_00010742
GO:0016798	hydrolase activity, acting on glycosyl bonds	13	90	0.000213196	0.0083239	Woma_00000344;Woma_00001332;Woma_00001790;Woma_00003044;Woma_00006655;Woma_00006656;Woma_00006658;Woma_00006659;Woma_00006660;Woma_00008603;Woma_00012912;Woma_00014834;Woma_00016230
GO:0004364	glutathione transferase activity	7	30	0.000329795	0.0123398	Woma_00000307;Woma_00000642;Woma_00000643;Woma_00001265;Woma_00001566;Woma_00001616;Woma_00009337
GO:0047708	biotinidase activity	3	4	0.000371225	0.0128215	Woma_00011168;Woma_00011169;Woma_00011170
GO:0061575	cyclin-dependent protein serine/threonine kinase activator activity	3	4	0.000371225	0.0128215	Woma_00002998;Woma_00011837;Woma_00011838
GO:0008238	exopeptidase activity	11	73	0.000447898	0.0148968	Woma_00000915;Woma_00000919;Woma_00003070;Woma_00003973;Woma_00004651;Woma_00004771;Woma_00005560;Woma_00005561;Woma_00010230;Woma_00010233;Woma_00010742
GO:0004035	alkaline phosphatase activity	5	17	0.000776862	0.0249151	Woma_00005309;Woma_00006263;Woma_00007031;Woma_00008672;Woma_00008858
GO:0005542	folic acid binding	3	5	0.00089644	0.0251564	Woma_00006052;Woma_00007375;Woma_00013296
GO:0030882	lipid antigen binding	3	5	0.00089644	0.0251564	Woma_00000741;Woma_00000742;Woma_00000743
GO:0034235	GPI anchor binding	3	5	0.00089644	0.0251564	Woma_00011168;Woma_00011169;Woma_00011170
GO:0070891	lipoteichoic acid binding	3	5	0.00089644	0.0251564	Woma_00000741;Woma_00000742;Woma_00000743
GO:0005539	glycosaminoglycan binding	10	68	0.000984191	0.0267819	Woma_00000209;Woma_00000741;Woma_00000742;Woma_00000743;Woma_00003925;Woma_00008253;Woma_00008254;Woma_00009955;Woma_00011146;Woma_00014967
GO:0004180	carboxypeptidase activity	6	27	0.00116965	0.0308926	Woma_00003070;Woma_00004651;Woma_00004771;Woma_00010230;Woma_00010233;Woma_00010742
GO:0005212	structural constituent of eye lens	4	12	0.00161339	0.0413949	Woma_00005025;Woma_00013334;Woma_00013335;Woma_00013347
GO:0019104	DNA N-glycosylase activity	3	6	0.00173193	0.0423796	Woma_00001790;Woma_00003044;Woma_00016230
GO:0016903	oxidoreductase activity, acting on the aldehyde or oxo group of donors	7	39	0.00174615	0.0423796	Woma_00000650;Woma_00002009;Woma_00005223;Woma_00008163;Woma_00008800;Woma_00013591;Woma_00014825
GO:0008237	metallopeptidase activity	11	87	0.00198826	0.0449871	Woma_00000915;Woma_00000919;Woma_00003070;Woma_00004175;Woma_00004651;Woma_00005560;Woma_00005561;Woma_00005643;Woma_00010230;Woma_00010233;Woma_00010742
GO:0004477	methenyltetrahydrofolate cyclohydrolase activity	2	2	0.00210408	0.0449871	Woma_00002777;Woma_00003495
GO:0004488	methylenetetrahydrofolate dehydrogenase (NADP+) activity	2	2	0.00210408	0.0449871	Woma_00002777;Woma_00003495
GO:0070280	pyridoxal binding	2	2	0.00210408	0.0449871	Woma_00005523;Woma_00013354
GO:1990404	protein ADP-ribosylase activity	2	2	0.00210408	0.0449871	Woma_00007958;Woma_00014550
GO:0004181	metallocarboxypeptidase activity	5	21	0.00219544	0.0458489	Woma_00003070;Woma_00004651;Woma_00010230;Woma_00010233;Woma_00010742

## Sheet: Upregulated DEGs (BP)
GO ID	Description	Female vs Male (364)	All (8136)	p-value	q-value	Genes
GO:0098813	nuclear chromosome segregation	36	265	1.69244e-09	3.74867e-06	Woma_00000570;Woma_00001731;Woma_00001737;Woma_00001772;Woma_00001802;Woma_00002001;Woma_00002041;Woma_00002271;Woma_00003556;Woma_00003931;Woma_00005030;Woma_00005095;Woma_00006006;Woma_00006191;Woma_00006588;Woma_00006631;Woma_00006704;Woma_00007006;Woma_00007217;Woma_00007718;Woma_00008263;Woma_00010587;Woma_00010597;Woma_00010615;Woma_00010817;Woma_00010914;Woma_00010916;Woma_00011342;Woma_00…
GO:0000819	sister chromatid segregation	31	206	1.99936e-09	3.74867e-06	Woma_00000570;Woma_00001737;Woma_00001802;Woma_00002001;Woma_00002041;Woma_00002271;Woma_00003931;Woma_00005030;Woma_00006006;Woma_00006191;Woma_00006588;Woma_00006631;Woma_00006704;Woma_00007006;Woma_00007217;Woma_00007718;Woma_00008263;Woma_00010587;Woma_00010597;Woma_00010615;Woma_00010817;Woma_00010914;Woma_00010916;Woma_00011342;Woma_00011562;Woma_00011837;Woma_00011838;Woma_00012500;Woma_00…
GO:0051255	spindle midzone assembly	9	15	2.56934e-09	3.74867e-06	Woma_00000570;Woma_00002001;Woma_00002271;Woma_00003931;Woma_00007006;Woma_00007217;Woma_00007718;Woma_00011342;Woma_00012500
GO:0007052	mitotic spindle organization	23	125	5.31949e-09	5.82085e-06	Woma_00000474;Woma_00000570;Woma_00001684;Woma_00001737;Woma_00002001;Woma_00002041;Woma_00003044;Woma_00003931;Woma_00005030;Woma_00006006;Woma_00006704;Woma_00007006;Woma_00007217;Woma_00007698;Woma_00007718;Woma_00009377;Woma_00010597;Woma_00010615;Woma_00011601;Woma_00011837;Woma_00011838;Woma_00012464;Woma_00012500
GO:0007059	chromosome segregation	38	308	9.08246e-09	7.08549e-06	Woma_00000570;Woma_00001731;Woma_00001737;Woma_00001772;Woma_00001802;Woma_00002001;Woma_00002041;Woma_00002271;Woma_00003018;Woma_00003556;Woma_00003931;Woma_00004039;Woma_00005030;Woma_00005095;Woma_00006006;Woma_00006191;Woma_00006588;Woma_00006631;Woma_00006704;Woma_00007006;Woma_00007217;Woma_00007718;Woma_00008263;Woma_00010587;Woma_00010597;Woma_00010615;Woma_00010817;Woma_00010914;Woma_00…
GO:0000070	mitotic sister chromatid segregation	28	184	9.71281e-09	7.08549e-06	Woma_00000570;Woma_00001737;Woma_00001802;Woma_00002001;Woma_00002041;Woma_00002271;Woma_00003931;Woma_00005030;Woma_00006006;Woma_00006191;Woma_00006588;Woma_00006631;Woma_00006704;Woma_00007006;Woma_00007217;Woma_00007718;Woma_00008263;Woma_00010597;Woma_00010615;Woma_00010914;Woma_00010916;Woma_00011562;Woma_00011837;Woma_00011838;Woma_00012500;Woma_00012877;Woma_00014459;Woma_00015880
GO:0030261	chromosome condensation	17	73	1.41338e-08	8.83768e-06	Woma_00001772;Woma_00002001;Woma_00003931;Woma_00004867;Woma_00005325;Woma_00006006;Woma_00007217;Woma_00010615;Woma_00010816;Woma_00010914;Woma_00010916;Woma_00011342;Woma_00011837;Woma_00011838;Woma_00011882;Woma_00011914;Woma_00013102
GO:1901605	alpha-amino acid metabolic process	27	178	1.93347e-08	1.05785e-05	Woma_00001048;Woma_00001272;Woma_00001291;Woma_00002777;Woma_00003011;Woma_00003495;Woma_00003692;Woma_00003719;Woma_00004476;Woma_00005025;Woma_00005223;Woma_00005523;Woma_00005547;Woma_00005740;Woma_00006052;Woma_00006889;Woma_00007375;Woma_00007440;Woma_00008165;Woma_00008800;Woma_00010756;Woma_00011415;Woma_00011436;Woma_00012865;Woma_00013296;Woma_00013517;Woma_00013591
GO:0007051	spindle organization	29	203	2.26299e-08	1.10057e-05	Woma_00000474;Woma_00000570;Woma_00001684;Woma_00001737;Woma_00002001;Woma_00002041;Woma_00002271;Woma_00002998;Woma_00003044;Woma_00003931;Woma_00005030;Woma_00006006;Woma_00006041;Woma_00006588;Woma_00006704;Woma_00007006;Woma_00007217;Woma_00007698;Woma_00007718;Woma_00009377;Woma_00010597;Woma_00010615;Woma_00011342;Woma_00011601;Woma_00011837;Woma_00011838;Woma_00012386;Woma_00012464;Woma_00…
GO:0000280	nuclear division	53	536	2.53975e-08	1.11165e-05	Woma_00000474;Woma_00000570;Woma_00001684;Woma_00001731;Woma_00001737;Woma_00001772;Woma_00001802;Woma_00002001;Woma_00002041;Woma_00002271;Woma_00002998;Woma_00003044;Woma_00003522;Woma_00003556;Woma_00003931;Woma_00004039;Woma_00004829;Woma_00004867;Woma_00005030;Woma_00005095;Woma_00005325;Woma_00005513;Woma_00006006;Woma_00006041;Woma_00006191;Woma_00006588;Woma_00006631;Woma_00006704;Woma_00…
GO:0048285	organelle fission	54	569	7.48042e-08	2.97653e-05	Woma_00000307;Woma_00000474;Woma_00000570;Woma_00001684;Woma_00001731;Woma_00001737;Woma_00001772;Woma_00001802;Woma_00002001;Woma_00002041;Woma_00002271;Woma_00002998;Woma_00003044;Woma_00003522;Woma_00003556;Woma_00003931;Woma_00004039;Woma_00004829;Woma_00004867;Woma_00005030;Woma_00005095;Woma_00005325;Woma_00005513;Woma_00006006;Woma_00006041;Woma_00006191;Woma_00006588;Woma_00006631;Woma_00…
GO:0006261	DNA-dependent DNA replication	23	144	8.50766e-08	3.10317e-05	Woma_00001772;Woma_00001836;Woma_00003044;Woma_00003045;Woma_00003220;Woma_00004039;Woma_00004425;Woma_00005325;Woma_00005591;Woma_00005911;Woma_00006006;Woma_00006631;Woma_00007207;Woma_00007958;Woma_00009377;Woma_00009382;Woma_00010587;Woma_00010817;Woma_00010934;Woma_00011451;Woma_00011914;Woma_00013377;Woma_00014550
GO:0051257	meiotic spindle midzone assembly	7	11	9.57737e-08	3.22463e-05	Woma_00000570;Woma_00002001;Woma_00002271;Woma_00003931;Woma_00007006;Woma_00007718;Woma_00011342
GO:0006544	glycine metabolic process	8	16	1.39697e-07	4.36753e-05	Woma_00003011;Woma_00005523;Woma_00007375;Woma_00008165;Woma_00010756;Woma_00011436;Woma_00013296;Woma_00013517
GO:0008608	attachment of spindle microtubules to kinetochore	10	28	1.81116e-07	5.28496e-05	Woma_00002041;Woma_00002271;Woma_00003931;Woma_00005030;Woma_00007006;Woma_00008263;Woma_00010615;Woma_00011837;Woma_00011838;Woma_00012500
GO:0019321	pentose metabolic process	7	12	2.21043e-07	5.69287e-05	Woma_00002357;Woma_00002633;Woma_00011086;Woma_00011462;Woma_00012065;Woma_00012579;Woma_00013157
GO:0051276	chromosome organization	68	817	2.21107e-07	5.69287e-05	Woma_00000570;Woma_00001684;Woma_00001731;Woma_00001737;Woma_00001772;Woma_00001802;Woma_00002001;Woma_00002041;Woma_00002271;Woma_00003044;Woma_00003045;Woma_00003220;Woma_00003931;Woma_00004217;Woma_00004304;Woma_00004425;Woma_00004666;Woma_00004867;Woma_00005030;Woma_00005305;Woma_00005325;Woma_00005530;Woma_00005591;Woma_00005596;Woma_00005911;Woma_00006006;Woma_00006191;Woma_00006588;Woma_00…
GO:0006260	DNA replication	31	252	2.44966e-07	5.95677e-05	Woma_00001772;Woma_00001836;Woma_00003044;Woma_00003045;Woma_00003220;Woma_00003931;Woma_00004039;Woma_00004425;Woma_00005325;Woma_00005404;Woma_00005591;Woma_00005911;Woma_00006006;Woma_00006631;Woma_00007207;Woma_00007958;Woma_00009377;Woma_00009382;Woma_00010587;Woma_00010696;Woma_00010816;Woma_00010817;Woma_00010934;Woma_00011451;Woma_00011882;Woma_00011914;Woma_00012386;Woma_00013102;Woma_00…
GO:0007067	mitotic nuclear division	39	364	2.74583e-07	6.32552e-05	Woma_00000474;Woma_00000570;Woma_00001684;Woma_00001737;Woma_00001802;Woma_00002001;Woma_00002041;Woma_00002271;Woma_00003044;Woma_00003931;Woma_00005030;Woma_00005513;Woma_00006006;Woma_00006191;Woma_00006588;Woma_00006631;Woma_00006704;Woma_00007006;Woma_00007217;Woma_00007698;Woma_00007718;Woma_00008263;Woma_00009377;Woma_00010597;Woma_00010615;Woma_00010914;Woma_00010916;Woma_00011459;Woma_00…
GO:0007126	meiotic nuclear division	30	252	7.86447e-07	0.000172114	Woma_00000570;Woma_00001684;Woma_00001731;Woma_00001737;Woma_00001772;Woma_00001802;Woma_00002001;Woma_00002271;Woma_00002998;Woma_00003522;Woma_00003556;Woma_00003931;Woma_00004039;Woma_00004829;Woma_00004867;Woma_00005030;Woma_00005095;Woma_00005325;Woma_00006041;Woma_00007006;Woma_00007217;Woma_00007718;Woma_00008263;Woma_00010597;Woma_00011342;Woma_00011882;Woma_00012500;Woma_00013102;Woma_00…
GO:0051225	spindle assembly	19	118	1.01986e-06	0.000212567	Woma_00000474;Woma_00000570;Woma_00001684;Woma_00001737;Woma_00002001;Woma_00002271;Woma_00002998;Woma_00003931;Woma_00005030;Woma_00006041;Woma_00006588;Woma_00007006;Woma_00007217;Woma_00007718;Woma_00010597;Woma_00011342;Woma_00012386;Woma_00012464;Woma_00012500
GO:0071103	DNA conformation change	25	192	1.2993e-06	0.000253229	Woma_00001772;Woma_00002001;Woma_00003045;Woma_00003220;Woma_00003931;Woma_00004867;Woma_00005325;Woma_00006006;Woma_00006588;Woma_00006805;Woma_00007217;Woma_00009377;Woma_00010587;Woma_00010615;Woma_00010696;Woma_00010816;Woma_00010914;Woma_00010916;Woma_00011342;Woma_00011695;Woma_00011837;Woma_00011838;Woma_00011882;Woma_00011914;Woma_00013102
GO:0046653	tetrahydrofolate metabolic process	6	10	1.38807e-06	0.000253229	Woma_00002777;Woma_00003011;Woma_00003495;Woma_00006052;Woma_00008165;Woma_00013296
GO:1903047	mitotic cell cycle process	58	689	1.41172e-06	0.000253229	Woma_00000474;Woma_00000570;Woma_00001684;Woma_00001737;Woma_00001772;Woma_00001802;Woma_00002001;Woma_00002041;Woma_00002271;Woma_00002294;Woma_00002998;Woma_00003018;Woma_00003044;Woma_00003045;Woma_00003220;Woma_00003692;Woma_00003931;Woma_00004425;Woma_00005030;Woma_00005513;Woma_00005591;Woma_00006006;Woma_00006052;Woma_00006191;Woma_00006588;Woma_00006631;Woma_00006704;Woma_00007006;Woma_00…
GO:0008652	cellular amino acid biosynthetic process	13	59	1.44636e-06	0.000253229	Woma_00001048;Woma_00002777;Woma_00003011;Woma_00005025;Woma_00005547;Woma_00005740;Woma_00006052;Woma_00006889;Woma_00007375;Woma_00007440;Woma_00008165;Woma_00013296;Woma_00013517
GO:0009069	serine family amino acid metabolic process	10	35	1.91235e-06	0.000318573	Woma_00001048;Woma_00003011;Woma_00005523;Woma_00005547;Woma_00007375;Woma_00008165;Woma_00010756;Woma_00011436;Woma_00013296;Woma_00013517
GO:0051321	meiotic cell cycle	35	334	1.96515e-06	0.000318573	Woma_00000570;Woma_00001684;Woma_00001731;Woma_00001737;Woma_00001772;Woma_00001802;Woma_00002001;Woma_00002271;Woma_00002998;Woma_00003522;Woma_00003556;Woma_00003837;Woma_00003931;Woma_00004039;Woma_00004829;Woma_00004867;Woma_00005030;Woma_00005095;Woma_00005325;Woma_00006041;Woma_00007006;Woma_00007217;Woma_00007718;Woma_00008263;Woma_00010597;Woma_00010914;Woma_00010916;Woma_00011342;Woma_00…
GO:0006760	folic acid-containing compound metabolic process	7	16	2.73117e-06	0.000426941	Woma_00002777;Woma_00003011;Woma_00003495;Woma_00006052;Woma_00007375;Woma_00008165;Woma_00013296
GO:1901606	alpha-amino acid catabolic process	14	73	3.33781e-06	0.00050378	Woma_00001048;Woma_00001272;Woma_00001291;Woma_00003692;Woma_00003719;Woma_00004476;Woma_00005523;Woma_00005740;Woma_00008165;Woma_00010756;Woma_00011415;Woma_00011436;Woma_00013296;Woma_00013591
GO:0033683	nucleotide-excision repair, DNA incision	9	30	4.03468e-06	0.00058866	Woma_00001790;Woma_00003044;Woma_00005591;Woma_00005911;Woma_00007958;Woma_00010817;Woma_00013377;Woma_00014550;Woma_00016230
GO:0044772	mitotic cell cycle phase transition	37	378	5.01959e-06	0.000708734	Woma_00001772;Woma_00002041;Woma_00002271;Woma_00002294;Woma_00002998;Woma_00003044;Woma_00003045;Woma_00003220;Woma_00003692;Woma_00003931;Woma_00004425;Woma_00005030;Woma_00005591;Woma_00006006;Woma_00006052;Woma_00007006;Woma_00007217;Woma_00007718;Woma_00008263;Woma_00009377;Woma_00009382;Woma_00010597;Woma_00010914;Woma_00010916;Woma_00011355;Woma_00011451;Woma_00011459;Woma_00011562;Woma_00…
GO:0006284	base-excision repair	8	24	5.8194e-06	0.000793135	Woma_00001790;Woma_00003044;Woma_00005591;Woma_00007958;Woma_00010934;Woma_00013377;Woma_00014550;Woma_00016230
GO:0007143	female meiotic division	15	87	5.97977e-06	0.000793135	Woma_00000570;Woma_00001737;Woma_00002001;Woma_00002271;Woma_00002998;Woma_00003522;Woma_00003931;Woma_00005030;Woma_00005325;Woma_00007006;Woma_00007718;Woma_00010597;Woma_00011342;Woma_00011882;Woma_00012500
GO:0006323	DNA packaging	20	145	6.31712e-06	0.000801492	Woma_00001772;Woma_00002001;Woma_00003931;Woma_00004867;Woma_00005325;Woma_00006006;Woma_00006588;Woma_00006805;Woma_00007217;Woma_00010615;Woma_00010816;Woma_00010914;Woma_00010916;Woma_00011342;Woma_00011695;Woma_00011837;Woma_00011838;Woma_00011882;Woma_00011914;Woma_00013102
GO:0071897	DNA biosynthetic process	19	133	6.40901e-06	0.000801492	Woma_00002507;Woma_00003044;Woma_00003045;Woma_00003931;Woma_00004039;Woma_00004304;Woma_00004425;Woma_00004867;Woma_00005591;Woma_00005911;Woma_00006006;Woma_00006631;Woma_00009382;Woma_00010696;Woma_00010817;Woma_00010934;Woma_00011882;Woma_00012386;Woma_00013377
GO:0044770	cell cycle phase transition	38	400	7.5294e-06	0.000895261	Woma_00001772;Woma_00001802;Woma_00002041;Woma_00002271;Woma_00002294;Woma_00002998;Woma_00003044;Woma_00003045;Woma_00003220;Woma_00003692;Woma_00003931;Woma_00004425;Woma_00005030;Woma_00005591;Woma_00006006;Woma_00006052;Woma_00007006;Woma_00007217;Woma_00007718;Woma_00008263;Woma_00009377;Woma_00009382;Woma_00010597;Woma_00010914;Woma_00010916;Woma_00011355;Woma_00011451;Woma_00011459;Woma_00…
GO:1901607	alpha-amino acid biosynthetic process	11	49	7.77178e-06	0.000895261	Woma_00002777;Woma_00003011;Woma_00005025;Woma_00005547;Woma_00005740;Woma_00006052;Woma_00007375;Woma_00007440;Woma_00008165;Woma_00013296;Woma_00013517
GO:0006520	cellular amino acid metabolic process	28	253	7.77243e-06	0.000895261	Woma_00001048;Woma_00001272;Woma_00001291;Woma_00002777;Woma_00003011;Woma_00003495;Woma_00003692;Woma_00003719;Woma_00004476;Woma_00005025;Woma_00005223;Woma_00005523;Woma_00005547;Woma_00005740;Woma_00006052;Woma_00006889;Woma_00007375;Woma_00007440;Woma_00008165;Woma_00008737;Woma_00008800;Woma_00010756;Woma_00011415;Woma_00011436;Woma_00012865;Woma_00013296;Woma_00013517;Woma_00013591
GO:0019752	carboxylic acid metabolic process	51	610	8.12884e-06	0.000910602	Woma_00001048;Woma_00001114;Woma_00001272;Woma_00001291;Woma_00001934;Woma_00002082;Woma_00002357;Woma_00002507;Woma_00002746;Woma_00002777;Woma_00003011;Woma_00003495;Woma_00003692;Woma_00003719;Woma_00003878;Woma_00004476;Woma_00004570;Woma_00004771;Woma_00004969;Woma_00005025;Woma_00005223;Woma_00005523;Woma_00005547;Woma_00005740;Woma_00006041;Woma_00006052;Woma_00006889;Woma_00007375;Woma_00…
GO:1902850	microtubule cytoskeleton organization involved in mitosis	23	186	8.39504e-06	0.000910602	Woma_00000474;Woma_00000570;Woma_00001684;Woma_00001737;Woma_00002001;Woma_00002041;Woma_00003044;Woma_00003931;Woma_00005030;Woma_00006006;Woma_00006704;Woma_00007006;Woma_00007217;Woma_00007698;Woma_00007718;Woma_00009377;Woma_00010597;Woma_00010615;Woma_00011601;Woma_00011837;Woma_00011838;Woma_00012464;Woma_00012500
GO:0000023	maltose metabolic process	5	8	8.73778e-06	0.000910602	Woma_00006655;Woma_00006656;Woma_00006658;Woma_00006659;Woma_00006660
GO:0051256	mitotic spindle midzone assembly	5	8	8.73778e-06	0.000910602	Woma_00000570;Woma_00002001;Woma_00003931;Woma_00007217;Woma_00012500
GO:0051983	regulation of chromosome segregation	18	124	8.95274e-06	0.000911305	Woma_00001737;Woma_00001802;Woma_00002041;Woma_00002271;Woma_00003018;Woma_00003931;Woma_00004039;Woma_00007006;Woma_00007217;Woma_00007718;Woma_00008263;Woma_00010587;Woma_00010597;Woma_00011562;Woma_00011837;Woma_00011838;Woma_00012500;Woma_00012877
GO:0006082	organic acid metabolic process	54	666	1.0492e-05	0.00104372	Woma_00001048;Woma_00001114;Woma_00001272;Woma_00001291;Woma_00001934;Woma_00002082;Woma_00002357;Woma_00002507;Woma_00002746;Woma_00002777;Woma_00003011;Woma_00003495;Woma_00003692;Woma_00003719;Woma_00003878;Woma_00004476;Woma_00004570;Woma_00004689;Woma_00004771;Woma_00004969;Woma_00005025;Woma_00005223;Woma_00005523;Woma_00005547;Woma_00005740;Woma_00006041;Woma_00006052;Woma_00006889;Woma_00…
GO:0006767	water-soluble vitamin metabolic process	11	51	1.17201e-05	0.00113997	Woma_00002507;Woma_00002777;Woma_00005223;Woma_00006052;Woma_00007375;Woma_00008165;Woma_00011168;Woma_00011169;Woma_00011170;Woma_00013354;Woma_00015745
GO:0006575	cellular modified amino acid metabolic process	19	139	1.23106e-05	0.00117138	Woma_00000307;Woma_00000642;Woma_00000643;Woma_00001265;Woma_00001566;Woma_00001616;Woma_00002777;Woma_00003011;Woma_00003495;Woma_00005025;Woma_00006052;Woma_00007375;Woma_00008165;Woma_00009337;Woma_00011168;Woma_00011169;Woma_00011170;Woma_00011415;Woma_00013296
GO:0009063	cellular amino acid catabolic process	14	82	1.37522e-05	0.00128071	Woma_00001048;Woma_00001272;Woma_00001291;Woma_00003692;Woma_00003719;Woma_00004476;Woma_00005523;Woma_00005740;Woma_00008165;Woma_00010756;Woma_00011415;Woma_00011436;Woma_00013296;Woma_00013591
GO:0007094	mitotic spindle assembly checkpoint	9	35	1.63191e-05	0.00134771	Woma_00002041;Woma_00002271;Woma_00007006;Woma_00007217;Woma_00008263;Woma_00011562;Woma_00011837;Woma_00011838;Woma_00012877
GO:0031577	spindle checkpoint	9	35	1.63191e-05	0.00134771	Woma_00002041;Woma_00002271;Woma_00007006;Woma_00007217;Woma_00008263;Woma_00011562;Woma_00011837;Woma_00011838;Woma_00012877
GO:0051436	negative regulation of ubiquitin-protein ligase activity involved in mitotic cell cycle	9	35	1.63191e-05	0.00134771	Woma_00002041;Woma_00002271;Woma_00007006;Woma_00007217;Woma_00008263;Woma_00011562;Woma_00011837;Woma_00011838;Woma_00012877
GO:0051439	regulation of ubiquitin-protein ligase activity involved in mitotic cell cycle	9	35	1.63191e-05	0.00134771	Woma_00002041;Woma_00002271;Woma_00007006;Woma_00007217;Woma_00008263;Woma_00011562;Woma_00011837;Woma_00011838;Woma_00012877
GO:0071173	spindle assembly checkpoint	9	35	1.63191e-05	0.00134771	Woma_00002041;Woma_00002271;Woma_00007006;Woma_00007217;Woma_00008263;Woma_00011562;Woma_00011837;Woma_00011838;Woma_00012877
GO:0071174	mitotic spindle checkpoint	9	35	1.63191e-05	0.00134771	Woma_00002041;Woma_00002271;Woma_00007006;Woma_00007217;Woma_00008263;Woma_00011562;Woma_00011837;Woma_00011838;Woma_00012877
GO:0006268	DNA unwinding involved in DNA replication	5	9	1.89388e-05	0.0015351	Woma_00001772;Woma_00003045;Woma_00003220;Woma_00005325;Woma_00009377
GO:0051052	regulation of DNA metabolic process	27	252	2.05135e-05	0.00158525	Woma_00001772;Woma_00001802;Woma_00001836;Woma_00002507;Woma_00003018;Woma_00003044;Woma_00003045;Woma_00003931;Woma_00004039;Woma_00005325;Woma_00005404;Woma_00005591;Woma_00005911;Woma_00006631;Woma_00007207;Woma_00007958;Woma_00009377;Woma_00010587;Woma_00010696;Woma_00010817;Woma_00011695;Woma_00011882;Woma_00012386;Woma_00013102;Woma_00014550;Woma_00015880;Woma_00016230
GO:0045841	negative regulation of mitotic metaphase/anaphase transition	9	36	2.0911e-05	0.00158525	Woma_00002041;Woma_00002271;Woma_00007006;Woma_00007217;Woma_00008263;Woma_00011562;Woma_00011837;Woma_00011838;Woma_00012877
GO:2000816	negative regulation of mitotic sister chromatid separation	9	36	2.0911e-05	0.00158525	Woma_00002041;Woma_00002271;Woma_00007006;Woma_00007217;Woma_00008263;Woma_00011562;Woma_00011837;Woma_00011838;Woma_00012877
GO:0006270	DNA replication initiation	8	28	2.10063e-05	0.00158525	Woma_00001772;Woma_00003045;Woma_00004425;Woma_00006006;Woma_00009377;Woma_00009382;Woma_00011451;Woma_00011914
GO:1901565	organonitrogen compound catabolic process	51	632	2.17318e-05	0.00158723	Woma_00000915;Woma_00000919;Woma_00001048;Woma_00001272;Woma_00001291;Woma_00001332;Woma_00001790;Woma_00002998;Woma_00003692;Woma_00003719;Woma_00003925;Woma_00003931;Woma_00004476;Woma_00004570;Woma_00004689;Woma_00004771;Woma_00004969;Woma_00005223;Woma_00005523;Woma_00005560;Woma_00005561;Woma_00005740;Woma_00007006;Woma_00007375;Woma_00008165;Woma_00008253;Woma_00008254;Woma_00008263;Woma_00…
GO:0055114	oxidation-reduction process	52	649	2.17578e-05	0.00158723	Woma_00000650;Woma_00001048;Woma_00001114;Woma_00001272;Woma_00001291;Woma_00001616;Woma_00001934;Woma_00002009;Woma_00002199;Woma_00002357;Woma_00002746;Woma_00002777;Woma_00003495;Woma_00003719;Woma_00003908;Woma_00004476;Woma_00004689;Woma_00004969;Woma_00005223;Woma_00005523;Woma_00005543;Woma_00005740;Woma_00006052;Woma_00006235;Woma_00006644;Woma_00006645;Woma_00006867;Woma_00007375;Woma_00…
GO:0000278	mitotic cell cycle	63	841	2.24629e-05	0.00161181	Woma_00000474;Woma_00000570;Woma_00001684;Woma_00001737;Woma_00001772;Woma_00001802;Woma_00002001;Woma_00002041;Woma_00002271;Woma_00002294;Woma_00002998;Woma_00003018;Woma_00003044;Woma_00003045;Woma_00003220;Woma_00003692;Woma_00003928;Woma_00003931;Woma_00004425;Woma_00005030;Woma_00005404;Woma_00005513;Woma_00005591;Woma_00006006;Woma_00006052;Woma_00006191;Woma_00006588;Woma_00006631;Woma_00…
GO:0000022	mitotic spindle elongation	7	21	2.28488e-05	0.00161305	Woma_00000570;Woma_00001737;Woma_00002001;Woma_00003931;Woma_00006704;Woma_00007217;Woma_00012500
GO:0007080	mitotic metaphase plate congression	9	37	2.6556e-05	0.00176913	Woma_00001737;Woma_00002041;Woma_00006588;Woma_00007006;Woma_00010914;Woma_00010916;Woma_00011837;Woma_00011838;Woma_00014459
GO:1902100	negative regulation of metaphase/anaphase transition of cell cycle	9	37	2.6556e-05	0.00176913	Woma_00002041;Woma_00002271;Woma_00007006;Woma_00007217;Woma_00008263;Woma_00011562;Woma_00011837;Woma_00011838;Woma_00012877
GO:0022402	cell cycle process	74	1045	2.71859e-05	0.00176913	Woma_00000474;Woma_00000570;Woma_00001684;Woma_00001731;Woma_00001737;Woma_00001772;Woma_00001802;Woma_00002001;Woma_00002041;Woma_00002271;Woma_00002294;Woma_00002998;Woma_00003018;Woma_00003044;Woma_00003045;Woma_00003220;Woma_00003522;Woma_00003556;Woma_00003692;Woma_00003931;Woma_00004039;Woma_00004217;Woma_00004425;Woma_00004829;Woma_00004867;Woma_00005030;Woma_00005095;Woma_00005325;Woma_00…
GO:0051302	regulation of cell division	30	300	2.73219e-05	0.00176913	Woma_00000570;Woma_00000968;Woma_00001684;Woma_00001737;Woma_00002001;Woma_00002041;Woma_00002271;Woma_00003522;Woma_00003931;Woma_00005030;Woma_00005513;Woma_00005530;Woma_00006704;Woma_00007006;Woma_00007217;Woma_00007718;Woma_00008263;Woma_00010597;Woma_00010615;Woma_00010914;Woma_00010916;Woma_00011562;Woma_00011837;Woma_00011838;Woma_00011882;Woma_00012386;Woma_00012500;Woma_00012877;Woma_00…
GO:1903046	meiotic cell cycle process	30	300	2.73219e-05	0.00176913	Woma_00000570;Woma_00001684;Woma_00001731;Woma_00001737;Woma_00001772;Woma_00001802;Woma_00002001;Woma_00002271;Woma_00002998;Woma_00003522;Woma_00003556;Woma_00003931;Woma_00004039;Woma_00004829;Woma_00004867;Woma_00005030;Woma_00005095;Woma_00005325;Woma_00006041;Woma_00007006;Woma_00007217;Woma_00007718;Woma_00008263;Woma_00010597;Woma_00011342;Woma_00011882;Woma_00012500;Woma_00013102;Woma_00…
GO:0006296	nucleotide-excision repair, DNA incision, 5'-to lesion	8	29	2.7889e-05	0.00176913	Woma_00001790;Woma_00003044;Woma_00005591;Woma_00005911;Woma_00007958;Woma_00010817;Woma_00013377;Woma_00014550
GO:0031145	anaphase-promoting complex-dependent proteasomal ubiquitin-dependent protein catabolic process	8	29	2.7889e-05	0.00176913	Woma_00002998;Woma_00003931;Woma_00007006;Woma_00008263;Woma_00010597;Woma_00011837;Woma_00011838;Woma_00013102
GO:0006766	vitamin metabolic process	12	66	2.96043e-05	0.00185111	Woma_00002507;Woma_00002777;Woma_00004969;Woma_00005223;Woma_00006052;Woma_00007375;Woma_00008165;Woma_00011168;Woma_00011169;Woma_00011170;Woma_00013354;Woma_00015745
GO:0006259	DNA metabolic process	48	589	3.02812e-05	0.00186677	Woma_00001772;Woma_00001790;Woma_00001802;Woma_00001836;Woma_00002001;Woma_00002507;Woma_00003018;Woma_00003044;Woma_00003045;Woma_00003220;Woma_00003556;Woma_00003837;Woma_00003931;Woma_00004039;Woma_00004304;Woma_00004425;Woma_00004829;Woma_00004867;Woma_00005325;Woma_00005404;Woma_00005591;Woma_00005911;Woma_00006006;Woma_00006631;Woma_00006804;Woma_00007001;Woma_00007207;Woma_00007958;Woma_00…
GO:0006144	purine nucleobase metabolic process	7	22	3.22339e-05	0.00195955	Woma_00002294;Woma_00002777;Woma_00003011;Woma_00004689;Woma_00005223;Woma_00008165;Woma_00011600
GO:0009066	aspartate family amino acid metabolic process	10	47	3.33472e-05	0.00199946	Woma_00001272;Woma_00005740;Woma_00007375;Woma_00007440;Woma_00010756;Woma_00011415;Woma_00012865;Woma_00013296;Woma_00013517;Woma_00013591
GO:0007127	meiosis I	17	124	3.40094e-05	0.00201009	Woma_00001731;Woma_00001772;Woma_00002001;Woma_00002998;Woma_00003522;Woma_00003931;Woma_00004039;Woma_00004829;Woma_00004867;Woma_00005030;Woma_00005325;Woma_00006041;Woma_00007006;Woma_00007217;Woma_00010597;Woma_00011882;Woma_00014855
GO:0043436	oxoacid metabolic process	52	660	3.44429e-05	0.00201009	Woma_00001048;Woma_00001114;Woma_00001272;Woma_00001291;Woma_00001934;Woma_00002082;Woma_00002357;Woma_00002507;Woma_00002746;Woma_00002777;Woma_00003011;Woma_00003495;Woma_00003692;Woma_00003719;Woma_00003878;Woma_00004476;Woma_00004570;Woma_00004771;Woma_00004969;Woma_00005025;Woma_00005223;Woma_00005523;Woma_00005547;Woma_00005740;Woma_00006041;Woma_00006052;Woma_00006889;Woma_00007143;Woma_00…
GO:0006730	one-carbon metabolic process	5	10	3.64896e-05	0.00210151	Woma_00003495;Woma_00007375;Woma_00008165;Woma_00008376;Woma_00013296
GO:0000082	G1/S transition of mitotic cell cycle	21	177	3.89684e-05	0.00221513	Woma_00001772;Woma_00002294;Woma_00003044;Woma_00003045;Woma_00003220;Woma_00003692;Woma_00003931;Woma_00004425;Woma_00005591;Woma_00006006;Woma_00006052;Woma_00009377;Woma_00009382;Woma_00010914;Woma_00010916;Woma_00011451;Woma_00011837;Woma_00011838;Woma_00011914;Woma_00013102;Woma_00013377
GO:0010833	telomere maintenance via telomere lengthening	12	68	4.03907e-05	0.00224232	Woma_00003044;Woma_00003931;Woma_00004425;Woma_00005325;Woma_00005591;Woma_00005911;Woma_00007958;Woma_00010696;Woma_00010817;Woma_00011882;Woma_00013377;Woma_00014550
GO:0051310	metaphase plate congression	10	48	4.04714e-05	0.00224232	Woma_00001737;Woma_00002041;Woma_00006588;Woma_00007006;Woma_00010914;Woma_00010916;Woma_00011342;Woma_00011837;Woma_00011838;Woma_00014459
GO:0051303	establishment of chromosome localization	11	58	4.22727e-05	0.00231285	Woma_00001737;Woma_00002041;Woma_00006588;Woma_00007006;Woma_00007217;Woma_00010914;Woma_00010916;Woma_00011342;Woma_00011837;Woma_00011838;Woma_00014459
GO:0071398	cellular response to fatty acid	8	31	4.73808e-05	0.00252909	Woma_00001114;Woma_00011837;Woma_00011838;Woma_00012460;Woma_00013334;Woma_00013335;Woma_00013347;Woma_00014825
GO:1902175	regulation of oxidative stress-induced intrinsic apoptotic signaling pathway	8	31	4.73808e-05	0.00252909	Woma_00007958;Woma_00011168;Woma_00011169;Woma_00011170;Woma_00013334;Woma_00013335;Woma_00013347;Woma_00014550
GO:0051352	negative regulation of ligase activity	10	49	4.88559e-05	0.00257641	Woma_00002041;Woma_00002271;Woma_00002507;Woma_00007006;Woma_00007217;Woma_00008263;Woma_00011562;Woma_00011837;Woma_00011838;Woma_00012877
GO:1904667	negative regulation of ubiquitin protein ligase activity	9	40	5.18161e-05	0.00269999	Woma_00002041;Woma_00002271;Woma_00007006;Woma_00007217;Woma_00008263;Woma_00011562;Woma_00011837;Woma_00011838;Woma_00012877
GO:1900262	regulation of DNA-directed DNA polymerase activity	4	6	5.50421e-05	0.00280139	Woma_00004039;Woma_00005911;Woma_00006631;Woma_00010817
GO:1900264	positive regulation of DNA-directed DNA polymerase activity	4	6	5.50421e-05	0.00280139	Woma_00004039;Woma_00005911;Woma_00006631;Woma_00010817
GO:0045839	negative regulation of mitotic nuclear division	10	50	5.86773e-05	0.0028873	Woma_00002041;Woma_00002271;Woma_00007006;Woma_00007217;Woma_00008263;Woma_00011562;Woma_00011837;Woma_00011838;Woma_00012386;Woma_00012877
GO:0045448	mitotic cell cycle, embryonic	11	60	5.87091e-05	0.0028873	Woma_00002998;Woma_00005030;Woma_00006191;Woma_00007698;Woma_00010914;Woma_00010916;Woma_00011837;Woma_00011838;Woma_00011882;Woma_00011916;Woma_00012386
GO:0050000	chromosome localization	11	60	5.87091e-05	0.0028873	Woma_00001737;Woma_00002041;Woma_00006588;Woma_00007006;Woma_00007217;Woma_00010914;Woma_00010916;Woma_00011342;Woma_00011837;Woma_00011838;Woma_00014459
GO:0071466	cellular response to xenobiotic stimulus	15	105	6.06366e-05	0.00294896	Woma_00001048;Woma_00001616;Woma_00002784;Woma_00003044;Woma_00003220;Woma_00004570;Woma_00004969;Woma_00005025;Woma_00005223;Woma_00008449;Woma_00009734;Woma_00009735;Woma_00011358;Woma_00012386;Woma_00013517
GO:0007056	spindle assembly involved in female meiosis	6	17	6.25774e-05	0.0030099	Woma_00001737;Woma_00002998;Woma_00003931;Woma_00005030;Woma_00007006;Woma_00011342
GO:0007093	mitotic cell cycle checkpoint	16	118	6.61875e-05	0.00314894	Woma_00002041;Woma_00002271;Woma_00003044;Woma_00003931;Woma_00005591;Woma_00007006;Woma_00007217;Woma_00008263;Woma_00011562;Woma_00011837;Woma_00011838;Woma_00011882;Woma_00012386;Woma_00012877;Woma_00013102;Woma_00014193
GO:0042742	defense response to bacterium	26	255	6.84336e-05	0.0032208	Woma_00000344;Woma_00000741;Woma_00000742;Woma_00000743;Woma_00000933;Woma_00000934;Woma_00000935;Woma_00001632;Woma_00001634;Woma_00001841;Woma_00002784;Woma_00003925;Woma_00005513;Woma_00005643;Woma_00006804;Woma_00007958;Woma_00008082;Woma_00008083;Woma_00008254;Woma_00008462;Woma_00008603;Woma_00013157;Woma_00013334;Woma_00013335;Woma_00014550;Woma_00014834
GO:0044843	cell cycle G1/S phase transition	21	185	7.49926e-05	0.0034702	Woma_00001772;Woma_00002294;Woma_00003044;Woma_00003045;Woma_00003220;Woma_00003692;Woma_00003931;Woma_00004425;Woma_00005591;Woma_00006006;Woma_00006052;Woma_00009377;Woma_00009382;Woma_00010914;Woma_00010916;Woma_00011451;Woma_00011837;Woma_00011838;Woma_00011914;Woma_00013102;Woma_00013377
GO:0045132	meiotic chromosome segregation	14	95	7.53185e-05	0.0034702	Woma_00001731;Woma_00001737;Woma_00001772;Woma_00001802;Woma_00002001;Woma_00002271;Woma_00003556;Woma_00005030;Woma_00005095;Woma_00007006;Woma_00007217;Woma_00007718;Woma_00011342;Woma_00011882
GO:0051231	spindle elongation	7	25	8.08658e-05	0.00368698	Woma_00000570;Woma_00001737;Woma_00002001;Woma_00003931;Woma_00006704;Woma_00007217;Woma_00012500
GO:1904666	regulation of ubiquitin protein ligase activity	10	52	8.34286e-05	0.0037399	Woma_00002041;Woma_00002271;Woma_00007006;Woma_00007217;Woma_00008263;Woma_00010597;Woma_00011562;Woma_00011837;Woma_00011838;Woma_00012877
GO:0051186	cofactor metabolic process	35	397	8.37354e-05	0.0037399	Woma_00000307;Woma_00000642;Woma_00000643;Woma_00000650;Woma_00001114;Woma_00001265;Woma_00001291;Woma_00001566;Woma_00001616;Woma_00001934;Woma_00002009;Woma_00002357;Woma_00002507;Woma_00002746;Woma_00002777;Woma_00003011;Woma_00003495;Woma_00004570;Woma_00005452;Woma_00006052;Woma_00006602;Woma_00007375;Woma_00008163;Woma_00008165;Woma_00009337;Woma_00011168;Woma_00011169;Woma_00011170;Woma_00…
GO:0033048	negative regulation of mitotic sister chromatid segregation	9	43	9.48772e-05	0.00419472	Woma_00002041;Woma_00002271;Woma_00007006;Woma_00007217;Woma_00008263;Woma_00011562;Woma_00011837;Woma_00011838;Woma_00012877
GO:0051985	negative regulation of chromosome segregation	10	53	9.8806e-05	0.00432474	Woma_00002041;Woma_00002271;Woma_00004039;Woma_00007006;Woma_00007217;Woma_00008263;Woma_00011562;Woma_00011837;Woma_00011838;Woma_00012877
GO:0042558	pteridine-containing compound metabolic process	7	26	0.00010645	0.00461317	Woma_00002777;Woma_00003011;Woma_00003495;Woma_00006052;Woma_00007375;Woma_00008165;Woma_00013296
GO:0006508	proteolysis	67	960	0.000111162	0.00477015	Woma_00000222;Woma_00000724;Woma_00000752;Woma_00000915;Woma_00000919;Woma_00001972;Woma_00002041;Woma_00002042;Woma_00002060;Woma_00002271;Woma_00002507;Woma_00002998;Woma_00003070;Woma_00003928;Woma_00003931;Woma_00003973;Woma_00004175;Woma_00004651;Woma_00004771;Woma_00004843;Woma_00005005;Woma_00005223;Woma_00005560;Woma_00005561;Woma_00005643;Woma_00006553;Woma_00007006;Woma_00007217;Woma_00…
GO:0006732	coenzyme metabolic process	26	263	0.000114485	0.00486507	Woma_00000650;Woma_00001114;Woma_00001291;Woma_00001934;Woma_00002009;Woma_00002357;Woma_00002507;Woma_00002777;Woma_00003011;Woma_00003495;Woma_00005452;Woma_00006052;Woma_00006602;Woma_00007375;Woma_00008163;Woma_00008165;Woma_00011168;Woma_00011169;Woma_00011170;Woma_00011415;Woma_00012065;Woma_00012579;Woma_00013157;Woma_00013296;Woma_00013354;Woma_00015745
GO:0006189	'de novo' IMP biosynthetic process	4	7	0.000123896	0.00521436	Woma_00002294;Woma_00003011;Woma_00003692;Woma_00011457
GO:1901991	negative regulation of mitotic cell cycle phase transition	16	125	0.00013308	0.00554752	Woma_00002041;Woma_00002271;Woma_00003044;Woma_00003931;Woma_00005591;Woma_00007006;Woma_00007217;Woma_00008263;Woma_00011562;Woma_00011837;Woma_00011838;Woma_00011882;Woma_00012386;Woma_00012877;Woma_00013102;Woma_00014193
GO:0007049	cell cycle	82	1250	0.00014204	0.00581437	Woma_00000474;Woma_00000570;Woma_00001684;Woma_00001731;Woma_00001737;Woma_00001772;Woma_00001802;Woma_00002001;Woma_00002041;Woma_00002271;Woma_00002294;Woma_00002998;Woma_00003018;Woma_00003044;Woma_00003045;Woma_00003220;Woma_00003522;Woma_00003556;Woma_00003692;Woma_00003837;Woma_00003928;Woma_00003931;Woma_00004039;Woma_00004217;Woma_00004425;Woma_00004829;Woma_00004867;Woma_00005030;Woma_00…
GO:0000075	cell cycle checkpoint	18	152	0.000142138	0.00581437	Woma_00001802;Woma_00002041;Woma_00002271;Woma_00003044;Woma_00003931;Woma_00005591;Woma_00007006;Woma_00007217;Woma_00008263;Woma_00010817;Woma_00011562;Woma_00011837;Woma_00011838;Woma_00011882;Woma_00012386;Woma_00012877;Woma_00013102;Woma_00014193
GO:0016054	organic acid catabolic process	20	180	0.000149275	0.00594282	Woma_00001048;Woma_00001272;Woma_00001291;Woma_00001934;Woma_00002357;Woma_00003692;Woma_00003719;Woma_00004476;Woma_00005523;Woma_00005740;Woma_00007742;Woma_00008165;Woma_00010756;Woma_00011080;Woma_00011415;Woma_00011436;Woma_00011462;Woma_00012460;Woma_00013296;Woma_00013591
GO:0046395	carboxylic acid catabolic process	20	180	0.000149275	0.00594282	Woma_00001048;Woma_00001272;Woma_00001291;Woma_00001934;Woma_00002357;Woma_00003692;Woma_00003719;Woma_00004476;Woma_00005523;Woma_00005740;Woma_00007742;Woma_00008165;Woma_00010756;Woma_00011080;Woma_00011415;Woma_00011436;Woma_00011462;Woma_00012460;Woma_00013296;Woma_00013591
GO:0016572	histone phosphorylation	8	36	0.000149351	0.00594282	Woma_00003931;Woma_00006191;Woma_00010615;Woma_00011342;Woma_00011837;Woma_00011838;Woma_00012386;Woma_00013102
GO:0051783	regulation of nuclear division	21	195	0.000159868	0.00630398	Woma_00001737;Woma_00002001;Woma_00002041;Woma_00002271;Woma_00003522;Woma_00003931;Woma_00005030;Woma_00005513;Woma_00007006;Woma_00007217;Woma_00007718;Woma_00008263;Woma_00010597;Woma_00011562;Woma_00011837;Woma_00011838;Woma_00011882;Woma_00012386;Woma_00012877;Woma_00013102;Woma_00014855
GO:0051444	negative regulation of ubiquitin-protein transferase activity	9	46	0.000164594	0.00634286	Woma_00002041;Woma_00002271;Woma_00007006;Woma_00007217;Woma_00008263;Woma_00011562;Woma_00011837;Woma_00011838;Woma_00012877
GO:0000270	peptidoglycan metabolic process	5	13	0.00016665	0.00634286	Woma_00003925;Woma_00008253;Woma_00008254;Woma_00009955;Woma_00014967
GO:0009113	purine nucleobase biosynthetic process	5	13	0.00016665	0.00634286	Woma_00002294;Woma_00002777;Woma_00003011;Woma_00008165;Woma_00011600
GO:0009253	peptidoglycan catabolic process	5	13	0.00016665	0.00634286	Woma_00003925;Woma_00008253;Woma_00008254;Woma_00009955;Woma_00014967
GO:0032201	telomere maintenance via semi-conservative replication	6	20	0.000174804	0.00659583	Woma_00003044;Woma_00004425;Woma_00005591;Woma_00005911;Woma_00010817;Woma_00013377
GO:0042769	DNA damage response, detection of DNA damage	7	28	0.000177324	0.00663373	Woma_00003044;Woma_00005591;Woma_00005911;Woma_00007958;Woma_00010817;Woma_00013377;Woma_00014550
GO:0033045	regulation of sister chromatid segregation	14	103	0.000183203	0.00679561	Woma_00001737;Woma_00001802;Woma_00002041;Woma_00002271;Woma_00007006;Woma_00007217;Woma_00007718;Woma_00008263;Woma_00010587;Woma_00010597;Woma_00011562;Woma_00011837;Woma_00011838;Woma_00012877
GO:0006282	regulation of DNA repair	10	57	0.000186546	0.00686146	Woma_00001802;Woma_00003044;Woma_00005325;Woma_00005591;Woma_00007958;Woma_00010587;Woma_00012386;Woma_00014550;Woma_00015880;Woma_00016230
GO:0010965	regulation of mitotic sister chromatid separation	11	68	0.000190488	0.00689063	Woma_00002041;Woma_00002271;Woma_00007006;Woma_00007217;Woma_00007718;Woma_00008263;Woma_00010597;Woma_00011562;Woma_00011837;Woma_00011838;Woma_00012877
GO:0044784	metaphase/anaphase transition of cell cycle	11	68	0.000190488	0.00689063	Woma_00002041;Woma_00002271;Woma_00007006;Woma_00007217;Woma_00007718;Woma_00008263;Woma_00010597;Woma_00011562;Woma_00011837;Woma_00011838;Woma_00012877
GO:0007354	zygotic determination of anterior/posterior axis, embryo	7	29	0.000224871	0.00806772	Woma_00000209;Woma_00003436;Woma_00004690;Woma_00006854;Woma_00007207;Woma_00011146;Woma_00011211
GO:1901988	negative regulation of cell cycle phase transition	16	131	0.00023139	0.00819557	Woma_00002041;Woma_00002271;Woma_00003044;Woma_00003931;Woma_00005591;Woma_00007006;Woma_00007217;Woma_00008263;Woma_00011562;Woma_00011837;Woma_00011838;Woma_00011882;Woma_00012386;Woma_00012877;Woma_00013102;Woma_00014193
GO:0051782	negative regulation of cell division	12	81	0.00023218	0.00819557	Woma_00001684;Woma_00002041;Woma_00002271;Woma_00003931;Woma_00007006;Woma_00007217;Woma_00008263;Woma_00011562;Woma_00011837;Woma_00011838;Woma_00012386;Woma_00012877
GO:0006188	IMP biosynthetic process	4	8	0.000239054	0.00837073	Woma_00002294;Woma_00003011;Woma_00003692;Woma_00011457
GO:0016053	organic acid biosynthetic process	21	201	0.000244359	0.00842173	Woma_00001048;Woma_00001291;Woma_00002507;Woma_00002746;Woma_00002777;Woma_00003011;Woma_00003878;Woma_00004969;Woma_00005025;Woma_00005547;Woma_00005740;Woma_00006041;Woma_00006052;Woma_00006889;Woma_00007375;Woma_00007440;Woma_00008165;Woma_00008636;Woma_00011080;Woma_00013296;Woma_00013517
GO:0046394	carboxylic acid biosynthetic process	21	201	0.000244359	0.00842173	Woma_00001048;Woma_00001291;Woma_00002507;Woma_00002746;Woma_00002777;Woma_00003011;Woma_00003878;Woma_00004969;Woma_00005025;Woma_00005547;Woma_00005740;Woma_00006041;Woma_00006052;Woma_00006889;Woma_00007375;Woma_00007440;Woma_00008165;Woma_00008636;Woma_00011080;Woma_00013296;Woma_00013517
GO:0051784	negative regulation of nuclear division	10	59	0.000250622	0.00850366	Woma_00002041;Woma_00002271;Woma_00007006;Woma_00007217;Woma_00008263;Woma_00011562;Woma_00011837;Woma_00011838;Woma_00012386;Woma_00012877
GO:0090307	mitotic spindle assembly	10	59	0.000250622	0.00850366	Woma_00000474;Woma_00000570;Woma_00001737;Woma_00002001;Woma_00003931;Woma_00007006;Woma_00007217;Woma_00010597;Woma_00012464;Woma_00012500
GO:0006310	DNA recombination	17	146	0.000265898	0.00895258	Woma_00001772;Woma_00001836;Woma_00002001;Woma_00003018;Woma_00004039;Woma_00004867;Woma_00005325;Woma_00005591;Woma_00007207;Woma_00007958;Woma_00010817;Woma_00011882;Woma_00012386;Woma_00013102;Woma_00013377;Woma_00014550;Woma_00015880
GO:0090306	spindle assembly involved in meiosis	7	30	0.000282182	0.00942834	Woma_00001684;Woma_00001737;Woma_00002998;Woma_00003931;Woma_00005030;Woma_00007006;Woma_00011342
GO:0032435	negative regulation of proteasomal ubiquitin-dependent protein catabolic process	10	60	0.000289004	0.00952452	Woma_00002041;Woma_00002271;Woma_00003928;Woma_00007006;Woma_00007217;Woma_00008263;Woma_00011562;Woma_00011837;Woma_00011838;Woma_00012877
GO:0009617	response to bacterium	33	390	0.000289413	0.00952452	Woma_00000344;Woma_00000741;Woma_00000742;Woma_00000743;Woma_00000933;Woma_00000934;Woma_00000935;Woma_00001616;Woma_00001632;Woma_00001634;Woma_00001731;Woma_00001841;Woma_00002784;Woma_00003044;Woma_00003925;Woma_00004570;Woma_00005025;Woma_00005223;Woma_00005513;Woma_00005643;Woma_00006804;Woma_00007958;Woma_00008082;Woma_00008083;Woma_00008254;Woma_00008462;Woma_00008603;Woma_00013157;Woma_00…
GO:0033046	negative regulation of sister chromatid segregation	9	50	0.000319547	0.0103604	Woma_00002041;Woma_00002271;Woma_00007006;Woma_00007217;Woma_00008263;Woma_00011562;Woma_00011837;Woma_00011838;Woma_00012877
GO:0070542	response to fatty acid	9	50	0.000319547	0.0103604	Woma_00001114;Woma_00005523;Woma_00011837;Woma_00011838;Woma_00012460;Woma_00013334;Woma_00013335;Woma_00013347;Woma_00014825
GO:0009223	pyrimidine deoxyribonucleotide catabolic process	3	4	0.000343558	0.0109763	Woma_00001790;Woma_00014896;Woma_00016230
GO:0019323	pentose catabolic process	3	4	0.000343558	0.0109763	Woma_00002357;Woma_00011462;Woma_00012065
GO:0007091	metaphase/anaphase transition of mitotic cell cycle	10	62	0.00038061	0.012072	Woma_00002041;Woma_00002271;Woma_00007006;Woma_00007217;Woma_00007718;Woma_00008263;Woma_00011562;Woma_00011837;Woma_00011838;Woma_00012877
GO:0008631	intrinsic apoptotic signaling pathway in response to oxidative stress	8	41	0.000387719	0.012209	Woma_00007958;Woma_00011168;Woma_00011169;Woma_00011170;Woma_00013334;Woma_00013335;Woma_00013347;Woma_00014550
GO:0000281	mitotic cytokinesis	13	98	0.000394819	0.0123437	Woma_00000570;Woma_00002001;Woma_00003931;Woma_00005030;Woma_00006191;Woma_00006704;Woma_00007006;Woma_00007217;Woma_00010615;Woma_00011342;Woma_00011837;Woma_00011838;Woma_00012500
GO:0035186	syncytial blastoderm mitotic cell cycle	6	23	0.000406174	0.0126087	Woma_00002998;Woma_00007698;Woma_00011837;Woma_00011838;Woma_00011882;Woma_00012386
GO:0009071	serine family amino acid catabolic process	4	9	0.000415147	0.012707	Woma_00001048;Woma_00005523;Woma_00008165;Woma_00011436
GO:0046655	folic acid metabolic process	4	9	0.000415147	0.012707	Woma_00002777;Woma_00006052;Woma_00007375;Woma_00008165
GO:2000779	regulation of double-strand break repair	7	32	0.000431846	0.0130344	Woma_00001802;Woma_00005325;Woma_00005591;Woma_00010587;Woma_00012386;Woma_00015880;Woma_00016230
GO:0090329	regulation of DNA-dependent DNA replication	9	52	0.000433601	0.0130344	Woma_00001772;Woma_00001836;Woma_00003045;Woma_00004039;Woma_00005911;Woma_00006631;Woma_00007207;Woma_00009377;Woma_00010817
GO:0000212	meiotic spindle organization	10	63	0.000434779	0.0130344	Woma_00001684;Woma_00001737;Woma_00002271;Woma_00002998;Woma_00003931;Woma_00005030;Woma_00006041;Woma_00007006;Woma_00007718;Woma_00011342
GO:0033047	regulation of mitotic sister chromatid segregation	12	87	0.00045736	0.0135555	Woma_00001737;Woma_00002041;Woma_00002271;Woma_00007006;Woma_00007217;Woma_00007718;Woma_00008263;Woma_00010597;Woma_00011562;Woma_00011837;Woma_00011838;Woma_00012877
GO:0042133	neurotransmitter metabolic process	11	75	0.00045981	0.0135555	Woma_00003011;Woma_00005513;Woma_00005523;Woma_00007375;Woma_00008165;Woma_00008737;Woma_00010756;Woma_00011436;Woma_00013296;Woma_00013517;Woma_00013591
GO:0007088	regulation of mitotic nuclear division	18	167	0.000461449	0.0135555	Woma_00001737;Woma_00002001;Woma_00002041;Woma_00002271;Woma_00003931;Woma_00005030;Woma_00005513;Woma_00007006;Woma_00007217;Woma_00007718;Woma_00008263;Woma_00010597;Woma_00011562;Woma_00011837;Woma_00011838;Woma_00011882;Woma_00012386;Woma_00012877
GO:0044281	small molecule metabolic process	83	1317	0.000488472	0.0142536	Woma_00000650;Woma_00001048;Woma_00001114;Woma_00001272;Woma_00001291;Woma_00001790;Woma_00001841;Woma_00001934;Woma_00002009;Woma_00002082;Woma_00002294;Woma_00002357;Woma_00002443;Woma_00002507;Woma_00002633;Woma_00002746;Woma_00002777;Woma_00003011;Woma_00003495;Woma_00003692;Woma_00003719;Woma_00003878;Woma_00003908;Woma_00004476;Woma_00004570;Woma_00004689;Woma_00004771;Woma_00004969;Woma_00…
GO:0042276	error-prone translesion synthesis	5	16	0.000505973	0.01457	Woma_00003044;Woma_00005591;Woma_00005911;Woma_00010817;Woma_00013377
GO:0070987	error-free translesion synthesis	5	16	0.000505973	0.01457	Woma_00003044;Woma_00005591;Woma_00005911;Woma_00010817;Woma_00013377
GO:0051306	mitotic sister chromatid separation	11	76	0.000516542	0.0147771	Woma_00002041;Woma_00002271;Woma_00007006;Woma_00007217;Woma_00007718;Woma_00008263;Woma_00010597;Woma_00011562;Woma_00011837;Woma_00011838;Woma_00012877
GO:0007135	meiosis II	7	34	0.000638951	0.0181603	Woma_00001802;Woma_00002271;Woma_00006041;Woma_00007006;Woma_00007217;Woma_00010597;Woma_00011342
GO:0006790	sulfur compound metabolic process	25	278	0.000657937	0.0185322	Woma_00000307;Woma_00000642;Woma_00000643;Woma_00000650;Woma_00001048;Woma_00001114;Woma_00001265;Woma_00001291;Woma_00001566;Woma_00001616;Woma_00001934;Woma_00002009;Woma_00002784;Woma_00003854;Woma_00007143;Woma_00007375;Woma_00007440;Woma_00008163;Woma_00009337;Woma_00011168;Woma_00011169;Woma_00011170;Woma_00011415;Woma_00013296;Woma_00013517
GO:1902176	negative regulation of oxidative stress-induced intrinsic apoptotic signaling pathway	6	25	0.000660502	0.0185322	Woma_00011168;Woma_00011169;Woma_00011170;Woma_00013334;Woma_00013335;Woma_00013347
GO:0035404	histone-serine phosphorylation	4	10	0.000667585	0.0186116	Woma_00003931;Woma_00010615;Woma_00011837;Woma_00011838
GO:0006297	nucleotide-excision repair, DNA gap filling	5	17	0.000690721	0.0191347	Woma_00003044;Woma_00005591;Woma_00005911;Woma_00010817;Woma_00013377
GO:0006805	xenobiotic metabolic process	10	67	0.000719651	0.0197527	Woma_00001048;Woma_00001616;Woma_00002784;Woma_00004570;Woma_00004969;Woma_00005223;Woma_00009734;Woma_00009735;Woma_00011358;Woma_00013517
GO:0006275	regulation of DNA replication	15	131	0.000722053	0.0197527	Woma_00001772;Woma_00001836;Woma_00003044;Woma_00003045;Woma_00003931;Woma_00004039;Woma_00005404;Woma_00005911;Woma_00006631;Woma_00007207;Woma_00009377;Woma_00010696;Woma_00010817;Woma_00011882;Woma_00013102
GO:0030071	regulation of mitotic metaphase/anaphase transition	9	56	0.000762571	0.0207315	Woma_00002041;Woma_00002271;Woma_00007006;Woma_00007217;Woma_00008263;Woma_00011562;Woma_00011837;Woma_00011838;Woma_00012877
GO:0044282	small molecule catabolic process	24	266	0.000802183	0.021506	Woma_00001048;Woma_00001272;Woma_00001291;Woma_00001934;Woma_00002357;Woma_00002443;Woma_00003692;Woma_00003719;Woma_00004476;Woma_00004689;Woma_00005523;Woma_00005740;Woma_00006867;Woma_00007742;Woma_00008165;Woma_00010756;Woma_00011080;Woma_00011415;Woma_00011436;Woma_00011462;Woma_00012065;Woma_00012460;Woma_00013296;Woma_00013591
GO:0006739	NADP metabolic process	6	26	0.000826718	0.021506	Woma_00002357;Woma_00005452;Woma_00006602;Woma_00012065;Woma_00012579;Woma_00013157
GO:0002544	chronic inflammatory response	3	5	0.000830365	0.021506	Woma_00011168;Woma_00011169;Woma_00011170
GO:0006244	pyrimidine nucleotide catabolic process	3	5	0.000830365	0.021506	Woma_00001790;Woma_00014896;Woma_00016230
GO:0006564	L-serine biosynthetic process	3	5	0.000830365	0.021506	Woma_00005547;Woma_00008165;Woma_00013517
GO:0007344	pronuclear fusion	3	5	0.000830365	0.021506	Woma_00007006;Woma_00010816;Woma_00013102
GO:0015939	pantothenate metabolic process	3	5	0.000830365	0.021506	Woma_00011168;Woma_00011169;Woma_00011170
GO:0046654	tetrahydrofolate biosynthetic process	3	5	0.000830365	0.021506	Woma_00002777;Woma_00003011;Woma_00006052
GO:0009112	nucleobase metabolic process	8	46	0.00087099	0.0224254	Woma_00002294;Woma_00002777;Woma_00003011;Woma_00004689;Woma_00005223;Woma_00008165;Woma_00008800;Woma_00011600
GO:0051340	regulation of ligase activity	11	81	0.000895441	0.0227909	Woma_00002041;Woma_00002271;Woma_00002507;Woma_00007006;Woma_00007217;Woma_00008263;Woma_00010597;Woma_00011562;Woma_00011837;Woma_00011838;Woma_00012877
GO:1901799	negative regulation of proteasomal protein catabolic process	10	69	0.000911424	0.0227909	Woma_00002041;Woma_00002271;Woma_00003928;Woma_00007006;Woma_00007217;Woma_00008263;Woma_00011562;Woma_00011837;Woma_00011838;Woma_00012877
GO:0000731	DNA synthesis involved in DNA repair	7	36	0.000917933	0.0227909	Woma_00003044;Woma_00004867;Woma_00005591;Woma_00005911;Woma_00010817;Woma_00010934;Woma_00013377
GO:0072395	signal transduction involved in cell cycle checkpoint	7	36	0.000917933	0.0227909	Woma_00003044;Woma_00003931;Woma_00007006;Woma_00011837;Woma_00011838;Woma_00012386;Woma_00013102
GO:0072401	signal transduction involved in DNA integrity checkpoint	7	36	0.000917933	0.0227909	Woma_00003044;Woma_00003931;Woma_00007006;Woma_00011837;Woma_00011838;Woma_00012386;Woma_00013102
GO:0072422	signal transduction involved in DNA damage checkpoint	7	36	0.000917933	0.0227909	Woma_00003044;Woma_00003931;Woma_00007006;Woma_00011837;Woma_00011838;Woma_00012386;Woma_00013102
GO:0009068	aspartate family amino acid catabolic process	5	18	0.000921632	0.0227909	Woma_00001272;Woma_00005740;Woma_00010756;Woma_00011415;Woma_00013591
GO:0010948	negative regulation of cell cycle process	20	207	0.000935289	0.0229986	Woma_00001737;Woma_00002041;Woma_00002271;Woma_00003044;Woma_00003931;Woma_00004217;Woma_00005325;Woma_00005591;Woma_00007006;Woma_00007207;Woma_00007217;Woma_00008263;Woma_00011562;Woma_00011837;Woma_00011838;Woma_00011882;Woma_00012386;Woma_00012877;Woma_00013102;Woma_00014193
GO:0009410	response to xenobiotic stimulus	19	193	0.000996422	0.0243437	Woma_00001048;Woma_00001616;Woma_00002784;Woma_00003044;Woma_00003220;Woma_00004570;Woma_00004969;Woma_00005025;Woma_00005223;Woma_00005325;Woma_00007958;Woma_00008449;Woma_00009734;Woma_00009735;Woma_00011358;Woma_00011882;Woma_00012386;Woma_00013517;Woma_00014550
GO:0006098	pentose-phosphate shunt	4	11	0.00101223	0.0243437	Woma_00005452;Woma_00012065;Woma_00012579;Woma_00013157
GO:0009219	pyrimidine deoxyribonucleotide metabolic process	4	11	0.00101223	0.0243437	Woma_00001790;Woma_00008165;Woma_00014896;Woma_00016230
GO:0046040	IMP metabolic process	4	11	0.00101223	0.0243437	Woma_00002294;Woma_00003011;Woma_00003692;Woma_00011457
GO:1900407	regulation of cellular response to oxidative stress	10	70	0.00102197	0.0243453	Woma_00002507;Woma_00006052;Woma_00007958;Woma_00011168;Woma_00011169;Woma_00011170;Woma_00013334;Woma_00013335;Woma_00013347;Woma_00014550
GO:0033301	cell cycle comprising mitosis without cytokinesis	6	27	0.00102343	0.0243453	Woma_00002998;Woma_00007698;Woma_00011837;Woma_00011838;Woma_00011882;Woma_00012386
GO:0000724	double-strand break repair via homologous recombination	11	83	0.00110069	0.0258363	Woma_00004867;Woma_00005325;Woma_00005591;Woma_00007958;Woma_00010817;Woma_00011882;Woma_00012386;Woma_00013102;Woma_00013377;Woma_00014550;Woma_00015880
GO:0000725	recombinational repair	11	83	0.00110069	0.0258363	Woma_00004867;Woma_00005325;Woma_00005591;Woma_00007958;Woma_00010817;Woma_00011882;Woma_00012386;Woma_00013102;Woma_00013377;Woma_00014550;Woma_00015880
GO:0017144	drug metabolic process	35	455	0.00110381	0.0258363	Woma_00001291;Woma_00001332;Woma_00001841;Woma_00002746;Woma_00002777;Woma_00003011;Woma_00003878;Woma_00004570;Woma_00004689;Woma_00004969;Woma_00005223;Woma_00005523;Woma_00005740;Woma_00006052;Woma_00006602;Woma_00007375;Woma_00007440;Woma_00007698;Woma_00007958;Woma_00008165;Woma_00008737;Woma_00010756;Woma_00011168;Woma_00011169;Woma_00011170;Woma_00011436;Woma_00011457;Woma_00011600;Woma_00…
GO:0006271	DNA strand elongation involved in DNA replication	5	19	0.00120539	0.0280637	Woma_00003044;Woma_00005911;Woma_00007958;Woma_00010817;Woma_00014550
GO:0051304	chromosome separation	12	97	0.00123027	0.0284914	Woma_00001772;Woma_00002041;Woma_00002271;Woma_00007006;Woma_00007217;Woma_00007718;Woma_00008263;Woma_00010597;Woma_00011562;Woma_00011837;Woma_00011838;Woma_00012877
GO:0034605	cellular response to heat	10	72	0.00127606	0.0293963	Woma_00005591;Woma_00007958;Woma_00009665;Woma_00011882;Woma_00013102;Woma_00013334;Woma_00013335;Woma_00013347;Woma_00013377;Woma_00014550
GO:0000077	DNA damage checkpoint	12	98	0.00134684	0.0307037	Woma_00001802;Woma_00003044;Woma_00003931;Woma_00005591;Woma_00007006;Woma_00010817;Woma_00011837;Woma_00011838;Woma_00011882;Woma_00012386;Woma_00013102;Woma_00014193
GO:0050830	defense response to Gram-positive bacterium	12	98	0.00134684	0.0307037	Woma_00000933;Woma_00000934;Woma_00000935;Woma_00001632;Woma_00001634;Woma_00001841;Woma_00003925;Woma_00005513;Woma_00008082;Woma_00008083;Woma_00008254;Woma_00014834
GO:0000723	telomere maintenance	13	112	0.00141942	0.0321907	Woma_00003044;Woma_00003931;Woma_00004425;Woma_00005325;Woma_00005591;Woma_00005911;Woma_00007958;Woma_00010696;Woma_00010817;Woma_00011695;Woma_00011882;Woma_00013377;Woma_00014550
GO:1902099	regulation of metaphase/anaphase transition of cell cycle	9	61	0.00143377	0.0323485	Woma_00002041;Woma_00002271;Woma_00007006;Woma_00007217;Woma_00008263;Woma_00011562;Woma_00011837;Woma_00011838;Woma_00012877
GO:0007077	mitotic nuclear envelope disassembly	4	12	0.00146513	0.0325527	Woma_00007006;Woma_00011837;Woma_00011838;Woma_00013102
GO:0007144	female meiosis I	4	12	0.00146513	0.0325527	Woma_00002998;Woma_00003931;Woma_00005030;Woma_00010597
GO:0019682	glyceraldehyde-3-phosphate metabolic process	4	12	0.00146513	0.0325527	Woma_00005452;Woma_00012065;Woma_00012579;Woma_00013157
GO:0032200	telomere organization	13	113	0.00154067	0.0337722	Woma_00003044;Woma_00003931;Woma_00004425;Woma_00005325;Woma_00005591;Woma_00005911;Woma_00007958;Woma_00010696;Woma_00010817;Woma_00011695;Woma_00011882;Woma_00013377;Woma_00014550
GO:0005984	disaccharide metabolic process	5	20	0.00154892	0.0337722	Woma_00006655;Woma_00006656;Woma_00006658;Woma_00006659;Woma_00006660
GO:0034501	protein localization to kinetochore	5	20	0.00154892	0.0337722	Woma_00002041;Woma_00002271;Woma_00003931;Woma_00012877;Woma_00013102
GO:0051438	regulation of ubiquitin-protein transferase activity	10	74	0.00157941	0.0337722	Woma_00002041;Woma_00002271;Woma_00007006;Woma_00007217;Woma_00008263;Woma_00010597;Woma_00011562;Woma_00011837;Woma_00011838;Woma_00012877
GO:0006563	L-serine metabolic process	3	6	0.00160569	0.0337722	Woma_00005547;Woma_00008165;Woma_00013517
GO:0007057	spindle assembly involved in female meiosis I	3	6	0.00160569	0.0337722	Woma_00002998;Woma_00003931;Woma_00005030
GO:0007079	mitotic chromosome movement towards spindle pole	3	6	0.00160569	0.0337722	Woma_00002041;Woma_00011837;Woma_00011838
GO:0010990	regulation of SMAD protein complex assembly	3	6	0.00160569	0.0337722	Woma_00007958;Woma_00014550;Woma_00014855
GO:0033089	positive regulation of T cell differentiation in thymus	3	6	0.00160569	0.0337722	Woma_00011168;Woma_00011169;Woma_00011170
GO:0046386	deoxyribose phosphate catabolic process	3	6	0.00160569	0.0337722	Woma_00001790;Woma_00014896;Woma_00016230
GO:2000400	positive regulation of thymocyte aggregation	3	6	0.00160569	0.0337722	Woma_00011168;Woma_00011169;Woma_00011170
GO:0034502	protein localization to chromosome	9	62	0.00161261	0.0337722	Woma_00002041;Woma_00002271;Woma_00003931;Woma_00005591;Woma_00007006;Woma_00011882;Woma_00012877;Woma_00013102;Woma_00013377
GO:0007062	sister chromatid cohesion	8	51	0.00174941	0.0364628	Woma_00001802;Woma_00002271;Woma_00006631;Woma_00007006;Woma_00010587;Woma_00010597;Woma_00010817;Woma_00011342
GO:0072413	signal transduction involved in mitotic cell cycle checkpoint	6	30	0.00183282	0.0376632	Woma_00003044;Woma_00003931;Woma_00011837;Woma_00011838;Woma_00012386;Woma_00013102
GO:1902402	signal transduction involved in mitotic DNA damage checkpoint	6	30	0.00183282	0.0376632	Woma_00003044;Woma_00003931;Woma_00011837;Woma_00011838;Woma_00012386;Woma_00013102
GO:1902403	signal transduction involved in mitotic DNA integrity checkpoint	6	30	0.00183282	0.0376632	Woma_00003044;Woma_00003931;Woma_00011837;Woma_00011838;Woma_00012386;Woma_00013102
GO:0071459	protein localization to chromosome, centromeric region	5	21	0.00195933	0.0388359	Woma_00002041;Woma_00002271;Woma_00003931;Woma_00012877;Woma_00013102
GO:0006304	DNA modification	8	52	0.00198865	0.0388359	Woma_00001790;Woma_00003556;Woma_00003837;Woma_00004829;Woma_00007958;Woma_00014550;Woma_00014855;Woma_00016230
GO:0072527	pyrimidine-containing compound metabolic process	8	52	0.00198865	0.0388359	Woma_00001790;Woma_00005223;Woma_00006052;Woma_00008165;Woma_00008800;Woma_00011600;Woma_00014896;Woma_00016230
GO:0005998	xylulose catabolic process	2	2	0.00199636	0.0388359	Woma_00002357;Woma_00011462
GO:0006014	D-ribose metabolic process	2	2	0.00199636	0.0388359	Woma_00002633;Woma_00012579
GO:0007065	male meiosis sister chromatid cohesion	2	2	0.00199636	0.0388359	Woma_00002271;Woma_00011342
GO:0021685	cerebellar granular layer structural organization	2	2	0.00199636	0.0388359	Woma_00010914;Woma_00010916
GO:0021693	cerebellar Purkinje cell layer structural organization	2	2	0.00199636	0.0388359	Woma_00010914;Woma_00010916
GO:0033623	regulation of integrin activation	2	2	0.00199636	0.0388359	Woma_00010914;Woma_00010916
GO:0033624	negative regulation of integrin activation	2	2	0.00199636	0.0388359	Woma_00010914;Woma_00010916
GO:1904762	positive regulation of myofibroblast differentiation	2	2	0.00199636	0.0388359	Woma_00007958;Woma_00014550
GO:2000775	histone H3-S10 phosphorylation involved in chromosome condensation	2	2	0.00199636	0.0388359	Woma_00011837;Woma_00011838
GO:0009070	serine family amino acid biosynthetic process	4	13	0.00204223	0.0395524	Woma_00005547;Woma_00008165;Woma_00013296;Woma_00013517
GO:0032465	regulation of cytokinesis	9	65	0.00225876	0.0435533	Woma_00000570;Woma_00003931;Woma_00005030;Woma_00006704;Woma_00007006;Woma_00010615;Woma_00010914;Woma_00010916;Woma_00012500
GO:0007338	single fertilization	11	91	0.00234621	0.045041	Woma_00000570;Woma_00002001;Woma_00002976;Woma_00005404;Woma_00007006;Woma_00008603;Woma_00010816;Woma_00011601;Woma_00011916;Woma_00013102;Woma_00014211
GO:0010564	regulation of cell cycle process	37	512	0.00243504	0.0463263	Woma_00000570;Woma_00001737;Woma_00001802;Woma_00002001;Woma_00002041;Woma_00002271;Woma_00003044;Woma_00003522;Woma_00003931;Woma_00004217;Woma_00005030;Woma_00005325;Woma_00005513;Woma_00005591;Woma_00006704;Woma_00007006;Woma_00007207;Woma_00007217;Woma_00007718;Woma_00008263;Woma_00009382;Woma_00010587;Woma_00010597;Woma_00010615;Woma_00010914;Woma_00010916;Woma_00011355;Woma_00011562;Woma_00…
GO:0022616	DNA strand elongation	5	22	0.00244389	0.0463263	Woma_00003044;Woma_00005911;Woma_00007958;Woma_00010817;Woma_00014550
GO:0031570	DNA integrity checkpoint	12	105	0.00244491	0.0463263	Woma_00001802;Woma_00003044;Woma_00003931;Woma_00005591;Woma_00007006;Woma_00010817;Woma_00011837;Woma_00011838;Woma_00011882;Woma_00012386;Woma_00013102;Woma_00014193
GO:0044283	small molecule biosynthetic process	33	442	0.00248523	0.0468873	Woma_00001048;Woma_00001114;Woma_00001291;Woma_00001790;Woma_00002507;Woma_00002746;Woma_00002777;Woma_00003011;Woma_00003878;Woma_00003908;Woma_00004969;Woma_00005025;Woma_00005223;Woma_00005547;Woma_00005740;Woma_00006041;Woma_00006052;Woma_00006889;Woma_00007375;Woma_00007440;Woma_00008165;Woma_00008185;Woma_00008636;Woma_00011080;Woma_00011358;Woma_00011600;Woma_00012460;Woma_00013157;Woma_00…
GO:2000278	regulation of DNA biosynthetic process	9	66	0.00251482	0.047242	Woma_00002507;Woma_00003931;Woma_00004039;Woma_00005911;Woma_00006631;Woma_00010696;Woma_00010817;Woma_00011882;Woma_00012386
GO:0006027	glycosaminoglycan catabolic process	6	32	0.00259393	0.0483134	Woma_00003925;Woma_00008253;Woma_00008254;Woma_00008603;Woma_00009955;Woma_00014967
GO:0031571	mitotic G1 DNA damage checkpoint	6	32	0.00259393	0.0483134	Woma_00003044;Woma_00003931;Woma_00005591;Woma_00011837;Woma_00011838;Woma_00013102
GO:0006081	cellular aldehyde metabolic process	7	43	0.002708	0.0491423	Woma_00005452;Woma_00012065;Woma_00012579;Woma_00013157;Woma_00013354;Woma_00013591;Woma_00014825
GO:0033260	nuclear DNA replication	7	43	0.002708	0.0491423	Woma_00003044;Woma_00004425;Woma_00005591;Woma_00005911;Woma_00007207;Woma_00010817;Woma_00013377
GO:0000741	karyogamy	3	7	0.00271703	0.0491423	Woma_00007006;Woma_00010816;Woma_00013102
GO:0009264	deoxyribonucleotide catabolic process	3	7	0.00271703	0.0491423	Woma_00001790;Woma_00014896;Woma_00016230
GO:0009396	folic acid-containing compound biosynthetic process	3	7	0.00271703	0.0491423	Woma_00002777;Woma_00003011;Woma_00006052
GO:0043987	histone H3-S10 phosphorylation	3	7	0.00271703	0.0491423	Woma_00003931;Woma_00011837;Woma_00011838
GO:0046415	urate metabolic process	3	7	0.00271703	0.0491423	Woma_00004689;Woma_00005223;Woma_00011600
GO:0042135	neurotransmitter catabolic process	4	14	0.00275922	0.0494963	Woma_00005523;Woma_00011436;Woma_00013296;Woma_00013591
GO:0097329	response to antimetabolite	4	14	0.00275922	0.0494963	Woma_00001802;Woma_00005325;Woma_00006052;Woma_00010587
