# Supplementary material for: Genome and Transcriptome Analyses Facilitate Genetic Control of Wohlfahrtia magnifica, a Myiasis-Causing Flesh Fly
Source: Insects. 2023 Jul 10;14(7):620. doi: 10.3390/insects14070620 (PMC10380434; doi:10.3390/insects14070620)
Supplement: Supplementary file 1 [file insects-14-00620-s001.zip › Table_S4.xlsx]

## Sheet: Sheet1
Gene_id	Gene_name	Count_Female_1	Count_Female_2	Count_Female_3	Count_Male_1	Count_Male_2	Count_Male_3	TPM_Female_1	TPM_Female_2	TPM_Female_3	TPM_Male_1	TPM_Male_2	TPM_Male_3
Woma_00004829	vas	901	4210	571	85	83	130	11.39	56.42	7.15	1.36	1.22	1.66
Woma_00005371	nanos	90	315	101	0	0	1	4.22	15.66	4.69	0	0	0.05
Woma_00011211	bcd	20	62	6	0	0	0	0.95	3.14	0.28	0	0	0
Woma_00012414	BicC	62	571	38	0	0	0	1.33	13.01	0.81	0	0	0
Woma_00010258	inx5	199	995	845	20	0	0	10.21	54.14	42.95	1.3	0	0
