# Supplementary material for: Genome and Transcriptome Analyses Facilitate Genetic Control of Wohlfahrtia magnifica, a Myiasis-Causing Flesh Fly
Source: Insects. 2023 Jul 10;14(7):620. doi: 10.3390/insects14070620 (PMC10380434; doi:10.3390/insects14070620)
Supplement: Supplementary file 1 [file insects-14-00620-s001.zip › Table_S5.xlsx]

## Sheet: Sheet1
Wohlfahrtia_magnifica_Gene_id	Drosophila_melanogaster_Gene_id	Phenotype
Woma_00013373	FBgn0037757	lethal
Woma_00010373	FBgn0039481	lethal
Woma_00000425	FBgn0000038	partially lethal
Woma_00009408	FBgn0086656	lethal
Woma_00000356	FBgn0263108	partially lethal
Woma_00008309	FBgn0004511	lethal
Woma_00000998	FBgn0033787	lethal
Woma_00003193	FBgn0052069	lethal
Woma_00001389	FBgn0000606	lethal
Woma_00003551	FBgn0037099	lethal
Woma_00012283	FBgn0003460	lethal
Woma_00013843	FBgn0284251	partially lethal
Woma_00011839	FBgn0011211	lethal
Woma_00001775	FBgn0037835	partially lethal
Woma_00010160	FBgn0010282	lethal
Woma_00012731	FBgn0030061	lethal
Woma_00015140	FBgn0035947	lethal
Woma_00010004	FBgn0002526	lethal
Woma_00000612	FBgn0039385	lethal
Woma_00007095	FBgn0036334	partially lethal
Woma_00000476	FBgn0035372	lethal
Woma_00012344	FBgn0011739	lethal
Woma_00006815	FBgn0026582	lethal
Woma_00010961	FBgn0003978	lethal
Woma_00009807	FBgn0039562	lethal
Woma_00002095	FBgn0029840	lethal
Woma_00006700	FBgn0000377	lethal
Woma_00012221	FBgn0034231	lethal
Woma_00010216	FBgn0035769	partially lethal
Woma_00004973	FBgn0051111	lethal
Woma_00003953	FBgn0040534	lethal
Woma_00012555	FBgn0050349	partially lethal
Woma_00007032	FBgn0035620	partially lethal
Woma_00011945	FBgn0283494	lethal
Woma_00005031	FBgn0284255	lethal
Woma_00012618	FBgn0032691	lethal
Woma_00005785	FBgn0024352	lethal
Woma_00007942	FBgn0028690	lethal
Woma_00012131	FBgn0034940	lethal
Woma_00012299	FBgn0025830	lethal
Woma_00002841	FBgn0037342	lethal
Woma_00014501	FBgn0032138	lethal
Woma_00002458	FBgn0004170	lethal
Woma_00010321	FBgn0003655	lethal
Woma_00002473	FBgn0011758	lethal
Woma_00010202	FBgn0040298	lethal
Woma_00010593	FBgn0031886	lethal
Woma_00005699	FBgn0004110	lethal
Woma_00004026	FBgn0031488	lethal
Woma_00012093	FBgn0028744	lethal
Woma_00005429	FBgn0023175	lethal
Woma_00010518	FBgn0023174	lethal
Woma_00003511	FBgn0037345	partially lethal
Woma_00009920	FBgn0030670	lethal
Woma_00007378	FBgn0005355	lethal
Woma_00002681	FBgn0020272	lethal
Woma_00011353	FBgn0034401	lethal
Woma_00003284	FBgn0035443	partially lethal
Woma_00011554	FBgn0010803	lethal
Woma_00013734	FBgn0026722	lethal
Woma_00014484	FBgn0034346	partially lethal
Woma_00002817	FBgn0010774	lethal
Woma_00000281	FBgn0015805	lethal
Woma_00001743	FBgn0037664	partially lethal
Woma_00012064	FBgn0004132	lethal
Woma_00004932	FBgn0032444	lethal
Woma_00005695	FBgn0011278	lethal
Woma_00002635	FBgn0028693	lethal
Woma_00008944	FBgn0036761	lethal
Woma_00011208	FBgn0000439	lethal
Woma_00006080	FBgn0015618	lethal
Woma_00009071	FBgn0027500	lethal
Woma_00009167	FBgn0001986	lethal
Woma_00006166	FBgn0034908	lethal
Woma_00012330	FBgn0039561	partially lethal
Woma_00006994	FBgn0036829	partially lethal
Woma_00004015	FBgn0266670	lethal
Woma_00010117	FBgn0024222	partially lethal
Woma_00007465	FBgn0261479	lethal
Woma_00011146	FBgn0004650	lethal
Woma_00001327	FBgn0086712	lethal
Woma_00003007	FBgn0028970	lethal
Woma_00002420	FBgn0030305	lethal
Woma_00004601	FBgn0033378	lethal
Woma_00008031	FBgn0004378	lethal
Woma_00006677	FBgn0028836	partially lethal
Woma_00004167	FBgn0001995	lethal
Woma_00002457	FBgn0002561	lethal
Woma_00014406	FBgn0033272	lethal
Woma_00010396	FBgn0040283	lethal
Woma_00007489	FBgn0039013	partially lethal
Woma_00012690	FBgn0045035	lethal
Woma_00012864	FBgn0037229	lethal
Woma_00008518	FBgn0031822	lethal
Woma_00014424	FBgn0032409	lethal
Woma_00008000	FBgn0044028	lethal
Woma_00011930	FBgn0283678	partially lethal
Woma_00005949	FBgn0000618	partially lethal
Woma_00006548	FBgn0045502	partially lethal
Woma_00008456	FBgn0001967	lethal
Woma_00007747	FBgn0032924	lethal
Woma_00015343	FBgn0000533	lethal
Woma_00007950	FBgn0027497	lethal
Woma_00005532	FBgn0053110	lethal
Woma_00003937	FBgn0025825	lethal
Woma_00014842	FBgn0010808	lethal
Woma_00000764	FBgn0038649	partially lethal
Woma_00013325	FBgn0019644	partially lethal
Woma_00003536	FBgn0261801	partially lethal
Woma_00001390	FBgn0034061	partially lethal
Woma_00009603	FBgn0028484	lethal
Woma_00005524	FBgn0040078	lethal
Woma_00010623	FBgn0040079	partially lethal
Woma_00005449	FBgn0266723	partially lethal
Woma_00000816	FBgn0039639	lethal
Woma_00014192	FBgn0027535	lethal
Woma_00002828	FBgn0261049	lethal
Woma_00013955	FBgn0052528	lethal
Woma_00005322	FBgn0039132	lethal
Woma_00001070	FBgn0033032	lethal
Woma_00010129	FBgn0051344	lethal
Woma_00016402	FBgn0036570	partially lethal
Woma_00007532	FBgn0261596	lethal
Woma_00004419	FBgn0039125	lethal
Woma_00009973	FBgn0260859	lethal
Woma_00010943	FBgn0262117	lethal
Woma_00005759	FBgn0036811	lethal
Woma_00004395	FBgn0039691	lethal
Woma_00003484	FBgn0038585	lethal
Woma_00011122	FBgn0035956	lethal
Woma_00003928	FBgn0030864	partially lethal
Woma_00013441	FBgn0011785	lethal
Woma_00004885	FBgn0263933	lethal
Woma_00013462	FBgn0039403	lethal
Woma_00006362	FBgn0028999	lethal
Woma_00004487	FBgn0033753	partially lethal
Woma_00003735	FBgn0024491	lethal
Woma_00012741	FBgn0004864	lethal
Woma_00004194	FBgn0031454	lethal
Woma_00008332	FBgn0020909	partially lethal
Woma_00014412	FBgn0015544	lethal
Woma_00001807	FBgn0023212	lethal
Woma_00015334	FBgn0028684	lethal
Woma_00005698	FBgn0004862	lethal
Woma_00002035	FBgn0014868	lethal
Woma_00009059	FBgn0025582	lethal
Woma_00003203	FBgn0035997	lethal
Woma_00006117	FBgn0042092	partially lethal
Woma_00006164	FBgn0010278	lethal
Woma_00000455	FBgn0003206	lethal
Woma_00000446	FBgn0035851	lethal
Woma_00002689	FBgn0037561	lethal
Woma_00003346	FBgn0037364	partially lethal
Woma_00003855	FBgn0038768	lethal
Woma_00011523	FBgn0020388	lethal
Woma_00013543	FBgn0028737	lethal
Woma_00012883	FBgn0039620	lethal
Woma_00002593	FBgn0260771	partially lethal
Woma_00012651	FBgn0033731	lethal
Woma_00007514	FBgn0010768	lethal
Woma_00003899	FBgn0002609	lethal
Woma_00006992	FBgn0036839	partially lethal
Woma_00000941	FBgn0016641	lethal
Woma_00009503	FBgn0021944	lethal
Woma_00011170	FBgn0029848	lethal
Woma_00013310	FBgn0039139	partially lethal
Woma_00006990	FBgn0052442	lethal
Woma_00007764	FBgn0000482	lethal
Woma_00011515	FBgn0035526	partially lethal
Woma_00001226	FBgn0026261	lethal
Woma_00015844	FBgn0032228	lethal
Woma_00006203	FBgn0034488	partially lethal
Woma_00005288	FBgn0051133	lethal
Woma_00003908	FBgn0003312	lethal
Woma_00015346	FBgn0013269	partially lethal
Woma_00016626	FBgn0032704	partially lethal
Woma_00010703	FBgn0031260	lethal
Woma_00010879	FBgn0004407	lethal
Woma_00000959	FBgn0033629	partially lethal
Woma_00013370	FBgn0028374	lethal
Woma_00002034	FBgn0040235	partially lethal
Woma_00008179	FBgn0259231	lethal
Woma_00005515	FBgn0028688	lethal
Woma_00011669	FBgn0033539	partially lethal
Woma_00012553	FBgn0002552	lethal
Woma_00011444	FBgn0028427	lethal
Woma_00003573	FBgn0040347	lethal
Woma_00014898	FBgn0032260	lethal
Woma_00005677	FBgn0026634	lethal
Woma_00010380	FBgn0039486	lethal
Woma_00014258	FBgn0022097	lethal
Woma_00007089	FBgn0036386	partially lethal
Woma_00011150	FBgn0024364	lethal
Woma_00014305	FBgn0030035	lethal
Woma_00004262	FBgn0039754	lethal
Woma_00000457	FBgn0035499	partially lethal
Woma_00011331	FBgn0026602	partially lethal
Woma_00010817	FBgn0260985	lethal
Woma_00006291	FBgn0034727	lethal
Woma_00000440	FBgn0010223	partially lethal
Woma_00008927	FBgn0036772	lethal
Woma_00010935	FBgn0028538	lethal
Woma_00001197	FBgn0013548	lethal
Woma_00014014	FBgn0031209	partially lethal
Woma_00007193	FBgn0033657	lethal
Woma_00006455	FBgn0024196	lethal
Woma_00004801	FBgn0264810	lethal
Woma_00004360	FBgn0037684	partially lethal
Woma_00000867	FBgn0005642	lethal
Woma_00010751	FBgn0003448	lethal
Woma_00008445	FBgn0260011	partially lethal
Woma_00004614	FBgn0028506	partially lethal
Woma_00000115	FBgn0025644	partially lethal
Woma_00007026	FBgn0036206	partially lethal
Woma_00014463	FBgn0033264	lethal
Woma_00011009	FBgn0033557	lethal
Woma_00012738	FBgn0030851	lethal
Woma_00005479	FBgn0013717	lethal
Woma_00001818	FBgn0024509	lethal
Woma_00005958	FBgn0038597	lethal
Woma_00002903	FBgn0045980	lethal
Woma_00009983	FBgn0035692	lethal
Woma_00005626	FBgn0037534	lethal
Woma_00011184	FBgn0023521	lethal
Woma_00012845	FBgn0015331	lethal
Woma_00006154	FBgn0022800	lethal
Woma_00003600	FBgn0024194	lethal
Woma_00004024	FBgn0031492	lethal
Woma_00008559	FBgn0261445	partially lethal
Woma_00006520	FBgn0011236	lethal
Woma_00002239	FBgn0037466	lethal
Woma_00007326	FBgn0037573	lethal
Woma_00003684	FBgn0020392	lethal
Woma_00003713	FBgn0263832	lethal
Woma_00010014	FBgn0034817	lethal
Woma_00002934	FBgn0032988	lethal
Woma_00002263	FBgn0250874	lethal
Woma_00015623	FBgn0020270	lethal
Woma_00012127	FBgn0015621	lethal
Woma_00004489	FBgn0086908	lethal
Woma_00001808	FBgn0038806	lethal
Woma_00007659	FBgn0024188	lethal
Woma_00006390	FBgn0026252	lethal
Woma_00006605	FBgn0014877	lethal
Woma_00002423	FBgn0030286	partially lethal
Woma_00006355	FBgn0036643	lethal
Woma_00005387	FBgn0039175	lethal
Woma_00003409	FBgn0038380	partially lethal
Woma_00003661	FBgn0036274	partially lethal
Woma_00011593	FBgn0005533	partially lethal
Woma_00003792	FBgn0037632	lethal
Woma_00004016	FBgn0031536	lethal
Woma_00006386	FBgn0035762	lethal
Woma_00009866	FBgn0040385	partially lethal
Woma_00010954	FBgn0003141	lethal
Woma_00003895	FBgn0002733	lethal
Woma_00013160	FBgn0040348	partially lethal
Woma_00010883	FBgn0001965	lethal
Woma_00004634	FBgn0031601	lethal
Woma_00002786	FBgn0051390	lethal
Woma_00002830	FBgn0261286	lethal
Woma_00003896	FBgn0002732	lethal
Woma_00007689	FBgn0032200	partially lethal
Woma_00009690	FBgn0025626	lethal
Woma_00013362	FBgn0024293	partially lethal
Woma_00004332	FBgn0038927	lethal
Woma_00005497	FBgn0002565	lethal
Woma_00013393	FBgn0031661	lethal
Woma_00006123	FBgn0026196	lethal
Woma_00006439	FBgn0036264	lethal
Woma_00006459	FBgn0034585	lethal
Woma_00008188	FBgn0001079	lethal
Woma_00003957	FBgn0026380	lethal
Woma_00006516	FBgn0025352	lethal
Woma_00004118	FBgn0262467	lethal
Woma_00003432	FBgn0038016	lethal
Woma_00009711	FBgn0025463	lethal
Woma_00005471	FBgn0039030	lethal
Woma_00009723	FBgn0266282	lethal
Woma_00003832	FBgn0016691	lethal
Woma_00001772	FBgn0017577	lethal
Woma_00003960	FBgn0260243	lethal
Woma_00008583	FBgn0035148	partially lethal
Woma_00003250	FBgn0027055	partially lethal
Woma_00005247	FBgn0029088	lethal
Woma_00002793	FBgn0037637	lethal
Woma_00012262	FBgn0034142	lethal
Woma_00000157	FBgn0030086	lethal
Woma_00004944	FBgn0266369	lethal
Woma_00006581	FBgn0027589	partially lethal
Woma_00012916	FBgn0263005	lethal
Woma_00010735	FBgn0261020	lethal
Woma_00004383	FBgn0038808	lethal
Woma_00004382	FBgn0039016	lethal
Woma_00009068	FBgn0004556	lethal
Woma_00011526	FBgn0036298	lethal
Woma_00003571	FBgn0036698	lethal
Woma_00006881	FBgn0036775	lethal
Woma_00008803	FBgn0040346	lethal
Woma_00006985	FBgn0026371	lethal
Woma_00003741	FBgn0003205	lethal
Woma_00010469	FBgn0019938	partially lethal
Woma_00011553	FBgn0037244	lethal
Woma_00000459	FBgn0036038	lethal
Woma_00007220	FBgn0001321	lethal
Woma_00001010	FBgn0033755	lethal
Woma_00011887	FBgn0031801	partially lethal
Woma_00012074	FBgn0025373	lethal
Woma_00003799	FBgn0024833	lethal
Woma_00000812	FBgn0039731	partially lethal
Woma_00005408	FBgn0034494	lethal
Woma_00004210	FBgn0031573	partially lethal
Woma_00015681	FBgn0031399	partially lethal
Woma_00014959	FBgn0021995	lethal
Woma_00003125	FBgn0263038	lethal
Woma_00009460	FBgn0032194	lethal
Woma_00001801	FBgn0038126	lethal
Woma_00001641	FBgn0033769	partially lethal
Woma_00000131	FBgn0263237	partially lethal
Woma_00005803	FBgn0028694	lethal
Woma_00001855	FBgn0039258	lethal
Woma_00000258	FBgn0029913	partially lethal
Woma_00007951	FBgn0037371	lethal
Woma_00006174	FBgn0264962	lethal
Woma_00013319	FBgn0002775	lethal
Woma_00009360	FBgn0042083	lethal
Woma_00013102	FBgn0004106	lethal
Woma_00009979	FBgn0035965	lethal
Woma_00005952	FBgn0027090	lethal
Woma_00006934	FBgn0036813	lethal
Woma_00009848	FBgn0038269	lethal
Woma_00012259	FBgn0033556	lethal
Woma_00005243	FBgn0038903	partially lethal
Woma_00012903	FBgn0031086	lethal
Woma_00006528	FBgn0029175	lethal
Woma_00002649	FBgn0260858	lethal
Woma_00011525	FBgn0004926	lethal
Woma_00009575	FBgn0000206	lethal
Woma_00005760	FBgn0036812	lethal
Woma_00008138	FBgn0053505	lethal
Woma_00003857	FBgn0263863	lethal
Woma_00012835	FBgn0015400	partially lethal
Woma_00000495	FBgn0033842	lethal
Woma_00002086	FBgn0023509	partially lethal
Woma_00003961	FBgn0039337	lethal
Woma_00015261	FBgn0026873	partially lethal
Woma_00008134	FBgn0025393	lethal
Woma_00014475	FBgn0261119	lethal
Woma_00008589	FBgn0266724	lethal
Woma_00013631	FBgn0032343	partially lethal
Woma_00012607	FBgn0032059	partially lethal
Woma_00010238	FBgn0035785	partially lethal
Woma_00006226	FBgn0050476	lethal
Woma_00008061	FBgn0035141	lethal
Woma_00012165	FBgn0038002	partially lethal
Woma_00005988	FBgn0266674	lethal
Woma_00013053	FBgn0033129	partially lethal
Woma_00002105	FBgn0000524	lethal
Woma_00012596	FBgn0020305	lethal
Woma_00009491	FBgn0051876	lethal
Woma_00014816	FBgn0261016	partially lethal
Woma_00010454	FBgn0267824	lethal
Woma_00012324	FBgn0039558	lethal
Woma_00009673	FBgn0037549	partially lethal
Woma_00007425	FBgn0086695	lethal
Woma_00012500	FBgn0086356	lethal
Woma_00010706	FBgn0033699	lethal
Woma_00011083	FBgn0036695	partially lethal
Woma_00013747	FBgn0011787	lethal
Woma_00012282	FBgn0039680	partially lethal
Woma_00010967	FBgn0051852	lethal
Woma_00012366	FBgn0043012	lethal
Woma_00003936	FBgn0011715	lethal
Woma_00009627	FBgn0038106	lethal
Woma_00011969	FBgn0010078	lethal
Woma_00011957	FBgn0034012	lethal
Woma_00007584	FBgn0035025	lethal
Woma_00011511	FBgn0263831	partially lethal
Woma_00011089	FBgn0052302	partially lethal
Woma_00011190	FBgn0025615	partially lethal
Woma_00013479	FBgn0083946	lethal
Woma_00010143	FBgn0037892	lethal
Woma_00010161	FBgn0039627	lethal
Woma_00003106	FBgn0001970	lethal
Woma_00012680	FBgn0010292	lethal
Woma_00006889	FBgn0022774	lethal
Woma_00011376	FBgn0259676	lethal
Woma_00010950	FBgn0032209	lethal
Woma_00006110	FBgn0086451	lethal
Woma_00005426	FBgn0033763	lethal
Woma_00011513	FBgn0035524	lethal
Woma_00010846	FBgn0030091	lethal
Woma_00001288	FBgn0030645	partially lethal
Woma_00007277	FBgn0261789	lethal
Woma_00003807	FBgn0022943	lethal
Woma_00009337	FBgn0034354	lethal
Woma_00013278	FBgn0010620	lethal
Woma_00003983	FBgn0038706	lethal
Woma_00015260	FBgn0015615	lethal
Woma_00001187	FBgn0034029	partially lethal
Woma_00010620	FBgn0028375	lethal
Woma_00010311	FBgn0036133	partially lethal
Woma_00007865	FBgn0036356	lethal
Woma_00013052	FBgn0033128	partially lethal
Woma_00003162	FBgn0000575	lethal
Woma_00001771	FBgn0037834	partially lethal
Woma_00012469	FBgn0263607	lethal
Woma_00001482	FBgn0267823	lethal
Woma_00004182	FBgn0040985	partially lethal
Woma_00005565	FBgn0038140	lethal
Woma_00001796	FBgn0262801	lethal
Woma_00009918	FBgn0027329	lethal
Woma_00001269	FBgn0029992	lethal
Woma_00003871	FBgn0039407	lethal
Woma_00004021	FBgn0015399	lethal
Woma_00006917	FBgn0015828	lethal
Woma_00007636	FBgn0034109	lethal
Woma_00007539	FBgn0011704	lethal
Woma_00001198	FBgn0011297	lethal
Woma_00007698	FBgn0264922	lethal
Woma_00009876	FBgn0021742	lethal
Woma_00001852	FBgn0039260	lethal
Woma_00003464	FBgn0037875	lethal
Woma_00013158	FBgn0013432	partially lethal
Woma_00003305	FBgn0035722	partially lethal
Woma_00006006	FBgn0015270	lethal
Woma_00004905	FBgn0027592	lethal
Woma_00002596	FBgn0250791	lethal
Woma_00007337	FBgn0263782	lethal
Woma_00011528	FBgn0036300	lethal
Woma_00013396	FBgn0032420	partially lethal
Woma_00008279	FBgn0033995	lethal
Woma_00015336	FBgn0004908	lethal
Woma_00002708	FBgn0046763	lethal
Woma_00012716	FBgn0027553	partially lethal
Woma_00003672	FBgn0036282	lethal
Woma_00000940	FBgn0026369	lethal
Woma_00004208	FBgn0004567	lethal
Woma_00011332	FBgn0033153	lethal
Woma_00010754	FBgn0287768	lethal
Woma_00009324	FBgn0015797	lethal
Woma_00008754	FBgn0000115	lethal
Woma_00010198	FBgn0041147	lethal
Woma_00004199	FBgn0028398	partially lethal
Woma_00012158	FBgn0000520	lethal
Woma_00001397	FBgn0034065	lethal
Woma_00008827	FBgn0030407	lethal
Woma_00010678	FBgn0032262	partially lethal
Woma_00012203	FBgn0027617	lethal
Woma_00000209	FBgn0003865	lethal
Woma_00005621	FBgn0000492	lethal
Woma_00009820	FBgn0039805	partially lethal
Woma_00010831	FBgn0023514	partially lethal
Woma_00003051	FBgn0032819	partially lethal
Woma_00004159	FBgn0284084	lethal
Woma_00010725	FBgn0032020	partially lethal
Woma_00003481	FBgn0262559	lethal
Woma_00002110	FBgn0067102	partially lethal
Woma_00012300	FBgn0025832	lethal
Woma_00009229	FBgn0040268	lethal
Woma_00000882	FBgn0037610	partially lethal
Woma_00008291	FBgn0001148	lethal
Woma_00003512	FBgn0014366	lethal
Woma_00007399	FBgn0038045	partially lethal
Woma_00001564	FBgn0030317	partially lethal
Woma_00001892	FBgn0261065	lethal
Woma_00009377	FBgn0015929	lethal
Woma_00001676	FBgn0028331	lethal
Woma_00006695	FBgn0029885	lethal
Woma_00011875	FBgn0030521	lethal
Woma_00006167	FBgn0034909	partially lethal
Woma_00012779	FBgn0286213	lethal
Woma_00001095	FBgn0000395	lethal
Woma_00001802	FBgn0038118	lethal
Woma_00000792	FBgn0046685	partially lethal
Woma_00001980	FBgn0004391	lethal
Woma_00003210	FBgn0025355	lethal
Woma_00009371	FBgn0033179	partially lethal
Woma_00013719	FBgn0250850	partially lethal
Woma_00003845	FBgn0040336	lethal
Woma_00009650	FBgn0034994	partially lethal
Woma_00002842	FBgn0038578	lethal
Woma_00013614	FBgn0051803	partially lethal
Woma_00007138	FBgn0036886	lethal
Woma_00004651	FBgn0035718	partially lethal
Woma_00009666	FBgn0030855	lethal
Woma_00006096	FBgn0003866	lethal
Woma_00001963	FBgn0024996	lethal
Woma_00010339	FBgn0037249	lethal
Woma_00007225	FBgn0038964	lethal
Woma_00010647	FBgn0027868	lethal
Woma_00001613	FBgn0001612	lethal
Woma_00007823	FBgn0250848	lethal
Woma_00001207	FBgn0015372	lethal
Woma_00002167	FBgn0261245	lethal
Woma_00005581	FBgn0266268	lethal
Woma_00003211	FBgn0051251	partially lethal
Woma_00010597	FBgn0001086	lethal
Woma_00002662	FBgn0003277	lethal
Woma_00013255	FBgn0025186	lethal
Woma_00007096	FBgn0010830	lethal
Woma_00010895	FBgn0020497	lethal
Woma_00002749	FBgn0037293	lethal
Woma_00014065	FBgn0023542	lethal
Woma_00003204	FBgn0015296	partially lethal
Woma_00008597	FBgn0036000	partially lethal
Woma_00008574	FBgn0037073	lethal
Woma_00002120	FBgn0028292	lethal
Woma_00012875	FBgn0039626	lethal
Woma_00007937	FBgn0283536	lethal
Woma_00006980	FBgn0028978	partially lethal
Woma_00001853	FBgn0015240	lethal
Woma_00009676	FBgn0010391	lethal
Woma_00016239	FBgn0287185	lethal
Woma_00002839	FBgn0037933	lethal
Woma_00014687	FBgn0024986	lethal
Woma_00005224	FBgn0002354	lethal
Woma_00002633	FBgn0025640	partially lethal
Woma_00008985	FBgn0028695	lethal
Woma_00006857	FBgn0029714	lethal
Woma_00002985	FBgn0011232	partially lethal
Woma_00007329	FBgn0037574	lethal
Woma_00001058	FBgn0033741	lethal
Woma_00014551	FBgn0039566	lethal
Woma_00005991	FBgn0038853	lethal
Woma_00006831	FBgn0029733	lethal
Woma_00000962	FBgn0042180	lethal
Woma_00001845	FBgn0011703	lethal
Woma_00001925	FBgn0027093	lethal
Woma_00013806	FBgn0051217	lethal
Woma_00005094	FBgn0024230	partially lethal
Woma_00003873	FBgn0039402	lethal
Woma_00014758	FBgn0035975	partially lethal
Woma_00015122	FBgn0263109	partially lethal
Woma_00003981	FBgn0086613	lethal
Woma_00012783	FBgn0036916	partially lethal
Woma_00011561	FBgn0039828	lethal
Woma_00013222	FBgn0037121	lethal
Woma_00007926	FBgn0038746	lethal
Woma_00013808	FBgn0001112	lethal
Woma_00008171	FBgn0285910	lethal
Woma_00000660	FBgn0051065	lethal
Woma_00006767	FBgn0030434	lethal
Woma_00002538	FBgn0030612	lethal
Woma_00004692	FBgn0031947	partially lethal
Woma_00009851	FBgn0004597	lethal
Woma_00003989	FBgn0027560	lethal
Woma_00005349	FBgn0037671	lethal
Woma_00011473	FBgn0004643	lethal
Woma_00010071	FBgn0036598	lethal
Woma_00007081	FBgn0002573	lethal
Woma_00000439	FBgn0040512	lethal
Woma_00002454	FBgn0000137	lethal
Woma_00007349	FBgn0278604	lethal
Woma_00005080	FBgn0024191	partially lethal
Woma_00005253	FBgn0260962	lethal
Woma_00010909	FBgn0032030	lethal
Woma_00010755	FBgn0011294	partially lethal
Woma_00001854	FBgn0039259	partially lethal
Woma_00003818	FBgn0038275	lethal
Woma_00007614	FBgn0033813	lethal
Woma_00009761	FBgn0025743	partially lethal
Woma_00014946	FBgn0036213	lethal
Woma_00005660	FBgn0000576	lethal
Woma_00000776	FBgn0039233	lethal
Woma_00011457	FBgn0038467	lethal
Woma_00003964	FBgn0038692	lethal
Woma_00002418	FBgn0262685	lethal
Woma_00010946	FBgn0002021	lethal
Woma_00008639	FBgn0000715	lethal
Woma_00007879	FBgn0015075	lethal
Woma_00007878	FBgn0037156	partially lethal
Woma_00007755	FBgn0030569	lethal
Woma_00005955	FBgn0038595	partially lethal
Woma_00016452	FBgn0039907	lethal
Woma_00010347	FBgn0037778	lethal
Woma_00011592	FBgn0023129	lethal
Woma_00002058	FBgn0030969	lethal
Woma_00010704	FBgn0031607	partially lethal
Woma_00008584	FBgn0011016	lethal
Woma_00005393	FBgn0265351	lethal
Woma_00012261	FBgn0033554	lethal
Woma_00006396	FBgn0260756	lethal
Woma_00013090	FBgn0262601	lethal
Woma_00003273	FBgn0286567	lethal
Woma_00001026	FBgn0003391	lethal
Woma_00002626	FBgn0030088	lethal
Woma_00007387	FBgn0003512	lethal
Woma_00005783	FBgn0031247	lethal
Woma_00005150	FBgn0031802	lethal
Woma_00000552	FBgn0261274	lethal
Woma_00002911	FBgn0031851	lethal
Woma_00009406	FBgn0034564	lethal
Woma_00004633	FBgn0284253	lethal
Woma_00000871	FBgn0038146	partially lethal
Woma_00007497	FBgn0243511	lethal
Woma_00000909	FBgn0039509	lethal
Woma_00005519	FBgn0037797	partially lethal
Woma_00011678	FBgn0023167	lethal
Woma_00002537	FBgn0030611	lethal
Woma_00014248	FBgn0030367	lethal
Woma_00000580	FBgn0002284	lethal
Woma_00014747	FBgn0029944	lethal
Woma_00005961	FBgn0037328	lethal
Woma_00007358	FBgn0029503	lethal
Woma_00013265	FBgn0033526	lethal
Woma_00006588	FBgn0040477	lethal
Woma_00011212	FBgn0004053	lethal
Woma_00013198	FBgn0026320	lethal
Woma_00012315	FBgn0025879	partially lethal
Woma_00002116	FBgn0027334	lethal
Woma_00003374	FBgn0289108	lethal
Woma_00013612	FBgn0032634	lethal
Woma_00012611	FBgn0032705	lethal
Woma_00009093	FBgn0035676	partially lethal
Woma_00001684	FBgn0000140	lethal
Woma_00006910	FBgn0261109	lethal
Woma_00006321	FBgn0266669	lethal
Woma_00007679	FBgn0020391	lethal
Woma_00007745	FBgn0033206	lethal
Woma_00008233	FBgn0030816	lethal
Woma_00007393	FBgn0029512	lethal
Woma_00013733	FBgn0033235	partially lethal
Woma_00004983	FBgn0027779	lethal
Woma_00004638	FBgn0027609	partially lethal
Woma_00008113	FBgn0030545	lethal
Woma_00001195	FBgn0010238	lethal
Woma_00007472	FBgn0038331	lethal
Woma_00014064	FBgn0003116	lethal
Woma_00005421	FBgn0021825	lethal
Woma_00007486	FBgn0039008	partially lethal
Woma_00001657	FBgn0029665	lethal
Woma_00002422	FBgn0001491	lethal
Woma_00001212	FBgn0264339	partially lethal
Woma_00014520	FBgn0261850	lethal
Woma_00006501	FBgn0034943	partially lethal
Woma_00005761	FBgn0011638	lethal
Woma_00007727	FBgn0261524	lethal
Woma_00011174	FBgn0029629	lethal
Woma_00002788	FBgn0010421	lethal
Woma_00005582	FBgn0039882	lethal
Woma_00016058	FBgn0037884	partially lethal
Woma_00011011	FBgn0027091	lethal
Woma_00009816	FBgn0003720	lethal
Woma_00000911	FBgn0004644	lethal
Woma_00011758	FBgn0033688	lethal
Woma_00003935	FBgn0037330	lethal
Woma_00009633	FBgn0034243	lethal
Woma_00000619	FBgn0030551	partially lethal
Woma_00006861	FBgn0026432	partially lethal
Woma_00002446	FBgn0261284	lethal
Woma_00004384	FBgn0015282	lethal
Woma_00014208	FBgn0036822	partially lethal
Woma_00009617	FBgn0002736	lethal
Woma_00011865	FBgn0286027	lethal
Woma_00002069	FBgn0035458	partially lethal
Woma_00010197	FBgn0035294	lethal
Woma_00009318	FBgn0286781	lethal
Woma_00010685	FBgn0032919	lethal
Woma_00000964	FBgn0033482	partially lethal
Woma_00011663	FBgn0023181	partially lethal
Woma_00005931	FBgn0038868	lethal
Woma_00012608	FBgn0260861	lethal
Woma_00009028	FBgn0035401	lethal
Woma_00012623	FBgn0015561	lethal
Woma_00015333	FBgn0264326	lethal
Woma_00007931	FBgn0038752	partially lethal
Woma_00011189	FBgn0029718	partially lethal
Woma_00012982	FBgn0025571	lethal
Woma_00006518	FBgn0020764	lethal
Woma_00009632	FBgn0040294	lethal
Woma_00001158	FBgn0260456	lethal
Woma_00001733	FBgn0039067	lethal
Woma_00014253	FBgn0037270	lethal
Woma_00010880	FBgn0015271	lethal
Woma_00011295	FBgn0270928	lethal
Woma_00013451	FBgn0039195	lethal
Woma_00006411	FBgn0000543	lethal
Woma_00010808	FBgn0026679	lethal
Woma_00013164	FBgn0014411	partially lethal
Woma_00009885	FBgn0003366	lethal
Woma_00013395	FBgn0032421	lethal
Woma_00005287	FBgn0039155	partially lethal
Woma_00013539	FBgn0038968	lethal
Woma_00012695	FBgn0030067	lethal
Woma_00006965	FBgn0259791	lethal
Woma_00013600	FBgn0000061	lethal
Woma_00005833	FBgn0032394	lethal
Woma_00009605	FBgn0263510	lethal
Woma_00003681	FBgn0035435	lethal
Woma_00004014	FBgn0031538	partially lethal
Woma_00012070	FBgn0033400	lethal
Woma_00014251	FBgn0028426	lethal
Woma_00009083	FBgn0035627	lethal
Woma_00001933	FBgn0261064	lethal
Woma_00013813	FBgn0037489	lethal
Woma_00012469	FBgn0263606	lethal
Woma_00000463	FBgn0020616	lethal
Woma_00006471	FBgn0034232	lethal
Woma_00007240	FBgn0027493	lethal
Woma_00008032	FBgn0035192	partially lethal
Woma_00014752	FBgn0023458	lethal
Woma_00000705	FBgn0017590	lethal
Woma_00002030	FBgn0026323	lethal
Woma_00008269	FBgn0003892	lethal
Woma_00004450	FBgn0028738	lethal
Woma_00003006	FBgn0011761	lethal
Woma_00011914	FBgn0032929	lethal
Woma_00003010	FBgn0003046	partially lethal
Woma_00001785	FBgn0261108	lethal
Woma_00002220	FBgn0037478	lethal
Woma_00000826	FBgn0020018	lethal
Woma_00006786	FBgn0034537	lethal
Woma_00011285	FBgn0030063	lethal
Woma_00007189	FBgn0015295	lethal
Woma_00008825	FBgn0000316	lethal
Woma_00012311	FBgn0039702	partially lethal
Woma_00009362	FBgn0263260	lethal
Woma_00010355	FBgn0039469	partially lethal
Woma_00009056	FBgn0025712	lethal
Woma_00006886	FBgn0036514	lethal
Woma_00010155	FBgn0036973	lethal
Woma_00011904	FBgn0015391	lethal
Woma_00002114	FBgn0021874	lethal
Woma_00003904	FBgn0002633	lethal
Woma_00012442	FBgn0086357	lethal
Woma_00012717	FBgn0022786	lethal
Woma_00004094	FBgn0031959	lethal
Woma_00005750	FBgn0003687	lethal
Woma_00006315	FBgn0015550	lethal
Woma_00014684	FBgn0023535	partially lethal
Woma_00013298	FBgn0264294	lethal
Woma_00014236	FBgn0086785	lethal
Woma_00002804	FBgn0038454	lethal
Woma_00015350	FBgn0037231	partially lethal
Woma_00003041	FBgn0032514	lethal
Woma_00010829	FBgn0040394	lethal
Woma_00005448	FBgn0033961	lethal
Woma_00007238	FBgn0019936	lethal
Woma_00012617	FBgn0032690	lethal
Woma_00007847	FBgn0036990	lethal
Woma_00011508	FBgn0024285	lethal
Woma_00010128	FBgn0051155	lethal
Woma_00000346	FBgn0035736	partially lethal
Woma_00007177	FBgn0000709	lethal
Woma_00013063	FBgn0027558	lethal
Woma_00013179	FBgn0023527	lethal
Woma_00011753	FBgn0034853	lethal
Woma_00001747	FBgn0037240	lethal
Woma_00015964	FBgn0031020	lethal
Woma_00003447	FBgn0037856	lethal
Woma_00000051	FBgn0029818	lethal
Woma_00005886	FBgn0019932	lethal
Woma_00004753	FBgn0031627	lethal
Woma_00006511	FBgn0040273	lethal
Woma_00005271	FBgn0264325	lethal
Woma_00003188	FBgn0261799	lethal
Woma_00001205	FBgn0028983	lethal
Woma_00009403	FBgn0008636	lethal
Woma_00015338	FBgn0037741	lethal
Woma_00008451	FBgn0003255	lethal
Woma_00002997	FBgn0001941	lethal
Woma_00006404	FBgn0052251	lethal
Woma_00005444	FBgn0026378	lethal
Woma_00004131	FBgn0031304	partially lethal
Woma_00003833	FBgn0014879	partially lethal
Woma_00003744	FBgn0037882	lethal
Woma_00013759	FBgn0036742	partially lethal
Woma_00002879	FBgn0037301	lethal
Woma_00004510	FBgn0262560	lethal
Woma_00012844	FBgn0037220	partially lethal
Woma_00006393	FBgn0035838	lethal
Woma_00007079	FBgn0286818	lethal
Woma_00002036	FBgn0015789	partially lethal
Woma_00000745	FBgn0037783	lethal
Woma_00007011	FBgn0052227	partially lethal
Woma_00002051	FBgn0023506	partially lethal
Woma_00002931	FBgn0001977	lethal
Woma_00009713	FBgn0052645	lethal
Woma_00005136	FBgn0263278	lethal
Woma_00000809	FBgn0039728	partially lethal
Woma_00003184	FBgn0027080	lethal
Woma_00000443	FBgn0028992	lethal
Woma_00001011	FBgn0003527	lethal
Woma_00011453	FBgn0266111	lethal
Woma_00003665	FBgn0036277	lethal
Woma_00010201	FBgn0025682	lethal
Woma_00005556	FBgn0038130	lethal
Woma_00010908	FBgn0261437	lethal
Woma_00013354	FBgn0085484	lethal
Woma_00005835	FBgn0032859	partially lethal
Woma_00009801	FBgn0023179	lethal
Woma_00004079	FBgn0024291	lethal
Woma_00009054	FBgn0010894	lethal
Woma_00009382	FBgn0286788	lethal
Woma_00012722	FBgn0030141	lethal
Woma_00009399	FBgn0034558	partially lethal
Woma_00006491	FBgn0011726	lethal
Woma_00000076	FBgn0008635	lethal
Woma_00015274	FBgn0011573	lethal
Woma_00009782	FBgn0010380	lethal
Woma_00003853	FBgn0038772	lethal
Woma_00010969	FBgn0040228	lethal
Woma_00008208	FBgn0030081	lethal
Woma_00004858	FBgn0031740	lethal
Woma_00006170	FBgn0034913	lethal
Woma_00012365	FBgn0285937	lethal
Woma_00010150	FBgn0266195	lethal
Woma_00000380	FBgn0010747	lethal
Woma_00008235	FBgn0052708	lethal
Woma_00012281	FBgn0033169	partially lethal
Woma_00005428	FBgn0033454	lethal
Woma_00005404	FBgn0003114	lethal
Woma_00002048	FBgn0014464	partially lethal
Woma_00007140	FBgn0262517	lethal
Woma_00011367	FBgn0014269	lethal
Woma_00010745	FBgn0022213	lethal
Woma_00013488	FBgn0039283	lethal
Woma_00002714	FBgn0037351	lethal
Woma_00011991	FBgn0033911	lethal
Woma_00000065	FBgn0030529	lethal
Woma_00000739	FBgn0039489	lethal
Woma_00004166	FBgn0263133	lethal
Woma_00004822	FBgn0010660	lethal
Woma_00010753	FBgn0001983	lethal
Woma_00010833	FBgn0001259	lethal
Woma_00006395	FBgn0029113	lethal
Woma_00012775	FBgn0036487	lethal
Woma_00010331	FBgn0038923	partially lethal
Woma_00003533	FBgn0035699	lethal
Woma_00011039	FBgn0033349	lethal
Woma_00007948	FBgn0266672	lethal
Woma_00009722	FBgn0022724	lethal
Woma_00006239	FBgn0034915	lethal
Woma_00003189	FBgn0004569	lethal
Woma_00013887	FBgn0027783	lethal
Woma_00012810	FBgn0036448	lethal
Woma_00004212	FBgn0027363	lethal
Woma_00010034	FBgn0283681	lethal
Woma_00004931	FBgn0010520	lethal
Woma_00011537	FBgn0015919	lethal
Woma_00005226	FBgn0038055	partially lethal
Woma_00013463	FBgn0039404	lethal
Woma_00011503	FBgn0003330	lethal
Woma_00012983	FBgn0010926	lethal
Woma_00000116	FBgn0052793	lethal
Woma_00009947	FBgn0030410	lethal
Woma_00005694	FBgn0004863	lethal
Woma_00001784	FBgn0038989	lethal
Woma_00009065	FBgn0036124	lethal
Woma_00009970	FBgn0052344	lethal
Woma_00003463	FBgn0037874	lethal
Woma_00004641	FBgn0031606	partially lethal
Woma_00003067	FBgn0011291	partially lethal
Woma_00015829	FBgn0039914	partially lethal
Woma_00007128	FBgn0036314	lethal
Woma_00011527	FBgn0036299	lethal
Woma_00011436	FBgn0027945	lethal
Woma_00009353	FBgn0034602	lethal
Woma_00011304	FBgn0039461	partially lethal
Woma_00007330	FBgn0062412	lethal
Woma_00012654	FBgn0033728	lethal
Woma_00006606	FBgn0033855	lethal
Woma_00003108	FBgn0261535	lethal
Woma_00005987	FBgn0028468	lethal
Woma_00011202	FBgn0001077	lethal
Woma_00001734	FBgn0038617	partially lethal
Woma_00001418	FBgn0033210	lethal
Woma_00000833	FBgn0039218	lethal
Woma_00004509	FBgn0001308	lethal
Woma_00007816	FBgn0036804	lethal
Woma_00008905	FBgn0030717	partially lethal
Woma_00003808	FBgn0039204	partially lethal
Woma_00015672	FBgn0266671	lethal
Woma_00013130	FBgn0260817	lethal
Woma_00001578	FBgn0000499	lethal
Woma_00005289	FBgn0031114	lethal
Woma_00004913	FBgn0031254	partially lethal
Woma_00009652	FBgn0050419	lethal
Woma_00015849	FBgn0041723	lethal
Woma_00007321	FBgn0039227	lethal
Woma_00006378	FBgn0003515	lethal
Woma_00000801	FBgn0037815	partially lethal
Woma_00008768	FBgn0034826	partially lethal
Woma_00005097	FBgn0259683	partially lethal
Woma_00005651	FBgn0261434	lethal
Woma_00004217	FBgn0000588	lethal
Woma_00003256	FBgn0011591	partially lethal
Woma_00003743	FBgn0261575	lethal
Woma_00005284	FBgn0266673	lethal
Woma_00004832	FBgn0000221	lethal
Woma_00011555	FBgn0285911	lethal
Woma_00000474	FBgn0035370	lethal
Woma_00002614	FBgn0030352	lethal
Woma_00002870	FBgn0261984	lethal
Woma_00011856	FBgn0022224	lethal
Woma_00010021	FBgn0264848	lethal
Woma_00009409	FBgn0050342	lethal
Woma_00000561	FBgn0035511	partially lethal
Woma_00000845	FBgn0260779	lethal
Woma_00002062	FBgn0026411	lethal
Woma_00007135	FBgn0024889	lethal
Woma_00003377	FBgn0259113	lethal
Woma_00001783	FBgn0014949	lethal
Woma_00011864	FBgn0022069	lethal
Woma_00008545	FBgn0045759	lethal
Woma_00008262	FBgn0034734	lethal
Woma_00013127	FBgn0010356	lethal
Woma_00006165	FBgn0028411	partially lethal
Woma_00010470	FBgn0034084	lethal
Woma_00001398	FBgn0010590	lethal
Woma_00010910	FBgn0002022	lethal
Woma_00005227	FBgn0038320	partially lethal
Woma_00010691	FBgn0032925	lethal
Woma_00004602	FBgn0033379	lethal
Woma_00010257	FBgn0002926	lethal
Woma_00008209	FBgn0032346	partially lethal
Woma_00010649	FBgn0032292	lethal
Woma_00007392	FBgn0086134	lethal
Woma_00009604	FBgn0033450	partially lethal
Woma_00005912	FBgn0039212	lethal
Woma_00008709	FBgn0003977	lethal
Woma_00003931	FBgn0000147	lethal
Woma_00004092	FBgn0015905	lethal
Woma_00001013	FBgn0016970	lethal
Woma_00009051	FBgn0036733	lethal
Woma_00001263	FBgn0032244	lethal
Woma_00007627	FBgn0025716	lethal
Woma_00010404	FBgn0028687	lethal
Woma_00007454	FBgn0037608	lethal
Woma_00005219	FBgn0038678	lethal
Woma_00010220	FBgn0035471	lethal
Woma_00006048	FBgn0038309	lethal
Woma_00006486	FBgn0040465	partially lethal
Woma_00008329	FBgn0036500	lethal
Woma_00008755	FBgn0263600	lethal
Woma_00010137	FBgn0027095	lethal
Woma_00003070	FBgn0032144	lethal
Woma_00003031	FBgn0029755	lethal
Woma_00004690	FBgn0005390	lethal
Woma_00004123	FBgn0032703	partially lethal
Woma_00003491	FBgn0037660	partially lethal
Woma_00013276	FBgn0021795	lethal
Woma_00001034	FBgn0022700	partially lethal
Woma_00002427	FBgn0052499	lethal
Woma_00012173	FBgn0039306	lethal
Woma_00005597	FBgn0024841	lethal
Woma_00002451	FBgn0029925	partially lethal
Woma_00007125	FBgn0030359	lethal
Woma_00010856	FBgn0035194	lethal
Woma_00001191	FBgn0028683	lethal
Woma_00002375	FBgn0029525	lethal
Woma_00003801	FBgn0037708	partially lethal
Woma_00004117	FBgn0015834	lethal
Woma_00008631	FBgn0053349	lethal
Woma_00005389	FBgn0010433	lethal
Woma_00005681	FBgn0040623	lethal
Woma_00006126	FBgn0032154	lethal
Woma_00004066	FBgn0032728	lethal
Woma_00012352	FBgn0039527	lethal
Woma_00007299	FBgn0027527	lethal
Woma_00008330	FBgn0038815	lethal
Woma_00003480	FBgn0011701	lethal
Woma_00008548	FBgn0001104	lethal
Woma_00002732	FBgn0003002	lethal
Woma_00001469	FBgn0034073	partially lethal
Woma_00009778	FBgn0031062	lethal
Woma_00000782	FBgn0010438	lethal
Woma_00000912	FBgn0086359	lethal
Woma_00012543	FBgn0010638	lethal
Woma_00014585	FBgn0262512	lethal
Woma_00002690	FBgn0014861	lethal
